# Supplementary material for: Multiomics analysis reveals the biochemical and genetic bases of Coffea arabica L. fruit color
Source: PeerJ. 2026 Apr 28;13:e20305. doi: 10.7717/peerj.20305 (PMC13134542; doi:10.7717/peerj.20305)
Supplement: Supplemental Information 1 [file peerj-14-20305-s001.xlsx]

## Sheet: Sheet1
Table S1. Specific primer pairs
ID	Gene		sequence（5‘-3’）	product size
LOC113734418	CaCHS1	F	GTTTAAGCGCATGTGTGACAA	171bp
		R	TTTTGGGCTGCTTCTTTGCC
LOC113734419	CaCHS2	F	AGTTTAAGCGCATGTGTGACAA	165bp
		R	CTGCTGCTTTGCCCAGTTTT
LOC113736283	CaCHS3	F	GGTTGTTTTGCTGGTGGGAC	168bp
		R	CCCATCTCCAAACAGGGCTT
LOC113707625	CaPAL2	F	CAGACTGAGCTGATCAGGTTCTTG	100bp
		R	CTAGCATTGCAGCCCTTGTTG
LOC113695918	CaPAL11	F	ATCAGGGTGTGAAGGTGGAG	197bp
		R	GATTCCCGCGTTCAGAAATCTAAT
LOC113704221	CaANS1	F	ACTCCAGAAGACTATATCCCTGC	101bp
		R	TCTAATCCCAAGCCAACAGACA
LOC113700151	CaDFR3	F	GACGAAGATGACAGGATGGATGT	150bp
		R	CTGGGTGGGAATGTAGGCAT
LOC113730558	CaCHI2	F	TTTTTCTGGGAGGAGTAGGGGC	130bp
		R	GCAGTCTTGCCCTTCCACTTA
LOC113738601	CaF3'H1	F	CACGACGCCAATTTCTCCAG	189bp
		R	AGTTCCCACCTCTGCCTGT
LOC113777800	ACT7	F	AAGCTTGCCTATGTGGCTCTTG	100bp
		R	TCACTTGTCCATCTGGCAATTC
