# Supplementary material for: Multiomics analysis reveals the biochemical and genetic bases of Coffea arabica L. fruit color
Source: PeerJ. 2026 Apr 28;13:e20305. doi: 10.7717/peerj.20305 (PMC13134542; doi:10.7717/peerj.20305)
Supplement: Supplemental Information 2 [file peerj-14-20305-s002.xlsx]

## Sheet: Sheet1
Table S2. Identification of metabolite in three coffee varieties
Index	Q1 (Da)	Q3 (Da)	Molecular Weight (Da)	Formula	Ionization model	Compounds	Class I	Class II	CAS	Y-1	Y-2	Y-3	Pk-1	Pk-2	Pk-3	Pp-1	Pp-2	Pp-3	cpd_ID	kegg_map
pme1987	88.05	71	89.048	C3H7NO2	[M-H]-	L-Alanine	Amino acids and derivatives	Amino acids and derivatives	56-41-7	8986.2	11043	11354	12347	10060	7317.6	8781	3597.2	2348.6	C00041	ko00250,ko00270,ko00430,ko00450,ko00710,ko00970,ko00998,ko01100,ko01110,ko01200,ko01230,ko02010,ko04122
	89	59	90.032	C3H6O3	[M-H]-	3-Hydroxypropanoic acid	Organic acids	Organic acids	503-66-2	119990	115560	92293	158910	121810	130630	145420	146630	156810	C01013	ko00240,ko00410,ko00640,ko01100,ko01200
Zmyn000268	89.02	71.02	90.032	C3H6O3	[M-H]-	2,3-Dihydroxypropanal	Others	Saccharides and Alcohols	56-82-6	29500	16415	36902	40833	34699	42326	37476	31025	36810	C02154	--
	89.02	59.01	90.032	C3H6O3	[M-H]-	D-Lactic Acid	Organic acids	Organic acids	10326-41-7	22605	26500	39280	11422	13846	27702	31894	33598	28953	C00256	ko00620,ko01100
Lmqp000873	101.02	55.02	100.018	C4H4O3	[M+H]+	Succinic anhydride	Organic acids	Organic acids	108-30-5	1318500	1365900	1551000	2948100	749850	2665700	1170000	1270500	1048300	C19524	--
	102.05	56.05	101.048	C4H7NO2	[M+H]+	1-Aminocyclopropane-1-carboxylic acid	Organic acids	Organic acids	22059-21-8	1035100	1378600	1006500	2038900	1564800	2159800	1309900	1505000	1205200	C01234	ko00270,ko01100,ko01110
MWSmce461	102.05	56.05	101.1	C4H7NO2	[M+H]+	L-Azetidine-2-carboxylic acid	Amino acids and derivatives	Amino acids and derivatives	2133-34-8	1035100	1378600	1006500	2038900	1564800	2159800	1309900	1505000	1205200	--	--
	101.03	55.02	102.032	C4H6O3	[M-H]-	Butanone acid	Organic acids	Organic acids	600-18-0	72862	86678	40737	113930	89853	83291	54334	31335	69491	--	--
Lmgn000219	101.02	55.02	102.032	C4H6O3	[M-H]-	Succinic semialdehyde	Organic acids	Organic acids	692-29-5	83364	80901	65644	61984	51563	84718	92400	65116	74942	C00232	ko00250,ko00350,ko00650,ko00750,ko00760,ko01100,ko01200
	101.1	84.7	102.104	C6H14O	[M-H]-	3-Methyl-1-pentanol	Others	Saccharides and Alcohols	589-35-5	1278600	1269000	1286600	1020600	919430	1059600	625450	621470	635770	--	--
pme1841	103.12	86.1	102.116	C5H14N2	[M+H]+	Cadaverine	Alkaloids	Alkaloids	462-94-2	19981	41669	39985	9	9	9	16268	15180	19837	C01672	ko00310,ko00480,ko00960,ko01100,ko01110
	104.07	86	103.063	C4H9NO2	[M+H]+	N,N-Dimethylglycine	Amino acids and derivatives	Amino acids and derivatives	1118-68-9	1040900	974110	924910	540180	610490	610890	841650	772570	743480	C01026	ko00260,ko01100
MWSmce585	104.07	59.01	103.063	C4H9NO2	[M+H]+	Methyl 3-aminopropanoate	Amino acids and derivatives	Amino acids and derivatives	4138-35-6	12840000	12179000	13190000	6276000	7063500	7347100	11979000	11834000	11549000	--	--
	104.07	58	103.063	C4H9NO2	[M+H]+	2-Aminoisobutyric acid	Organic acids	Organic acids	62-57-7	19368000	17115000	18450000	7543000	10467000	10027000	16271000	15789000	15515000	C03665	--
pme3011	104.07	68.8	103.063	C4H9NO2	[M+H]+	γ-Aminobutyric acid	Organic acids	Organic acids	-	291720	286930	284130	352540	344110	334600	124170	122900	148040	C00334	ko00250,ko00330,ko00410,ko00650,ko00760,ko01100
	104.1	60.1	103.091	C5H13NO	[M+H]+	Choline	Alkaloids	Alkaloids	62-49-7	121460000	111470000	120930000	57510000	75119000	70785000	113310000	105720000	107600000	C00114	ko00260,ko00564,ko01100,ko02010
Lmbn000193	103	59.01	104.011	C3H4O4	[M-H]-	Tartronate semialdehyde	Organic acids	Organic acids	2480-77-5	342970	399030	465810	400170	505820	403750	422370	468110	364390	C01146	ko00053,ko00630,ko01100
	103	59.01	104.011	C3H4O4	[M-H]-	Hydroxypyruvic acid	Organic acids	Organic acids	1113-60-6	378920	390990	428300	395600	469400	454150	478400	496500	370380	C00168	ko00260,ko00630,ko01100,ko01110,ko01200
pme1975	103	59	104.06	C3H4O4	[M-H]-	Malonic acid	Organic acids	Organic acids	141-82-2	765630	537150	468760	1277200	1087500	850590	501250	510890	1011500	C00383	ko00061,ko00240,ko00410,ko01100,ko01212
	106	60	105.043	C3H7NO3	[M+H]+	L-Serine	Amino acids and derivatives	Amino acids and derivatives	56-45-1	1016600	1020700	899450	916570	760900	815290	756840	711200	723790	C00065	ko00260,ko00261,ko00270,ko00460,ko00564,ko00600,ko00630,ko00920,ko00970,ko01100,ko01110,ko01200,ko01230,ko01240,ko02010
mws0267	105.02	88	106.027	C3H6O4	[M-H]-	DL-Glyceric Acid	Organic acids	Organic acids	473-81-4	415680	500750	300040	364770	393780	362420	502880	542060	307590	C00258	ko00030,ko00260,ko00561,ko00630,ko01100,ko01110,ko01200
	110.06	65.04	109.053	C6H7NO	[M+H]+	4-Aminophenol	Alkaloids	Phenolamine	123-30-8	89900	109300	83943	64073	84383	71439	86138	158440	138370	C02372	--
MA10014775	109.03	81.03	110.037	C6H6O2	[M-H]-	Hydroquinone	Phenolic acids	Phenolic acids	123-31-9	9	12325	11266	270690	260630	282890	635350	631980	689150	C00530	ko00350,ko01100
	112.05	70.03	111.043	C4H5N3O	[M+H]+	Isocytosine*	Nucleotides and derivatives	Nucleotides and derivatives	108-53-2	1014400	896280	925900	1615200	1946200	1757800	211550	305760	269240	--	--
mws0255	112.05	95	111.043	C4H5N3O	[M+H]+	Cytosine*	Nucleotides and derivatives	Nucleotides and derivatives	71-30-7	188900	126920	112590	232370	208440	143120	175700	182870	158250	C00380	ko00240,ko01100
	111.02	80	112.027	C4H4N2O2	[M-H]-	Uracil	Nucleotides and derivatives	Nucleotides and derivatives	66-22-8	1909900	2022100	2187300	1651800	1681900	1677500	6390700	5580500	6453700	C00106	ko00240,ko00410,ko00770,ko01100
pme1936	114.07	86	113.059	C4H7N3O	[M+H]+	Creatinine	Organic acids	Organic acids	60-27-5	998480	1018400	1007500	801680	764560	767050	1207200	1222700	1241000	C00791	ko00330,ko01100
	113.04	96.01	114.043	C4H6N2O2	[M-H]-	3-Cyano-L-alanine	Amino acids and derivatives	Amino acids and derivatives	6232-19-5	66276	79183	50775	35161	34735	40672	19998	16186	18037	C02512	ko00460,ko01100,ko01110
pme0006	116.07	70.1	115.063	C5H9NO2	[M+H]+	L-Proline	Amino acids and derivatives	Amino acids and derivatives	147-85-3	146250000	122990000	112730000	223300000	206610000	209990000	235080000	236490000	234160000	C00148	ko00330,ko00332,ko00970,ko01100,ko01110,ko01230,ko02010
	116.07	70.07	115.063	C5H9NO2	[M+H]+	Pterolactam	Alkaloids	Pyrrole alkaloids	38072-88-7	101540000	87645000	79553000	166000000	156210000	157740000	169090000	170550000	148610000	--	--
pme0271	115	71	116.011	C4H4O4	[M-H]-	Maleic acid	Organic acids	Organic acids	110-16-7	53086000	115990000	96239000	53943000	38500000	51547000	29740000	58131000	54785000	C01384	ko00350,ko00650,ko00760,ko01100
	115	71	116.011	C4H4O4	[M-H]-	Fumaric acid	Organic acids	Organic acids	110-17-8	53086000	115990000	96239000	53943000	38500000	51547000	29740000	58131000	54785000	C00122	ko00020,ko00190,ko00220,ko00250,ko00350,ko00360,ko00620,ko00650,ko00760,ko01100,ko01110,ko01200
MWS1752	117.09	89.06	116.084	C6H12O2	[M+H]+	Ethyl butyrate	Organic acids	Organic acids	105-54-4	278240	276160	1560300	538640	540940	527600	9	9	9	--	--
	117.09	89.06	116.084	C6H12O2	[M+H]+	Ethyl isobutyrate	Organic acids	Organic acids	97-62-1	278240	276160	1560300	538640	540940	527600	9	9	9	--	--
pme0066	116.1	74	117.054	C3H7N3O2	[M-H]-	Guanidinoacetate	Alkaloids	Alkaloids	352-97-6	164940	160570	183530	155360	162750	150400	140950	153270	162030	C00581	ko00260,ko00330,ko01100
	118.07	91	117.058	C8H7N	[M+H]+	Indole	Alkaloids	Plumerane	120-72-9	2599900	2628700	2121600	10912000	10536000	11029000	6930500	6720500	6490500	C00463	ko00380,ko00400,ko00402,ko01100,ko01110
MWS5209	235.16	118.09	117.079	C5H11NO2	[2M+H]+	N-Methyl-α-aminoisobutyric acid	Amino acids and derivatives	Amino acids and derivatives	2566-34-9	58077	35971	26984	9	9	9	38056	27913	22839	--	--
	118.09	72.1	117.079	C5H11NO2	[M+H]+	L-Valine	Amino acids and derivatives	Amino acids and derivatives	72-18-4	25389000	29866000	28052000	49928000	38582000	44542000	19966000	20661000	16366000	C00183	ko00280,ko00290,ko00311,ko00460,ko00770,ko00966,ko00970,ko01100,ko01110,ko01210,ko01230,ko01240,ko02010
MWSmce548	118.09	58.07	117.079	C5H11NO2	[M+H]+	Betaine	Alkaloids	Alkaloids	107-43-7	1903700	2501200	2031000	1989100	1816000	1993000	1080900	1321600	1332300	C00719	ko00260,ko01100,ko02010
	117	59	118.027	C4H6O4	[M-H]-	D-Erythronolactone	Organic acids	Organic acids	15667-21-7	102740	142000	109230	71733	75814	120920	165380	142100	113510	--	--
mws0192	117.02	73	118.027	C4H6O4	[M-H]-	Succinic acid	Organic acids	Organic acids	110-15-6	82232000	94719000	101540000	191740000	181620000	204280000	70235000	74731000	68633000	C00042	ko00020,ko00190,ko00250,ko00310,ko00350,ko00360,ko00620,ko00630,ko00640,ko00650,ko00760,ko00920,ko01100,ko01110,ko01200
	117.02	73	118.027	C4H6O4	[M-H]-	Methylmalonic acid	Organic acids	Organic acids	516-05-2	82232000	94719000	101540000	191740000	181620000	204280000	70235000	74731000	68633000	C02170	ko00240,ko00280,ko00640,ko01100
mws0147	117.06	59	118.063	C5H10O3	[M-H]-	β-Hydroxyisovaleric acid	Organic acids	Organic acids	625-08-1	98846	123830	183980	128160	190820	161210	132140	140410	264010	C20827	ko00280,ko01100
	118	74	119.022	C3H5NO4	[M-H]-	Aminomalonic acid	Organic acids	Organic acids	1068-84-4	3089600	3547500	3773800	7130100	6814800	7768900	2549300	2775200	2638800	C00872	--
pmp001287	120.08	103.05	119.073	C8H9N	[M+H]+	N-Benzylmethylene isomethylamine	Alkaloids	Alkaloids	-	54284000	53710000	52628000	59306000	58462000	59594000	40593000	39456000	41008000	--	--
	121.04	93.06	120.042	C4H8O4	[M+H]+	D-(-)-Threose	Others	Saccharides and Alcohols	95-43-2	108420000	114030000	104420000	123120000	112450000	131830000	37799000	37190000	39310000	C06463	--
mws0628	121.03	92	122.037	C7H6O2	[M-H]-	4-Hydroxybenzaldehyde	Phenolic acids	Phenolic acids	123-08-0	653810	605570	638310	913210	756540	741810	1155900	1218600	1284000	C00633	ko01100
	121.03	77.04	122.037	C7H6O2	[M-H]-	2-Hydroxybenzaldehyde (Salicylaldehyde)	Phenolic acids	Phenolic acids	-	53478	58771	54201	133150	137910	163480	124480	98516	104830	C06202	ko01100
mws0133	123.06	80.05	122.048	C6H6N2O	[M+H]+	Nicotinamide	Others	Vitamin	98-92-0	695880	509030	697230	1463700	1587500	1552000	1154600	1304600	1234800	C00153	ko00760,ko01100,ko01240
	121.05	71	122.058	C4H10O4	[M-H]-	Meso-Erythritol	Others	Saccharides and Alcohols	149-32-6	16803	23893	24373	29066	36637	35213	42459	39691	36108	--	--
MWS2091	123.08	77.04	122.073	C8H10O	[M+H]+	1-Phenylethanol	Phenolic acids	Phenolic acids	98-85-1	124640	96722	82715	9	9	9	993170	1003500	954920	C07112	--
	123.05	81.03	124.052	C7H8O2	[M-H]-	Orcinol	Phenolic acids	Phenolic acids	504-15-4	36142	29712	26110	19276	8154.4	17368	15842	13860	10300	C00727	--
mws1202	125.06	92.8	124.052	C7H8O2	[M+H]+	Guaiacol	Phenolic acids	Phenolic acids	-	9	9	9	78564	103760	79416	142210	145130	120600	C15572	--
	126.1	68	125.095	C6H11N3	[M+H]+	1-Methylhistamine	Alkaloids	Alkaloids	501-75-7	132020	128570	117570	139000	135240	121750	107860	101230	110380	C05127	ko00340,ko01100
MWSmce536	125.02	79.02	126.032	C6H6O3	[M-H]-	Methyl 2-furoate	Organic acids	Organic acids	611-13-2	82109	132590	119550	89954	90016	20599	107360	95200	104930	--	--
	125.02	79.02	126.032	C6H6O3	[M-H]-	Pyrogallol	Phenolic acids	Phenolic acids	87-66-1	82109	132590	119550	89954	90016	20599	107360	95200	104930	C01108	--
MWSmce448	127.05	81.04	126.11	C5H6N2O2	[M+H]+	Imidazol-1-yl-acetic acid	Organic acids	Organic acids	22884-10-2	453200	3786600	441050	2280100	345880	2556600	495750	3496100	504760	--	--
	129.03	69	128.022	C4H4N2O3	[M+H]+	Barbituric acid;Malonylurea;2,4,6-Pyrimidinetrione	Nucleotides and derivatives	Nucleotides and derivatives	67-52-7	9128500	8444400	8591300	7462500	7819000	8102300	10635000	11076000	10656000	C00813	ko00240,ko01100
MWSmce706	129.07	56.05	128.13	C5H8N2O2	[M+H]+	Cyclo(Ala-Gly)	Amino acids and derivatives	Amino acids and derivatives	4526-77-6	15394000	17029000	14964000	13434000	10011000	11752000	13412000	12812000	11147000	--	--
	128.04	82.03	129.043	C5H7NO3	[M-H]-	5-Oxo-L-Proline	Amino acids and derivatives	Amino acids and derivatives	98-79-3	83912	95545	114520	53676	96427	81529	28535	34001	29534	C01879	ko00480,ko01100
MWS0813	128.04	82.03	129.043	C5H7NO3	[M-H]-	5-Oxoproline	Amino acids and derivatives	Amino acids and derivatives	149-87-1	81331	67864	86905	50131	79881	45861	13352	31120	19813	C02237	ko01100
	130.09	84.08	129.079	C6H11NO2	[M+H]+	L-Pipecolic Acid	Organic acids	Organic acids	3105-95-1	72292000	41444000	9	96139000	108040000	91277000	72841000	85181000	76040000	C00408	ko00310,ko00960,ko01100,ko01110
ML10181668	130.09	84.08	129.079	C6H11NO2	[M+H]+	Cycloleucine	Amino acids and derivatives	Amino acids and derivatives	52-52-8	60389000	57969000	62772000	179560000	112470000	166090000	121220000	129100000	87326000	C03969	--
	129.02	85.03	130.027	C5H6O4	[M-H]-	Methylenesuccinic acid	Organic acids	Organic acids	97-65-4	398250	366090	323940	433570	511710	483610	534050	549750	448590	C00490	ko00660,ko01100
mws0425	129.02	85	130.027	C5H6O4	[M-H]-	Citraconic acid	Organic acids	Organic acids	498-23-7	1456800	2343400	1945900	3663100	3824100	3747000	4234300	3182000	3392700	C02226	ko00290,ko00660,ko01100,ko01210
	131.12	114.09	130.111	C6H14N2O	[M+H]+	N-Acetylputrescine	Alkaloids	Alkaloids	18233-70-0	131340	146300	198710	192430	236080	182030	133480	163410	173050	C02714	ko00330,ko01100
pmb0501	131.13	114.1	130.122	C5H14N4	[M+H]+	Agmatine	Alkaloids	Alkaloids	306-60-5	132160	147350	142930	170570	189270	250650	135840	138490	130850	C00179	ko00330,ko01100
	130.09	88.04	131.069	C4H9N3O2	[M-H]-	Creatine	Organic acids	Organic acids	57-00-1	1530500	1328200	1009800	2064200	2413500	2411300	996880	1009700	1014700	C00300	ko00260,ko00330,ko01100
Zmpn000638	130.05	88.04	131.069	C4H9N3O2	[M-H]-	3-Guanidinopropionic acid	Organic acids	Organic acids	353-09-3	996470	1143100	1255900	893190	955310	1336900	327630	729200	710530	C03065	--
	132.1	86	131.095	C6H13NO2	[M+H]+	L-Norleucine*	Amino acids and derivatives	Amino acids and derivatives	327-57-1	159120000	110770000	88626000	161330000	121430000	168080000	56826000	163020000	54500000	C01933	--
mws0227	132.1	86.2	131.095	C6H13NO2	[M+H]+	L-Leucine*	Amino acids and derivatives	Amino acids and derivatives	61-90-5	79205000	109360000	77917000	162920000	129220000	155920000	53042000	100090000	51015000	C00123	ko00280,ko00290,ko00966,ko00970,ko01100,ko01110,ko01210,ko01230,ko02010
	132.1	69	131.095	C6H13NO2	[M+H]+	6-Aminocaproic acid	Organic acids	Organic acids	60-32-2	14677000	18034000	13190000	30415000	19139000	29793000	12159000	17490000	10234000	C02378	ko01100
mws0258	132.1	86	131.095	C6H13NO2	[M+H]+	L-Isoleucine*	Amino acids and derivatives	Amino acids and derivatives	73-32-5	81435000	109010000	85471000	159550000	99503000	153270000	125250000	102350000	123920000	C00407	ko00280,ko00290,ko00460,ko00960,ko00966,ko00970,ko01100,ko01110,ko01210,ko01230,ko02010
	131	59.2	132.006	C4H4O5	[M-H]-	Oxaloacetic acid	Organic acids	Organic acids	328-42-7	64320	81469	60035	46415	59484	69493	91468	81897	56431	C00036	ko00010,ko00020,ko00250,ko00620,ko00630,ko00710,ko01100,ko01110,ko01200,ko01210,ko01230,ko01240
Lmbn001288	131.03	87.04	132.042	C5H8O4	[M-H]-	2-Hydroxy-2-methyl-3-oxobutanoic acid	Organic acids	Organic acids	71698-08-3	719840	748260	681620	1427900	1529400	1430300	580620	562860	578090	C06010	ko00290,ko00650,ko00660,ko00770,ko01100,ko01110,ko01210,ko01230
	131.03	87.05	132.042	C5H8O4	[M-H]-	Glutaric acid	Organic acids	Organic acids	110-94-1	699660	756740	673700	1354700	1435400	1378800	585990	569440	558870	C00489	ko00071,ko00310,ko01100
Lmmn000806	131.03	87.05	132.042	C5H8O4	[M-H]-	Dimethylmalonic acid	Organic acids	Organic acids	595-46-0	699660	756740	673700	1354700	1435400	1378800	585990	569440	558870	--	--
	131.03	87.05	132.042	C5H8O4	[M-H]-	4-Hydroxy-2-Oxopentanoic Acid	Organic acids	Organic acids	3318-73-8	710330	765360	753350	1505600	1500100	1369300	605370	558880	551100	C03589	ko00360,ko01100
Lmgn000160	131.05	70.03	132.053	C4H8N2O3	[M-H]-	3-Ureidopropionic Acid	Organic acids	Organic acids	462-88-4	3317900	4211300	3020900	1709700	2452000	2397800	1029000	874950	764100	C02642	ko00240,ko00410,ko00770,ko01100
	133.06	74	132.054	C4H8N2O3	[M+H]+	L-Asparagine	Amino acids and derivatives	Amino acids and derivatives	70-47-3	27251000	36913000	27500000	33966000	26804000	36632000	7684400	9032600	7118600	C00152	ko00250,ko00460,ko00970,ko01100,ko01110,ko01230
pmc0682	133.1	105.1	132.069	C8H8N2	[M+H]+	4-Aminoindole	Alkaloids	Plumerane	5192-23-4	1259000	1175100	1021900	1503700	1742400	1903100	2933700	3170400	2894300	--	--
	132.03	88.04	133.038	C4H7NO4	[M-H]-	Iminodiacetic acid	Organic acids	Organic acids	142-73-4	925740	1820400	1669000	1103200	1186100	1155300	657020	656380	575950	C19911	--
mws0219	132.03	88	133.038	C4H7NO4	[M-H]-	L-Aspartic Acid	Amino acids and derivatives	Amino acids and derivatives	56-84-8	14828000	13244000	12839000	11276000	12329000	12185000	8169500	7768000	6836200	C00049	ko00220,ko00250,ko00260,ko00261,ko00270,ko00300,ko00340,ko00410,ko00460,ko00710,ko00760,ko00770,ko00970,ko01100,ko01110,ko01200,ko01210,ko01230,ko01240,ko02010
	134.06	106.07	133.053	C8H7NO	[M+H]+	Oxindole	Alkaloids	Plumerane	59-48-3	241690	245460	204750	622870	500040	480280	849080	819600	907210	C12312	ko00402,ko01110
Lmbn000198	133.01	71.01	134.022	C4H6O5	[M-H]-	3-Dehydro-L-Threonic Acid	Others	Saccharides and Alcohols	-	165980000	164740000	193020000	212810000	225020000	208810000	226000000	234610000	217590000	C03064	ko00053,ko01100
	133.01	71.01	134.022	C4H6O5	[M-H]-	L-Malic acid	Organic acids	Organic acids	97-67-6	459940000	462350000	523200000	565990000	592570000	552130000	598220000	608750000	537310000	C00149	ko00020,ko00620,ko00630,ko00710,ko01100,ko01110,ko01200
Zmgn000503	133.05	71.01	134.058	C5H10O4	[M-H]-	2,3-Dihydroxy-3-Methylbutanoic Acid	Organic acids	Organic acids	1756-18-9	76811000	61088000	71912000	107390000	94479000	86250000	76844000	77629000	108870000	C04039	--
	136.04	91.05	135.035	C4H9NO2S	[M+H]+	S-Methyl-L-cysteine	Amino acids and derivatives	Amino acids and derivatives	1187-84-4	5430700	8712300	4963800	11824000	4361300	10358000	6289300	10961000	6254000	C22040	ko02010
pmb0374	136.06	118.9	135.054	C5H5N5	[M+H]+	2-Aminopurine	Nucleotides and derivatives	Nucleotides and derivatives	452-06-2	2731300	2975600	2811300	943980	1111200	1135100	1953600	1906000	1960000	--	--
	136.06	119	135.054	C5H5N5	[M+H]+	Adenine	Nucleotides and derivatives	Nucleotides and derivatives	73-24-5	1914700	4656100	1507800	6809000	2242200	6065000	3286100	5484300	3767800	C00147	ko00230,ko00908,ko01100
mws0889	135.03	75.01	136.037	C4H8O5	[M-H]-	D-Threonic Acid	Others	Saccharides and Alcohols	-	3106400	3253100	3132100	2806700	3070800	3074000	4033400	2743000	3012900	C21649	--
	137.05	119	136.039	C5H4N4O	[M+H]+	Hypoxanthine	Nucleotides and derivatives	Nucleotides and derivatives	68-94-0	336550	553090	252420	675160	234130	809690	251010	671920	146900	C00262	ko00230,ko01100
Zmyn002919	135.04	91.05	136.052	C8H8O2	[M-H]-	2-Methylbenzoic Acid	Phenolic acids	Phenolic acids	118-90-1	129340	116850	118020	14324	13734	13021	36702	39924	34494	C07215	ko01100
	138.06	94.07	137.048	C7H7NO2	[M+H]+	Trigonelline	Alkaloids	Pyridine alkaloids	535-83-1	776720000	1153300000	1053300000	862520000	773890000	862440000	1078000000	1157000000	1005700000	C01004	ko00760
pme1002	138.09	103	137.084	C8H11NO	[M+H]+	L-Tyramine	Alkaloids	Alkaloids	51-67-2	223940000	234400000	219950000	253280000	220880000	262390000	85351000	77309000	81192000	C00483	ko00350,ko00950,ko01100,ko01110,ko01240
	138.09	121.1	137.084	C8H11NO	[M+H]+	Phenylethanolamine	Alkaloids	Alkaloids	7568-93-6	143970000	148640000	139440000	161830000	144480000	166670000	53512000	49082000	50974000	C02735	--
Hmgn001653	137.02	93.04	138.032	C7H6O3	[M-H]-	Protocatechualdehyde	Phenolic acids	Phenolic acids	139-85-5	841010	639330	807470	840420	842790	991670	645680	566650	663730	C16700	ko00950
	137.03	108.02	138.032	C7H6O3	[M-H]-	Salicylic acid	Phenolic acids	Phenolic acids	69-72-7	1811200	1935300	1875200	18715000	17803000	18222000	58799000	57273000	60110000	C00805	ko00360,ko01100,ko01110,ko04075
mws0749	137.02	93	138.032	C7H6O3	[M-H]-	4-Hydroxybenzoic acid	Phenolic acids	Phenolic acids	99-96-7	9	9	9	6020000	2058400	2032200	10612000	10387000	10500000	C00156	ko00130,ko00790,ko01100,ko01110,ko01240
	137.04	93.05	138.043	C6H6N2O2	[M-H]-	Urocanic acid	Organic acids	Organic acids	104-98-3	338810	310940	292230	288470	288410	268780	282570	215120	250120	C00785	ko00340,ko01100
mws2368	137.06	119.05	138.068	C8H10O2	[M-H]-	Tyrosol; 4-Hydroxyphenylethanol	Phenolic acids	Phenolic acids	501-94-0	222270	221320	261860	2239100	2151400	2157300	7287500	6959400	7324100	C06044	ko00350,ko01100
	140	99	139.027	C6H5NO3	[M+H]+	4-Nitrophenol	Phenolic acids	Phenolic acids	100-02-7	105580000	93172000	104120000	45851000	46215000	42921000	117830000	132580000	112360000	C00870	--
mws1598	138.02	79.96	139.03	C3H9NO3S	[M-H]-	3-Amino-1-propionic sulfonic acid	Organic acids	Organic acids	3687-18-1	33669	21610	36222	15900	37286	28392	18478	25243	22379	--	--
	142.1	124.09	141.09	C6H11N3O	[M+H]+	Histidinol	Alkaloids	Alkaloids	501-28-0	22330000	22031000	24086000	17540000	18246000	16211000	28019000	31774000	27681000	C00860	ko00340,ko01100,ko01110,ko01230
pme3207	141.02	59	142.027	C6H6O4	[M-H]-	Muconic acid	Organic acids	Organic acids	1119-72-8	315340	438640	275230	750100	556860	612360	188660	171980	204950	C02480	ko01100
	144.07	84.04	143.058	C6H9NO3	[M+H]+	Methyl L-pyroglutamate	Alkaloids	Pyrrole alkaloids	4931-66-2	1670400	1871000	1826600	12425000	14234000	13817000	10235000	9464000	10797000	--	--
Hmsp000364	144.1	98.09	143.095	C7H13NO2	[M+H]+	L-Cyclopentylglycine	Amino acids and derivatives	Amino acids and derivatives	2521-84-8	508610000	427320000	503260000	440490000	477360000	435510000	474150000	464500000	453100000	--	--
	143.03	111	144.042	C6H8O4	[M-H]-	2,3-Dimethylsuccinic acid	Organic acids	Organic acids	13545-04-5	9	9	9	9	9	9	165310	153860	176900	--	--
mws0851	143.11	143.11	144.115	C8H16O2	[M-H]-	Valproic Acid	Organic acids	Organic acids	99-66-1	2635900	2619400	2611500	2567400	2635000	2563600	2694200	2538800	2572600	C07185	--
	143.11	143.11	144.115	C8H16O2	[M-H]-	Octanoic acid	Lipids	Free fatty acids	124-07-2	2635900	2619400	2611500	2567400	2635000	2563600	2694200	2538800	2572600	C06423	ko00061,ko00785,ko01100,ko01240
Hmmp002124	146.06	118.06	145.053	C9H7NO	[M+H]+	Indole-3-carboxaldehyde	Alkaloids	Plumerane	487-89-8	10905000	10572000	9971400	15224000	14854000	15144000	10468000	10810000	10588000	C08493	--
	144.1	126	145.074	C6H11NO3	[M-H]-	Allysine(6-Oxo DL-Norleucine)	Amino acids and derivatives	Amino acids and derivatives	1962-83-0	128100	128350	183710	130860	148090	158630	181980	214310	175050	C04076	ko00300,ko00310,ko00960,ko01100,ko01110,ko01230
Lmqp000427	146.08	82.07	145.074	C6H11NO3	[M+H]+	N-Methyl-Trans-4-Hydroxy-L-Proline	Amino acids and derivatives	Amino acids and derivatives	4252-82-8	419410	494980	360280	342180	352610	393620	410270	426490	391340	--	--
	146.09	87	145.085	C5H11N3O2	[M+H]+	4-Guanidinobutyric acid	Organic acids	Organic acids	463-00-3	1674500	1249200	1655200	1771400	1936000	1671700	1381900	1317900	1340900	C01035	ko00330,ko01100
mws0017	146.17	72.2	145.158	C7H19N3	[M+H]+	Spermidine	Alkaloids	Alkaloids	124-20-9	591980	560000	801420	585560	1322400	1031100	903490	1513500	1457600	C00315	ko00330,ko00410,ko00480,ko00940,ko01100,ko02010
	145.01	101	146.022	C5H6O5	[M-H]-	α-Ketoglutaric acid	Organic acids	Organic acids	328-50-7	18227000	16957000	13111000	24555000	23195000	18204000	11905000	9133900	15033000	C00026	ko00020,ko00040,ko00053,ko00220,ko00250,ko00300,ko00310,ko00340,ko00430,ko00630,ko00650,ko00660,ko01100,ko01110,ko01200,ko01210,ko01230,ko01240
Lmgn000224	145.01	57.03	146.022	C5H6O5	[M-H]-	2-Methyl-3-oxosuccinic acid	Organic acids	Organic acids	-	5254600	6226800	7056000	4810400	7096600	5677100	4258700	4907600	3659300	C06030	ko00660
	145.05	101.06	146.058	C6H10O4	[M-H]-	Mono-Methyl Glutarate	Organic acids	Organic acids	1501-27-5	31694	25919	32905	54061	53008	60436	33532	39153	35797	--	--
mws0208	145.05	101	146.058	C6H10O4	[M-H]-	Adipic Acid	Organic acids	Organic acids	124-04-9	401950	384450	391730	624170	593070	562190	350010	354810	344750	C06104	ko01100
	145.05	101.06	146.058	C6H10O4	[M-H]-	3-Hydroxy-3-Methyl-2-Oxopentanoic Acid	Organic acids	Organic acids	-	31694	25919	32905	54061	53008	60436	33532	39153	35797	C14463	ko00290,ko01110,ko01210
Wmzn000227	145.06	109.04	146.058	C6H10O4	[M-H]-	2,2-Dimethylsuccinic acid	Organic acids	Organic acids	597-43-3	136010	142280	166500	81679	86640	118620	53049	40788	31178	--	--
	145.05	101	146.058	C6H10O4	[M-H]-	2-Methylglutaric acid	Organic acids	Organic acids	617-62-9	401950	384450	391730	624170	593070	562190	350010	354810	344750	--	--
pme0193	147.08	84	146.069	C5H10N2O3	[M+H]+	L-Glutamine	Amino acids and derivatives	Amino acids and derivatives	56-85-9	4488500	4193100	4424700	5991800	5901000	5974600	9	9	9	C00064	ko00220,ko00230,ko00240,ko00250,ko00630,ko00750,ko00910,ko00970,ko01100,ko01230,ko01240,ko02010
	147.11	84	146.106	C6H14N2O2	[M+H]+	L-Lysine	Amino acids and derivatives	Amino acids and derivatives	56-87-1	3353800	3305800	3480800	4423000	5274300	4648500	9	9	9	C00047	ko00300,ko00310,ko00780,ko00960,ko00970,ko01100,ko01110,ko01210,ko01230,ko02010
pme0014	148.06	84	147.053	C5H9NO4	[M+H]+	L-Glutamic acid	Amino acids and derivatives	Amino acids and derivatives	56-86-0	39032000	47041000	37175000	76840000	54805000	80942000	50547000	61396000	48264000	C00025	ko00220,ko00250,ko00330,ko00332,ko00340,ko00430,ko00480,ko00524,ko00630,ko00650,ko00660,ko00860,ko00910,ko00970,ko01100,ko01110,ko01200,ko01210,ko01230,ko01240,ko02010
	148.06	88	147.053	C5H9NO4	[M+H]+	O-Acetylserine	Amino acids and derivatives	Amino acids and derivatives	5147-00-2	500780	555580	514160	637410	604390	645100	390670	336410	328780	C00979	ko00270,ko00908,ko00920,ko01100,ko01110,ko01200,ko01230,ko04122
Zmzn000113	146.05	102.06	147.053	C5H9NO4	[M-H]-	L-threo-3-Methylaspartate	Amino acids and derivatives	Amino acids and derivatives	6061-13-8	1714800	1866800	1619000	1375900	1739800	2004800	1851900	1912400	1636500	C03618	ko00630,ko00660,ko01100,ko01200
	148.1	74.02	147.09	C6H13NO3	[M+H]+	4-Hydoxy-L-Isoleucine	Amino acids and derivatives	Amino acids and derivatives	781658-23-9	247040	249630	226000	331210	265080	346980	263120	249170	245580	--	--
MWSmce190	148.09	74.02	147.09	C6H13NO3	[M+H]+	(2S,3R,4S)-4-Hydroxyisoleucine	Amino acids and derivatives	Amino acids and derivatives	55399-93-4	201210	267890	251820	293460	317570	333470	195320	281440	230160	--	--
	147.03	57.03	148.037	C5H8O5	[M-H]-	3-Methylmalic acid	Organic acids	Organic acids	152204-30-3	9	1388700	9	1837100	1344700	2260100	9	1696500	2101600	C06032	ko00290,ko00660,ko01100,ko01210,ko01230
pmb2826	147.03	87.1	148.037	C5H8O5	[M-H]-	L-Citramalic acid	Organic acids	Organic acids	-	1391300	1451200	1698400	692870	1276000	1066600	1741600	1811500	1330200	C02614	ko00660,ko01100
	147.03	85.03	148.037	C5H8O5	[M-H]-	D-Arabinono-1,4-lactone	Others	Saccharides and Alcohols	-	1115200	1731300	1663800	3795200	2743900	2721900	2987000	2612600	1805900	C00652	ko00053
Zmyn000247	147.03	57.03	148.037	C5H8O5	[M-H]-	2-Hydroxyglutaric Acid	Organic acids	Organic acids	13095-48-2	2197400	2198400	2181000	1720300	2597700	2209800	2521100	2810000	2008000	C03196	ko00310,ko01100
	147.03	85.03	148.037	C5H8O5	[M-H]-	3-Hydroxyglutaric acid	Organic acids	Organic acids	638-18-6	1115200	1731300	1663800	3795200	2743900	2721900	2987000	2612600	1805900	--	--
pme3154	147.07	59.01	148.074	C6H12O4	[M-H]-	Mevalonic acid	Organic acids	Organic acids	150-97-0	1142800	1397500	700810	580530	2010300	1890900	2500800	2164900	1194900	C00418	ko00900,ko01100,ko01110
	148.04	92.05	149.048	C8H7NO2	[M-H]-	2,5-dihydroxy-Indole	Alkaloids	Plumerane	-	195400	171460	180180	263580	341390	263260	117830	78044	123560	--	--
Lmgp000796	150.06	61.01	149.048	C8H7NO2	[M+H]+	4-Hydroxymandelonitrile	Alkaloids	Phenolamine	13093-65-7	164570	27221	164450	346900	126760	371980	212300	278350	158870	C00650	--
	150.06	61	149.051	C5H11NO2S	[M+H]+	L-Methionine	Amino acids and derivatives	Amino acids and derivatives	63-68-3	99894	58868	122500	61931	112070	185190	152570	172450	200140	C00073	ko00270,ko00966,ko00970,ko01100,ko01110,ko01210,ko01230,ko01240
mws0847	150.08	133	149.07	C6H7N5	[M+H]+	1-Methyladenine	Nucleotides and derivatives	Nucleotides and derivatives	5142-22-3	1587900	1358500	1432400	1954200	2348000	1814100	2363600	2256600	2235500	C02216	--
	149.01	87	150.016	C4H6O6	[M-H]-	L-Tartaric acid	Organic acids	Organic acids	87-69-4	266050	318870	341350	476520	416750	159130	278210	292480	353700	C00898	ko00630,ko01100
MWSmce676	149.05	59.01	150.053	C5H10O5	[M-H]-	D-Arabinose*	Others	Saccharides and Alcohols	10323-20-3	972480	1356000	780180	380810	522490	536990	1012000	935200	835060	C00216	ko00040,ko00053
	149.05	75.01	150.053	C5H10O5	[M-H]-	D-Ribose*	Others	Saccharides and Alcohols	50-69-1	1078200	1176600	1392400	685310	689240	744920	890090	880670	876090	C00121	ko00030,ko01100,ko02010
MWSmce199	149.05	59.02	150.053	C5H10O5	[M-H]-	L-Xylose*	Others	Saccharides and Alcohols	609-06-3	1154400	1227500	1407600	742020	768070	853740	1376500	1083000	1237200	C01510	--
	151.08	91.05	150.068	C9H10O2	[M+H]+	2-Methoxy-4-ethenylphenol	Phenolic acids	Phenolic acids	7786-61-0	2781000	2594600	5158800	1381300	1422900	1332900	2482800	2118300	2699200	C17883	--
pmf0420	149.06	74.9	150.068	C9H10O2	[M-H]-	Benzyl acetate	Organic acids	Organic acids	140-11-4	945660	1037000	963210	904600	1029000	959760	827040	934250	870030	C15513	--
	152.06	135	151.049	C5H5N5O	[M+H]+	Guanine*	Nucleotides and derivatives	Nucleotides and derivatives	73-40-5	571400	652750	617360	679900	449980	753350	594610	611550	641100	C00242	ko00230,ko01100
pme0183	152.06	135	151.049	C5H5N5O	[M+H]+	Isoguanine*	Nucleotides and derivatives	Nucleotides and derivatives	3373-53-3	182820	195200	173170	301230	213050	338260	275230	351900	273260	--	--
	151.03	151	152.033	C5H4N4O2	[M-H]-	Xanthine	Nucleotides and derivatives	Nucleotides and derivatives	69-89-6	285500	192730	173660	9	9	9	347080	288880	334720	C00385	ko00230,ko00232,ko01100,ko01110
Zmyn002323	151.04	107.05	152.047	C8H8O3	[M-H]-	2-Hydroxyphenylacetic acid	Organic acids	Organic acids	614-75-5	39708	39935	41472	135110	157050	146730	388250	379990	380090	C05852	ko00360,ko01100
	151.04	107.05	152.047	C8H8O3	[M-H]-	3-MethylSalicylic acid	Phenolic acids	Phenolic acids	83-40-9	2379700	2432600	2385900	2098000	1973500	1859100	3522200	3587300	3677100	C14088	--
MWS1846	151.04	93.03	152.047	C8H8O3	[M-H]-	Phenoxyacetic acid	Phenolic acids	Phenolic acids	122-59-8	551880	593180	610700	687050	827070	713680	2383400	2198900	2333500	C02181	--
	151.04	136	152.047	C8H8O3	[M-H]-	Vanillin; 4-Hydroxy-3-Methoxybenzaldehyde	Phenolic acids	Phenolic acids	121-33-5	1015400	1060100	1028800	860820	800600	842880	1622800	1721400	1772900	C00755	ko00998,ko01100,ko01110
MWSmce454	151.04	65.04	152.047	C8H8O3	[M-H]-	3,5-Dihydroxyacetophenone	Phenolic acids	Phenolic acids	51863-60-6	91623	83929	88487	82592	81329	85900	9	9	9	--	--
	151.04	107.05	152.047	C8H8O3	[M-H]-	3-METHOXYbenzoic Acid	Phenolic acids	Phenolic acids	586-38-9	9	9	9	20498	23528	33495	79346	54814	71596	--	--
pma0675	153.05	135.04	152.047	C8H8O3	[M+H]+	o-Anisic acid	Phenolic acids	Phenolic acids	579-75-9	250680	261250	226770	128430	186160	120410	140010	96389	131200	--	--
	151.04	93	152.047	C8H8O3	[M-H]-	O-Anisic acid (2-Methoxybenzoic acid)	Phenolic acids	Phenolic acids	529-75-9	370920	344940	401450	367320	402570	439720	1033700	1450800	1322000	--	--
MWSmce040	153.05	65.04	152.047	C8H8O3	[M+H]+	Isovanillin	Phenolic acids	Phenolic acids	621-59-0	2531800	731960	616740	2088400	2178500	2053000	5566900	5484600	5374200	--	--
	151.06	59	152.068	C5H12O5	[M-H]-	Xylitol*	Others	Saccharides and Alcohols	87-99-0	48957	56214	65614	61888	44058	76150	78080	75791	80219	C00379	ko00040,ko01100,ko02010
mws0437	151.06	71	152.068	C5H12O5	[M-H]-	D-Arabitol*	Others	Saccharides and Alcohols	488-82-4	74878	96220	66231	103550	99604	111820	166220	122020	113540	C01904	ko00040,ko01100
	151.06	71	152.068	C5H12O5	[M-H]-	Ribitol*	Others	Saccharides and Alcohols	488-81-3	106190	101620	100780	97957	88391	104320	158860	120790	149750	C00474	ko00040,ko00740,ko01100
MWS1962	153.13	83.05	152.12	C10H16O	[M+H]+	cis-Citral	Organic acids	Organic acids	5392-40-5	284920	292390	270530	210660	212270	228070	356520	365000	320280	C09847	ko01110
	151.04	77.04	152.15	C8H8O3	[M-H]-	D-(-)-Mandelic acid	Organic acids	Organic acids	611-71-2	62966	65720	75081	66609	71918	52784	9	9	9	--	--
mws4002	154.09	137	153.079	C8H11NO2	[M+H]+	Dopamine	Alkaloids	Phenolamine	51-61-6	1708300	2058300	1776900	1413300	1399400	1735300	302120	428320	262500	C03758	ko00350,ko00950,ko00965,ko01100,ko01110
	153.02	109.03	154.027	C7H6O4	[M-H]-	3,4-Dihydroxybenzoic acid (Protocatechuic acid)*	Phenolic acids	Phenolic acids	99-50-3	1397000	1558900	1539200	36826000	38457000	37560000	87759000	92345000	90715000	C00230	ko01100,ko01110
mws0885	153.02	109.03	154.027	C7H6O4	[M-H]-	2,4-Dihydroxybenzoic acid*	Phenolic acids	Phenolic acids	89-86-1	1626500	945400	1491200	5302700	5212400	3946100	17722000	29069000	21830000	--	--
	153.02	109.03	154.027	C7H6O4	[M-H]-	2,3-Dihydroxybenzoic Acid*	Phenolic acids	Phenolic acids	303-38-8	1619600	1778100	1781200	41677000	43694000	43544000	99015000	102590000	103570000	C00196	ko01110
mws0180	153.02	109.03	154.027	C7H6O4	[M-H]-	2,5-Dihydroxybenzoic acid; Gentisic Acid*	Phenolic acids	Phenolic acids	490-79-9	717080	716940	696470	18444000	18488000	18820000	45769000	46192000	46349000	C00628	ko00350,ko01100
	153.06	123.05	154.16	C8H10O3	[M-H]-	Hydroxytyrosol	Phenolic acids	Phenolic acids	10597-60-1	120270	98104	94399	94965	102840	100670	118810	105690	57584	--	--
MWSmce574	153.06	138.03	154.16	C8H10O3	[M-H]-	3,5-Dimethoxyphenol	Phenolic acids	Phenolic acids	500-99-2	10495	8199.1	6769	10738	7909.9	9405.6	10206	8883.8	10639	--	--
	153.06	120.02	154.16	C8H10O3	[M-H]-	Vanillyl alcohol	Phenolic acids	Phenolic acids	498-00-0	42621	36959	40898	41264	50784	35920	39021	51556	48553	--	--
MWSslk102	155.01	119.04	154.56	C5H3ClN4	[M+H]+	6-Chloropurine	Nucleotides and derivatives	Nucleotides and derivatives	87-42-3	3469600	3563400	3436900	2715000	2987200	2893600	2921000	2781100	2732400	--	--
	156.08	110	155.069	C6H9N3O2	[M+H]+	L-Histidine	Amino acids and derivatives	Amino acids and derivatives	71-00-1	2170000	2494900	2208200	2794900	2559500	2093600	9	9	9	C00135	ko00340,ko00410,ko00970,ko01100,ko01110,ko01230,ko02010
pme2165	155.01	111	156.017	C5H4N2O4	[M-H]-	Orotic acid	Others	Vitamin	65-86-1	1024500	823840	839150	2051400	1789200	1264100	991160	727280	1177000	C00295	ko00240,ko01100,ko01240
	157	130	156.069	C10H8N2	[M+H]+	3-Indoleacetonitrile	Alkaloids	Plumerane	771-51-7	380680	9	470090	923200	1086800	1081500	473620	564130	550060	C02938	ko00380,ko01100
MWS1837	158.12	95.09	157.11	C8H15NO2	[M+H]+	TranexamicAcid	Organic acids	Organic acids	1197-18-8	87375	137940	207420	169650	203940	179400	140990	132490	119420	--	--
	157.16	157.2	158.167	C10H22O	[M-H]-	1-Decanol	Others	Saccharides and Alcohols	112-30-1	10295000	9960000	9992500	9188700	9421800	9322600	8380000	8573600	8806600	C01633	--
Lmbn001467	158.08	116.07	159.09	C7H13NO3	[M-H]-	5-Acetamidopentanoic Acid	Organic acids	Organic acids	1072-10-2	590800	618200	624560	744490	711640	690510	409090	397800	463780	C03087	ko00310,ko01100
	160.11	114.04	159.101	C6H13N3O2	[M+H]+	δ-Guanidinovaleric acid	Organic acids	Organic acids	462-93-1	1089700	1070400	1079700	401440	406270	366540	463840	436240	459020	--	--
Zmjn001813	159.07	97.06	160.074	C7H12O4	[M-H]-	Pimelic acid	Organic acids	Organic acids	111-16-0	40260	38488	43094	70647	72774	74798	51219	64161	61944	C02656	ko00780,ko01100,ko01240
	159.08	88.04	160.085	C6H12N2O3	[M-H]-	D-Alanyl-D-Alanine	Amino acids and derivatives	Amino acids and derivatives	923-16-0	13030	11092	6876.6	2776.8	4293.4	4160.8	42380	12486	8913.3	C00993	ko01100
mws0005	161.11	144	160.1	C10H12N2	[M+H]+	Tryptamine	Alkaloids	Plumerane	61-54-1	30538000	31695000	32514000	39887000	41738000	41319000	12001000	11787000	11580000	C00398	ko00380,ko00901,ko01100,ko01110
	160.04	116	161.048	C9H7NO2	[M-H]-	Indole-3-carboxylic acid	Alkaloids	Plumerane	771-50-6	350900	297490	275960	69702	68694	66463	47822	42234	47701	C19837	--
Lmgp001898	162.06	116.05	161.048	C9H7NO2	[M+H]+	4,6-Dihydroxyquinoline	Alkaloids	Quinoline alkaloids	3517-61-1	4433300	4087400	4739800	5580600	4337700	6063100	3105500	2937000	3310100	C05639	ko00380,ko01100
	162.06	116.05	161.048	C9H7NO2	[M+H]+	2,4-Dihydroxyquinoline	Alkaloids	Quinoline alkaloids	86-95-3	4433300	4087400	4739800	5580600	4337700	6063100	3105500	2937000	3310100	C16716	--
pme3382	160.06	98	161.069	C6H11NO4	[M-H]-	N-Acetyl-L-threonine	Amino acids and derivatives	Amino acids and derivatives	17093-74-2	226930	202100	171280	231110	259180	229400	170090	144250	158570	--	--
	162.08	98	161.069	C6H11NO4	[M+H]+	DL-2-Aminoadipic acid	Alkaloids	Alkaloids	542-32-5	757460	1036000	743560	1292400	1090000	1312700	895650	905590	858460	C00956	ko00300,ko00310,ko00311,ko01100,ko01110,ko01210,ko01230
Lmcp000282	162.11	85.03	161.105	C7H15NO3	[M+H]+	L-Carnitine	Alkaloids	Alkaloids	541-15-1	1377500	1511800	1428500	2871000	2789700	2742900	1105700	1016100	1054100	C00318	--
	163.04	89.04	162.032	C9H6O3	[M+H]+	7-hydroxy-2H-1-benzopyran-2-one	Lignans and Coumarins	Coumarins	-	170290000	134470000	186170000	210330000	198370000	197850000	133860000	128700000	148090000	--	--
pme2914	161.05	99	162.053	C6H10O5	[M-H]-	3-Hydroxy-3-methylpentane-1,5-dioic acid	Amino acids and derivatives	Amino acids and derivatives	503-49-1	69661000	31705000	35162000	29634000	46247000	59061000	9	26731000	19753000	C03761	--
	163.08	103.05	162.068	C10H10O2	[M+H]+	Methyl cinnamate	Phenolic acids	Phenolic acids	103-26-4	211390	222740	204720	247110	235410	249460	155660	174320	171000	C06358	--
mws1478	163.12	130	162.116	C10H14N2	[M+H]+	Nicotine	Alkaloids	Pyridine alkaloids	-	524050	205910	408140	128810	310520	444030	311020	368570	307770	C00745	ko00960,ko01110
	127.05	81.04	162.57	C5H7ClN2O2	[M+H]+	Imidazoleacetic acid (hydrochloride)	Organic acids	Organic acids	3251-69-2	2902600	3564500	2953100	2267400	2357800	2497600	2723900	3532900	1193800	--	--
Lmmn001643	163.04	119.05	164.047	C9H8O3	[M-H]-	2-Hydroxycinnamic acid	Phenolic acids	Phenolic acids	583-17-5	87402	82991	96025	140830	166530	199160	131790	161630	163410	C01772	ko00360,ko00940,ko01100,ko01110
	163	59.01	164.068	C6H12O5	[M-H]-	Rhamnose	Others	Saccharides and Alcohols	3615-41-6	564510	635040	547460	575100	627790	678210	651150	544700	550710	C00507	ko00051,ko01100
pme2529	163.2	101	164.068	C6H12O5	[M-H]-	1,5-Anhydro-D-glucitol	Others	Saccharides and Alcohols	154-58-5	536270	521590	625300	427530	438850	447590	353220	664430	558800	C07326	--
	163.06	118.6	164.068	C6H12O5	[M-H]-	D-Fucose	Others	Saccharides and Alcohols	3615-37-0	55203	36770	28194	12858	16931	36940	32233	40646	30348	C01018	--
pme2617	166.05	102	165.046	C5H11NO3S	[M+H]+	L-Methionine Sulfoxide	Amino acids and derivatives	Amino acids and derivatives	3226-65-1	1188500	1118600	1263400	914970	841250	942460	1381100	1440800	1401800	C02989	ko00270
	166.07	124.05	165.065	C6H7N5O	[M+H]+	6-O-methylguanine	Nucleotides and derivatives	Nucleotides and derivatives	20535-83-5	445830	404230	440910	576620	550110	575870	9	249630	249950	--	--
pme3968	166.07	149.05	165.065	C6H7N5O	[M+H]+	7-Methylguanine	Nucleotides and derivatives	Nucleotides and derivatives	578-76-7	2712300	2704400	2744700	3546100	3243000	3621800	1327200	1246500	1414300	C02242	--
	166.09	120.08	165.07	C9H11NO2	[M+H]+	L-Phenylalanine	Amino acids and derivatives	Amino acids and derivatives	63-91-2	163910000	157470000	157840000	153580000	170070000	164990000	123260000	123090000	128200000	C00079	ko00360,ko00400,ko00460,ko00940,ko00960,ko00966,ko00970,ko00998,ko01100,ko01110,ko01210,ko01230,ko02010
pmc0274	167.1	121.1	166.031	C6H6N4S	[M+H]+	6-Methylmercaptopurine	Nucleotides and derivatives	Nucleotides and derivatives	50-66-8	30073000	28848000	30383000	11734000	11202000	12195000	17162000	15840000	19285000	C16614	--
	165.04	75	166.048	C5H10O6	[M-H]-	D-Xylonic acid	Others	Saccharides and Alcohols	526-91-0	41271000	37152000	38330000	16105000	17685000	18050000	36155000	33988000	29335000	C00502	ko00040,ko01100
pme2801	167.06	150	166.049	C6H6N4O2	[M+H]+	7-Methylxanthine	Nucleotides and derivatives	Nucleotides and derivatives	552-62-5	736180	759230	821070	674550	551170	574290	671660	655780	714920	C16353	ko00232,ko01100,ko01110
	165.06	92.03	166.063	C9H10O3	[M-H]-	Ethylparaben	Phenolic acids	Phenolic acids	120-47-8	20682	16397	20563	24934	25673	18290	23625	14781	22474	--	--
mws0346	165.06	106	166.063	C9H10O3	[M-H]-	3-(3-Hydroxyphenyl)-propionic acid	Phenolic acids	Phenolic acids	621-54-5	31498	41115	54185	32734	22197	23573	11015	7615	10539	C11457	ko00360,ko01100
	165.06	106	166.063	C9H10O3	[M-H]-	3-Hydroxyphenylacetic Acid Methyl Ester	Phenolic acids	Phenolic acids	42058-59-3	44779	39160	56820	25065	31977	20362	3672.9	5196.5	13173	--	--
MWSmce165	165.08	59.02	166.084	C6H14O5	[M-H]-	L-Fucitol	Others	Saccharides and Alcohols	13074-06-1	3861000	3431700	3778200	1948000	2093200	2042200	2973500	3429900	3369200	--	--
	165.09	149.06	166.099	C10H14O2	[M-H]-	1-(4-Methoxyphenyl)-1-propanol	Phenolic acids	Phenolic acids	5349-60-0	560280	571450	505710	622960	585180	535980	697310	696130	672500	--	--
MWSmce583	165.02	91.02	166.13	C8H6O4	[M-H]-	Piperonylic acid	Organic acids	Organic acids	94-53-1	264570	288180	235590	313450	285530	264840	206870	237140	227410	--	--
	168.06	150.05	167.058	C8H9NO3	[M+H]+	Pyridoxal	Others	Vitamin	66-72-8	157640	112570	138980	388730	141640	385810	466160	530190	385830	C00250	ko00750,ko01100,ko01240
mws2125	166.98	78.7	167.982	C3H5O6P	[M-H]-	Phosphoenolpyruvate	Organic acids	Organic acids	138-08-9	60034	17597	40276	164850	47942	99385	36852	67846	94619	C00074	ko00010,ko00020,ko00400,ko00440,ko00620,ko00710,ko00998,ko01100,ko01110,ko01200,ko01230,ko01240
	167.02	124.01	168.028	C5H4N4O3	[M-H]-	Uric acid	Nucleotides and derivatives	Nucleotides and derivatives	69-93-2	240590	150950	148440	67693	82684	84271	161170	136310	243380	--	--
pme1292	167.1	123.04	168.042	C8H8O4	[M-H]-	Homogentisic acid	Phenolic acids	Phenolic acids	451-13-8	1547800	1527200	1240800	1204000	1308800	1350000	884230	895700	1023500	C00544	ko00130,ko00350,ko01100,ko01240
	167.03	108.02	168.042	C8H8O4	[M-H]-	Vanillic acid	Phenolic acids	Phenolic acids	121-34-6	62040	97589	109390	455340	439270	466360	1023500	1187000	1113700	C06672	--
MWSmce501	167.04	108.02	168.042	C8H8O4	[M-H]-	Protocatechuic Acid Methyl Ester	Phenolic acids	Phenolic acids	2150-43-8	1564100	1638100	1651400	44694000	45484000	44275000	95244000	102410000	98664000	--	--
	167.03	123.04	168.042	C8H8O4	[M-H]-	3,4-Dihydroxybenzeneacetic acid	Phenolic acids	Phenolic acids	102-32-9	4896700	4621800	4584000	1628300	1223800	1670900	4435900	4288600	4707100	C01161	ko00350,ko01100
pme1383	170.08	134.1	169.074	C8H11NO3	[M+H]+	Pyridoxine	Others	Vitamin	65-23-6	365600	408640	361970	420670	418620	553010	809570	601760	776680	C00314	ko00750,ko01100,ko01240
	170.09	124	169.085	C7H11N3O2	[M+H]+	3-Methyl-L-Histidine	Amino acids and derivatives	Amino acids and derivatives	368-16-1	264450	977040	1140400	391210	315860	1330500	866900	821210	809640	C01152	ko00340,ko01100
Zmzn000078	168.99	78.96	169.998	C3H7O6P	[M-H]-	Dihydroxyacetone phosphate	Others	Saccharides and Alcohols	-	86446	78657	104700	158620	228580	187780	175590	152910	155220	C00111	ko00010,ko00040,ko00051,ko00052,ko00561,ko00562,ko00564,ko00640,ko00710,ko00760,ko01100,ko01110,ko01200,ko01230
	169.07	141.07	170.073	C12H10O	[M-H]-	2-Phenylphenol	Phenolic acids	Phenolic acids	90-43-7	13625	9771.7	14151	13873	13025	14914	15019	14669	14583	C02499	--
ML10176345	171.03	109.03	172.037	C7H8O5	[M-H]-	3-Dehydroshikimic acid	Organic acids	Organic acids	2922-42-1	1614000	1481600	1538500	1313400	1418600	1398400	1162800	1072500	780640	C02637	ko00400,ko01100,ko01110,ko01230,ko01240
	171.04	127.05	172.052	C11H8O2	[M-H]-	1-Naphthoic acid	Organic acids	Organic acids	86-55-5	64316	52065	80025	75046	43518	89217	49762	69670	70356	C14091	--
Zmgn004439	171.14	153.14	172.146	C10H20O2	[M-H]-	Decanoic acid	Organic acids	Organic acids	334-48-5	6488.3	6646	6977.7	7582.9	7481	7715.6	9	9	9	C01571	ko00061,ko01100
	175.02	99	174.016	C6H6O6	[M+H]+	Trans-Citridic acid	Organic acids	Organic acids	4023-65-8	1362300	1336800	1445600	606920	651410	555130	1377800	1490900	1342400	C02341	ko00660,ko01100
Lmgn002184	173.05	93.03	174.053	C7H10O5	[M-H]-	2-Oxoheptanedionic acid	Organic acids	Organic acids	17126-90-8	4497100	5083800	6345300	5569100	6172100	8521600	9334200	9735000	9142800	C16588	ko01100,ko01210,ko01240
	173.05	93	174.053	C7H10O5	[M-H]-	Shikimic acid	Organic acids	Organic acids	138-59-0	3166500	2811100	3396700	2357600	2716800	2863000	2594600	2361300	2596700	C00493	ko00400,ko01100,ko01110,ko01230,ko01240
Lmgn002091	173.05	93.03	174.053	C7H10O5	[M-H]-	2-Methyl-3-oxoadipic acid	Organic acids	Organic acids	-	8868400	7567700	8795600	8671400	9911800	11637000	3647000	4207000	4244700	C18307	--
	173.06	58.03	174.064	C6H10N2O4	[M-H]-	N-Alpha-Acetyl-L-Asparagine	Amino acids and derivatives	Amino acids and derivatives	4033-40-3	220760	181990	196480	225870	203820	217700	120180	122320	122920	--	--
mws0242	173.08	111	174.089	C8H14O4	[M-H]-	Suberic Acid	Organic acids	Organic acids	505-48-6	382120	281350	357790	450520	202430	165170	364570	527240	455570	C08278	--
	173.08	59.01	174.089	C8H14O4	[M-H]-	2-Propylglutaric acid	Organic acids	Organic acids	32806-62-5	3397400	3351100	3261600	3615900	3544100	3699300	3517700	3310700	3416300	C16658	--
Zmyn000155	173.11	131.08	174.1	C7H14N2O3	[M-H]-	N-α-Acetyl-L-ornithine	Amino acids and derivatives	Amino acids and derivatives	-	6946100	6374800	6532300	8017300	6483200	6442200	283370	309590	341390	C00437	ko00220,ko01100,ko01110,ko01210,ko01230
	175.11	70.06	174.112	C6H14N4O2	[M+H]+	L-Arginine	Amino acids and derivatives	Amino acids and derivatives	74-79-3	13451000	11973000	13043000	14903000	14178000	16963000	426380	498430	436070	C00062	ko00220,ko00261,ko00330,ko00472,ko00970,ko01100,ko01110,ko01230,ko02010
pme2559	174.04	88	175.048	C6H9NO5	[M-H]-	N-Acetyl-L-Aspartic Acid	Amino acids and derivatives	Amino acids and derivatives	997-55-7	126800	120410	96469	199870	167350	119280	101630	93957	159060	C01042	ko00250,ko01100
	176.07	133.05	175.063	C10H9NO2	[M+H]+	1-Methoxy-3-indolealdehyde	Alkaloids	Plumerane	-	2492000	2396000	2297600	758630	735110	854240	95240	173680	49545	--	--
pme0008	176.1	113	175.096	C6H13N3O3	[M+H]+	L-Citrulline	Amino acids and derivatives	Amino acids and derivatives	372-75-8	1593700	1385800	1435400	1907300	1955500	1893300	622710	652090	434470	C00327	ko00220,ko01100,ko01110,ko01230
	175.02	85.03	176.032	C6H8O6	[M-H]-	D-Glucurono-6,3-lactone	Others	Saccharides and Alcohols	32449-92-6	225160	258170	307210	121890	162050	98361	150400	104250	159430	C02670	ko00053,ko01100
MWSmce690	175.02	59.01	176.032	C6H8O6	[M-H]-	Erythorbic Acid; Isoascorbic Acid*	Others	Vitamin	89-65-6	289590	291700	234040	9	180320	189390	114960	213990	175810	--	--
	175.06	115.04	176.068	C7H12O5	[M-H]-	2-Propylmalic Acid	Organic acids	Organic acids	-	30776	24754	23583	43619	43940	59120	72732	76982	78296	C05994	ko00620
Lmyp001840	177.1	80.05	176.095	C10H12N2O	[M+H]+	6-Hydroxy-N-methylmyosmine	Alkaloids	Pyridine alkaloids	68104-57-4	365890	361130	376840	219450	228060	219400	177250	162450	153860	C21075	ko00760,ko01100
	177.1	160.3	176.095	C10H12N2O	[M+H]+	N-Hydroxytryptamine	Alkaloids	Plumerane	-	3448500	2966600	2915900	3187600	3025100	3402900	2556700	3074100	2187700	C17203	ko00380,ko01100
Lmjp101402	177.02	135.04	178.027	C9H6O4	[M-H]-	5,7-Dihydroxycoumarin	Lignans and Coumarins	Coumarins	2732-18-5	82369	91564	113380	158910	171260	146690	185400	181870	181860	--	--
	179.05	76	178.041	C5H10N2O3S	[M+H]+	L-Cysteinyl-L-glycine	Amino acids and derivatives	Amino acids and derivatives	19246-18-5	17402	14304	14293	20848	18937	9196.6	44537	30471	36363	C01419	ko00480,ko01100
MWSmce220	177.04	59.02	178.048	C6H10O6	[M-H]-	D-Glucono-1,5-lactone	Organic acids	Organic acids	90-80-2	171920	155890	202580	68811	69800	70259	131040	198360	219900	C00198	ko00030,ko01100,ko01110,ko01200
	177.04	113.02	178.048	C6H10O6	[M-H]-	4,5,6-Trihydroxy-2-oxohexanoic acid	Organic acids	Organic acids	56742-44-0	55788	29196	68717	67252	55402	63166	49072	67345	32768	C01216	ko00052,ko01100
mws1195	179.07	147.1	178.063	C10H10O3	[M+H]+	p-Coumaric acid methyl ester	Phenolic acids	Phenolic acids	3943-97-3	831730	938610	864870	1020800	1124300	1011200	1072100	1222100	1176900	--	--
	177	145	178.063	C10H10O3	[M-H]-	Trans-4-Hydroxycinnamic acid Methyl Ester	Phenolic acids	Phenolic acids	19367-38-5	524810	569780	533790	667360	696710	649570	639680	627360	727380	--	--
pmb2795	177	145	178.063	C10H10O3	[M-H]-	4-Methoxycinnamic acid	Phenolic acids	Phenolic acids	830-09-1	396180	400660	371200	469420	491810	445830	456150	451520	496730	--	--
	180.09	163.06	179.079	C6H13NO5	[M+H]+	D-Glucosamine	Others	Saccharides and Alcohols	3416-24-8	1025000	1190800	1351700	1326900	1167800	874680	1065800	988670	1106000	C00329	ko00520,ko01100
MWSmce001	181.05	107.05	180.042	C9H8O4	[M+H]+	5-Acetylsalicylic acid	Phenolic acids	Phenolic acids	13110-96-8	868010	888950	706550	226780	422590	532830	451350	503630	486200	--	--
	179.03	135.05	180.042	C9H8O4	[M-H]-	Caffeic acid	Phenolic acids	Phenolic acids	331-39-5	13170000	11308000	12611000	15120000	8113900	8762300	11779000	11046000	11766000	C01197	ko00940,ko01100,ko01110
pmf0138	179.06	59	180.063	C6H12O6	[M-H]-	D-Mannose*	Others	Saccharides and Alcohols	3458-28-4	10916000	10053000	9447900	8135800	8780300	11005000	10316000	9934600	9138400	C00159	ko00051,ko00052,ko00520,ko01100,ko02010
	179.06	59.01	180.063	C6H12O6	[M-H]-	D-Glucose*	Others	Saccharides and Alcohols	50-99-7	8966300	9487200	9433000	6082400	6384300	5802300	9697700	8859400	8542300	C00031	ko00010,ko00030,ko00052,ko00500,ko00520,ko00524,ko00901,ko01100,ko01110,ko02010
mws1164	179.06	59.01	180.063	C6H12O6	[M-H]-	D-Fructose*	Others	Saccharides and Alcohols	57-48-7	10282000	8350800	11808000	6376900	6660800	6505500	10606000	10055000	10081000	C05003	--
	179.06	59	180.063	C6H12O6	[M-H]-	D-Galactose*	Others	Saccharides and Alcohols	59-23-4	9475300	11851000	10073000	7253800	7118100	7329400	11932000	10711000	9851800	C00124	ko00052,ko01100
pme0516	179.06	87	180.063	C6H12O6	[M-H]-	Inositol*	Others	Saccharides and Alcohols	87-89-8	4513600	4561900	4533000	4087700	4263600	4091600	6071500	5970100	5520600	C00137	ko00052,ko00053,ko00562,ko01100,ko01110,ko02010,ko04070
	179.06	164	180.065	C7H8N4O2	[M-H]-	Theophylline	Alkaloids	Alkaloids	58-55-9	233040000	240310000	229960000	3560500	3772000	3812500	101990000	99283000	104030000	C07130	ko00232,ko01100,ko01110
Lmcp001538	181.07	138.07	180.065	C7H8N4O2	[M+H]+	Theobromine	Alkaloids	Alkaloids	83-67-0	243290000	224720000	241490000	67314000	61325000	66614000	84587000	71658000	89969000	C07480	ko00232,ko01100,ko01110
	179.07	92.03	180.079	C10H12O3	[M-H]-	Propyl 4-hydroxybenzoate	Phenolic acids	Phenolic acids	94-13-3	44039	42183	46349	50980	45740	52118	43505	47672	43610	--	--
Lmbn004847	179.07	146.04	180.079	C10H12O3	[M-H]-	4-Methoxyphenylpropionic acid	Phenolic acids	Phenolic acids	-	15954	33664	41525	73076	72161	26400	29626	25970	27803	--	--
	180.14	123.07	180.138	C11H18NO+	[M]+	Candicine	Alkaloids	Phenolamine	6656-13-9	340090	358270	315360	355460	360190	356500	300770	294570	289000	C10575	--
Zmsp000878	182.08	136.08	181.074	C9H11NO3	[M+H]+	4-Hydroxy-5-(2-oxo-1-pyrrolidinyl)benzoic acid	Alkaloids	Pyrrole alkaloids	-	2495900	4487300	2266400	5811800	2047800	6262000	2481400	5583800	2516400	--	--
	182.08	91.05	181.074	C9H11NO3	[M+H]+	N-(2-Hydroxy-4-methoxyphenyl)acetamide	Alkaloids	Phenolamine	58469-06-0	4232900	6833100	3980900	9854400	3121400	7896200	3440900	8575600	3484900	--	--
mws0250	182.08	136.1	181.074	C9H11NO3	[M+H]+	L-Tyrosine	Amino acids and derivatives	Amino acids and derivatives	60-18-4	9342200	18685000	8914500	24071000	7972300	21087000	9360300	19917000	8469400	C00082	ko00130,ko00261,ko00350,ko00360,ko00400,ko00460,ko00730,ko00940,ko00950,ko00965,ko00966,ko00970,ko00998,ko01100,ko01110,ko01210,ko01230,ko01240
	181.05	122.04	182.057	C9H10O4	[M-H]-	3,4-Dimethoxybenzoic acid; Veratric acid	Phenolic acids	Phenolic acids	-	9	9	9047.4	26047	16655	26346	9	14377	11228	--	--
MWS5206	181.05	135.04	182.058	C9H10O4	[M-H]-	Hydroxyphenyllactic acid	Phenolic acids	Phenolic acids	306-23-0	215680	216390	230240	86837	111980	93214	125460	125450	182040	C03672	--
	181.05	122	182.058	C9H10O4	[M-H]-	Homovanillic acid; 4-Hydroxy-3-methoxyphenylacetic acid	Phenolic acids	Phenolic acids	306-08-1	35742	27976	26187	35821	33718	28823	38862	52017	49064	C05582	ko00350,ko01100
Hmtn001288	181.05	135.04	182.058	C9H10O4	[M-H]-	Methyl 2,4-dihydroxyphenylacetate	Phenolic acids	Phenolic acids	67828-42-6	215680	216390	230240	86837	111980	93214	125460	125450	182040	--	--
	181.05	151	182.058	C9H10O4	[M-H]-	Syringaldehyde; 4-Hydroxy-3,5-Dimethoxybenzaldehyde	Phenolic acids	Phenolic acids	134-96-3	220440	225550	221540	229850	201280	201320	200770	184950	181980	--	--
Lmrn001951	181.05	135.04	182.058	C9H10O4	[M-H]-	(S)-2-Hydroxy-3-(4-Hydroxyphenyl)Propanoic Acid	Phenolic acids	Phenolic acids	23508-35-2	215680	216390	230240	86837	111980	93214	125460	125450	182040	--	--
	181.07	101.02	182.079	C6H14O6	[M-H]-	D-Mannitol*	Others	Saccharides and Alcohols	69-65-8	3796400	4260000	3524400	4127500	4014800	4576300	4487000	3624800	4235600	C00392	ko00051,ko01100,ko02010
MWSslk235	181.07	59.01	182.079	C6H14O6	[M-H]-	Allitol*	Others	Saccharides and Alcohols	488-44-8	14370000	16142000	15233000	16505000	18887000	19658000	19807000	16694000	16697000	--	--
	181.07	71	182.079	C6H14O6	[M-H]-	D-Sorbitol*	Others	Saccharides and Alcohols	50-70-4	11735000	14654000	11649000	16172000	18866000	21831000	20383000	15335000	14649000	C00794	ko00051,ko00052,ko01100,ko02010
pme2237	181.07	101	182.079	C6H14O6	[M-H]-	Dulcitol*	Others	Saccharides and Alcohols	608-66-2	13456000	16059000	13306000	16382000	20427000	22508000	20859000	15258000	14962000	C01697	ko00052,ko01100
	181.05	107.01	182.17	C9H10O4	[M-H]-	Methyl vanillate	Phenolic acids	Phenolic acids	3943-74-6	82751	89158	136900	118610	111600	109680	540250	582940	592570	--	--
MA10002917	183.01	109.02	184.012	C6H4N2O5	[M-H]-	2,4-Dinitrophenol	Phenolic acids	Phenolic acids	51-28-5	328990	953510	823750	268880	825950	935910	754330	713300	753980	C02496	--
	183.03	107.01	184.037	C8H8O5	[M-H]-	2,4,6-Trihydroxybenzoic Acid methyl ester	Phenolic acids	Phenolic acids	3147-39-5	9	9	9	14629	6153.6	6649.8	63717	61957	62445	--	--
Lmcn002039	183.07	153.02	184.074	C9H12O4	[M-H]-	3,4,5-Trimethoxyphenol	Phenolic acids	Phenolic acids	642-71-7	169500	165550	167540	204610	279110	222250	318760	261080	315430	C10765	--
	183.06	153.02	184.19	C9H12O4	[M-H]-	4-Hydroxy-3,5-dimethoxybenzyl alcohol	Phenolic acids	Phenolic acids	530-56-3	43261	36698	49950	70345	61202	70574	56921	64050	56626	--	--
pme2602	184	97	185.009	C3H8NO6P	[M-H]-	O-Phospho-L-serine	Amino acids and derivatives	Amino acids and derivatives	407-41-0	64781	23036	9	124630	126590	122120	185650	111120	234780	C01005	ko00260,ko00270,ko00970,ko01100,ko01110,ko01200,ko01230
	184.98	78.96	185.993	C3H7O7P	[M-H]-	3-Phospho-D-glyceric acid	Others	Saccharides and Alcohols	820-11-1	511140	448900	533570	679110	530300	550150	531960	423300	561890	C00197	ko00010,ko00030,ko00260,ko00270,ko00561,ko00630,ko00710,ko01100,ko01110,ko01200,ko01230,ko01240
mws0752	185.15	185.16	186.162	C11H22O2	[M-H]-	Undecylic Acid	Lipids	Free fatty acids	112-37-8	1374300	1285500	1414400	1306000	1648900	1434200	1411500	1427200	1431600	C17715	--
	188.07	118.07	187.063	C11H9NO2	[M+H]+	3-Indoleacrylic acid	Alkaloids	Plumerane	1204-06-4	73451000	81524000	71419000	209950000	206050000	224990000	119260000	112720000	123680000	C21283	--
Hmgp002327	188.07	118.06	187.063	C11H9O2N	[M+H]+	3-amino-2-naphthoic acid	Alkaloids	Alkaloids	-	99552000	95452000	85502000	196780000	206490000	195020000	117670000	101020000	109040000	--	--
	187.04	143.06	188.047	C11H8O3	[M-H]-	1-Hydroxy-2-Naphthoate	Organic acids	Organic acids	86-48-6	99739	111700	111810	103340	103160	103290	102940	103370	108170	C03203	ko01100
pme0137	187.07	125	188.08	C7H12N2O4	[M-H]-	N-Acetyl-L-Glutamine	Amino acids and derivatives	Amino acids and derivatives	2490-97-3	3645800	2639700	549270	4379100	3521100	3654100	3066000	3184800	5438000	--	--
	187.1	125	188.105	C9H16O4	[M-H]-	Azelaic acid	Organic acids	Organic acids	123-99-9	3433100	3542700	3496500	3358500	3334600	3360600	2902200	2922300	2897700	C08261	--
mws0736	189.12	86	188.116	C8H16N2O3	[M+H]+	N-Glycyl-L-leucine*	Amino acids and derivatives	Amino acids and derivatives	869-19-2	282720	254740	258170	308390	285000	233300	318880	344360	309170	C02155	--
	189.12	86.1	188.116	C8H16N2O3	[M+H]+	L-Glycyl-L-isoleucine*	Amino acids and derivatives	Amino acids and derivatives	19461-38-2	252720	217490	226630	221520	254150	253320	261290	258130	313470	--	--
pme0122	189.12	126	188.116	C8H16N2O3	[M+H]+	N6-Acetyl-L-lysine	Amino acids and derivatives	Amino acids and derivatives	692-04-6	172840	369390	123280	278530	168550	283460	237070	259990	220360	C02727	ko00310,ko01100
	189.14	70.07	188.127	C7H16N4O2	[M+H]+	Arginine methyl ester	Amino acids and derivatives	Amino acids and derivatives	-	3163900	3130900	2847400	3218200	4330400	2378100	342630	731950	252570	--	--
pme3388	189.13	144	188.127	C7H16N4O2	[M+H]+	Homoarginine	Amino acids and derivatives	Amino acids and derivatives	156-86-5	888200	1174700	1234400	1489000	1266700	1667200	521480	527050	518110	C01924	--
	189.13	70.07	188.127	C7H16N4O2	[M+H]+	N-Monomethyl-L-arginine	Amino acids and derivatives	Amino acids and derivatives	17035-90-4	4228200	3783300	4014600	4127600	2726600	3195100	472550	506640	656800	C03884	--
Zmzp000145	189.16	84.08	188.152	C9H20N2O2	[M+H]+	Trimethyllysine	Amino acids and derivatives	Amino acids and derivatives	23284-33-5	8856400	8050700	9010400	12790000	13025000	11114000	8128400	7606600	7741300	C03793	ko00310,ko01100
	188.06	128	189.064	C7H11NO5	[M-H]-	N-Acetyl-L-glutamic acid	Amino acids and derivatives	Amino acids and derivatives	1188-37-0	1952100	1763800	1721700	2752500	3838000	3280200	1791300	1971500	1687600	C00624	ko00220,ko01100,ko01110,ko01210,ko01230
pme2244	190.09	118.07	189.07	C11H11NO2	[M+H]+	3-Indolepropionic acid	Alkaloids	Plumerane	830-96-6	9	9	9	259880	285260	302540	141930	125910	178630	--	--
	191.1	128	190.095	C7H14N2O4	[M+H]+	2,6-Diaminooimelic acid	Organic acids	Organic acids	583-93-7	126820	194530	261040	275670	308610	286110	246170	209840	249750	C00666	ko00300,ko01100,ko01110,ko01230
MWSslk140	192.07	56.05	191.25	C7H13NO3S	[M+H]+	N-Acetyl-L-methionine	Amino acids and derivatives	Amino acids and derivatives	65-82-7	21841	9	10217	22926	34430	24891	14338	12618	20541	C02712	--
	191.02	111.01	192.027	C6H8O7	[M-H]-	Citric Acid*	Organic acids	Organic acids	77-92-9	721070000	764790000	887070000	679240000	783180000	750440000	858630000	940160000	797970000	C00158	ko00020,ko00250,ko00630,ko01100,ko01110,ko01200,ko01210,ko01230,ko01240
Zmyn000453	191.02	111.01	192.027	C6H8O7	[M-H]-	Isocitric Acid*	Organic acids	Organic acids	320-77-4	108780000	92465000	92882000	101650000	98009000	76892000	111540000	105800000	132670000	C00311	ko00020,ko00630,ko01100,ko01110,ko01200,ko01210,ko01230,ko01240
	193.05	147.04	192.042	C10H8O4	[M+H]+	6,7-Dihydroxy-4-methylcoumarin	Lignans and Coumarins	Coumarins	529-84-0	444800	416730	468950	610690	612430	591610	527390	474990	543930	--	--
MWSCX014	193.05	133.03	192.042	C10H8O4	[M+H]+	Scopoletin (7-Hydroxy-6-methoxycoumarin)	Lignans and Coumarins	Coumarins	92-61-5	15614000	14740000	15289000	8330100	5134000	6209100	7280500	6310700	7953900	C01752	ko00940,ko01110
	193.05	178.02	192.042	C10H8O4	[M+H]+	Isoscopoletin (6-Hydroxy-7-Methoxycoumarin)	Lignans and Coumarins	Coumarins	776-86-3	13088000	12025000	12164000	4560100	4389700	4955100	6165000	6200900	6187100	C18079	--
MWSslk144	193.09	147.04	192.079	C11H12O3	[M+H]+	p-Coumaric acid ethyl ester	Phenolic acids	Phenolic acids	7362-39-2	9	9	9	9	9	9	201840	144530	190280	--	--
	193.04	72.8	194.033	C6H10O7	[M-H]-	D-Galacturonic acid*	Others	Saccharides and Alcohols	685-73-4	1407900	1328100	1450700	995190	991970	948820	1255000	1316900	1377100	C00333	ko00040,ko00053,ko00520,ko01100,ko01240,ko02010
pme3705	193.04	73	194.043	C6H10O7	[M-H]-	D-Glucoronic acid*	Others	Saccharides and Alcohols	-	1435200	1458800	1455800	866720	968090	1063200	1218000	1313800	1364000	C00191	ko00040,ko00053,ko00520,ko00562,ko01100,ko01240
	193.05	134.01	194.058	C10H10O4	[M-H]-	Ferulic acid*	Phenolic acids	Phenolic acids	537-98-4	1311800	1304300	1251200	1907100	1902700	1804300	2042500	2056300	1710800	C01494	ko00940,ko01100,ko01110
Lmdn003756	193.05	135.05	194.058	C10H10O4	[M-H]-	Methyl caffeate	Phenolic acids	Phenolic acids	3843-74-1	27946	24548	31712	16887	14568	24817	17636	17171	13990	C10477	--
	195.06	163.04	194.058	C10H10O4	[M+H]+	Dimethyl phthalate	Phenolic acids	Phenolic acids	131-11-3	368890	384300	451790	396360	384950	487730	322680	274260	285000	C11233	--
pme0422	193.06	134	194.058	C10H10O4	[M-H]-	Isoferulic Acid*	Phenolic acids	Phenolic acids	537-73-5	1253800	1453200	1324800	1982100	1791700	780810	2124800	1954800	2051000	C10470	--
	193.07	99.01	194.079	C7H14O6	[M-H]-	D-Pinitol	Others	Saccharides and Alcohols	10284-63-6	796930	732410	816290	667080	718580	739230	693500	733250	695510	C03844	--
mws2218	195.09	83.06	194.08	C8H10N4O2	[M+H]+	Caffeine	Alkaloids	Alkaloids	-	386670000	381220000	372140000	416450000	441800000	407660000	280600000	265630000	278310000	C07481	ko00232,ko01100,ko01110
	196.1	91.05	195.09	C10H13NO3	[M+H]+	L-Tyrosine methyl ester	Amino acids and derivatives	Amino acids and derivatives	1080-06-4	141400	107710	187930	251150	215080	206840	227930	193200	227390	C03404	--
pme0534	195.05	74.9	196.058	C6H12O7	[M-H]-	Gluconic acid	Others	Saccharides and Alcohols	526-95-4	16499000	13734000	16868000	7570200	7163800	6324900	16073000	15443000	13179000	C00257	ko00030,ko01100,ko01110,ko01200
	197.13	70.07	196.121	C10H16N2O2	[M+H]+	Cyclo(D-Val-L-Pro)	Amino acids and derivatives	Amino acids and derivatives	27483-18-7	1292100	1256100	1208300	1430600	1477600	1422200	659530	733520	650300	--	--
pme3827	198.08	152.2	197.069	C9H11NO4	[M+H]+	3,4-Dihydroxy-L-phenylalanine (L-Dopa)	Amino acids and derivatives	Amino acids and derivatives	59-92-7	131850	827940	722630	1670500	507020	1779900	301900	977600	375340	C00355	ko00350,ko00950,ko00965,ko01100,ko01110
	198.08	142.95	197.069	C9H11NO4	[M+H]+	N-Hydroxytyrosine	Amino acids and derivatives	Amino acids and derivatives	63577-99-1	361320	351320	316210	9	9	9	172900	147990	161170	--	--
Zmzn000079	199	78.96	200.009	C4H9O7P	[M-H]-	D-Erythrose-4-phosphate	Others	Saccharides and Alcohols	585-18-2	34429	26564	42646	48342	60540	60214	36491	33097	34866	C00279	ko00030,ko00400,ko00710,ko00750,ko00998,ko01100,ko01110,ko01200,ko01230,ko01240
	201.05	142.9	200.041	C11H8N2S	[M+H]+	Camalexin	Alkaloids	Plumerane	135531-86-1	265480	149820	250000	127870	166480	135790	262140	254490	242930	C21721	--
pmb2640	199.17	199.17	200.178	C12H24O2	[M-H]-	Dodecanoic acid (Lauric acid)	Lipids	Free fatty acids	143-07-7	1125000	1124700	1115900	1700600	1778300	1854100	1780800	1838700	1795300	C02679	ko00061,ko01100,ko01110
	201.11	139	202.121	C10H18O4	[M-H]-	Sebacate	Organic acids	Organic acids	111-20-6	8099.4	5852	7884.2	8625.2	8258.9	6468.8	8196.3	7900.6	4592.3	C08277	--
mws5037	203.14	86.1	202.132	C9H18N2O3	[M+H]+	L-Alanyl-L-leucine	Amino acids and derivatives	Amino acids and derivatives	3303-34-2	107170	112780	132280	103140	112960	83141	160050	163520	175290	--	--
	203.15	70.07	202.143	C8H18N4O2	[M+H]+	NG,NG-Dimethyl-L-arginine	Amino acids and derivatives	Amino acids and derivatives	30315-93-6	1871300	1770400	2039400	2289900	2334300	2384300	1726500	1581400	919620	C03626	--
MWS5164	203.15	70.07	202.143	C8H18N4O2	[M+H]+	N,N'-Dimethylarginine;SDMA	Amino acids and derivatives	Amino acids and derivatives	30344-00-4	1733200	1878300	1839900	2306400	2578500	2346500	1715300	1780300	1773800	--	--
	203.22	83	202.216	C10H26N4	[M+H]+	Spermine	Alkaloids	Alkaloids	71-44-3	71512000	78411000	64641000	49851000	53812000	49041000	88355000	97753000	101630000	C00750	ko00330,ko00410,ko00480,ko00770,ko01100,ko01240
MWSslk108	204.13	85.03	203.116	C9H17NO4	[M+H]+	O-Acetyl-L-carnitine	Alkaloids	Alkaloids	3040-38-8	3800900	4455400	3533400	4986500	4940000	5272900	3396900	3297000	3971500	--	--
	204.25	136	203.117	C10H13N5	[M+H]+	N6-Isopentenyladenine	Nucleotides and derivatives	Nucleotides and derivatives	2365-40-4	17222	29620	17320	90716	76284	68897	61094	49173	78235	C04083	ko00908,ko01110,ko04075
mws0282	203.08	116.05	204.09	C11H12N2O2	[M-H]-	L-Tryptophan	Amino acids and derivatives	Amino acids and derivatives	73-22-3	2640100	2911900	4778800	9	1115200	891510	1396600	1572000	1431900	C00078	ko00260,ko00380,ko00400,ko00901,ko00966,ko00970,ko00998,ko01100,ko01110,ko01210,ko01230,ko01240
	204.03	160.04	205.038	C10H7NO4	[M-H]-	4,8-Dihydroxyquinoline-2-carboxylic acid	Organic acids	Organic acids	59-00-7	3223300	3084300	3266400	4433900	5067500	5097400	6312000	5850800	6018000	C02470	ko00380
Lmrn003201	204.07	158.06	205.074	C11H11NO3	[M-H]-	Indole-3-lactic acid	Alkaloids	Plumerane	1821-52-9	3829500	3767200	3921600	611120	675960	734990	1425600	1362300	1142700	C02043	--
	206.1	147.5	205.074	C11H11NO3	[M+H]+	Methoxyindoleacetic acid	Alkaloids	Plumerane	3471-31-6	1275200	1267200	1054800	4946600	4856200	5721400	2295100	2147500	2365500	C05660	ko00380
pme1261	206.14	76	205.131	C9H19NO4	[M+H]+	D-Panthenol	Others	Saccharides and Alcohols	81-13-0	88005	80578	104900	456460	402110	433270	226960	224580	258810	C05944	ko00770
	206.08	131.05	205.21	C11H11NO3	[M+H]+	cinnamoylglycine	Amino acids and derivatives	Amino acids and derivatives	16534-24-0	265500	232090	238960	37750	43014	9	32924	97951	48643	--	--
Lmbn013410	205.16	189.13	206.167	C14H22O	[M-H]-	2,4-Di-Tert-Butylphenol	Phenolic acids	Phenolic acids	96-76-4	232090	219240	206050	238500	220080	227240	201080	226930	194070	--	--
	205.16	189.13	206.167	C14H22O	[M-H]-	2,6-Di-tert-butylphenol	Phenolic acids	Phenolic acids	128-39-2	179080	224230	196800	244230	215250	230280	200600	210790	139060	--	--
Lmyn003131	206.05	162.06	207.053	C10H9NO4	[M-H]-	Dioxindole-3-acetic acid	Alkaloids	Plumerane	-	53435	57560	69743	81144	75772	77617	76475	79059	79197	--	--
	206.08	58.03	207.09	C11H13NO3	[M-H]-	N-Acetyl-L-phenylalanine	Amino acids and derivatives	Amino acids and derivatives	2018-61-3	1065900	1187000	1094900	1781700	1688200	2037100	1620400	1698200	1685600	C03519	ko00360,ko01100
Lmbp002962	209.05	194.02	208.037	C10H8O5	[M+H]+	Isofraxetin*	Lignans and Coumarins	Coumarins	50656-75-2	20728000	22667000	22382000	19109000	20242000	19611000	44173000	37444000	41402000	--	--
	209.04	149.1	208.037	C10H8O5	[M+H]+	Fraxetin (7,8-Dihydroxy-6-methoxycoumarin)*	Lignans and Coumarins	Coumarins	574-84-5	2583100	2170900	9	5497900	6056000	6009100	3353300	3293800	3697200	C09265	--
mws1212	209.08	177.3	208.074	C11H12O4	[M+H]+	Methyl ferulate	Phenolic acids	Phenolic acids	-	944570	848890	890260	689490	781080	747500	908180	906050	927890	--	--
	209.1	76.9	208.089	C15H12O	[M+H]+	Chalcone	Flavonoids	Chalcones	94-41-7	31782	34118	35842	39740	27743	33990	29682	34421	71942	C01484	--
Zmpn000199	209.03	85.03	210.038	C6H10O8	[M-H]-	D-Galactaric acid	Others	Saccharides and Alcohols	526-99-8	9297500	10561000	11573000	9729100	8405600	6153700	4777700	6128900	5082200	C00879	ko00053,ko01100
	209.03	85.03	210.038	C6H10O8	[M-H]-	D-Saccharic acid	Others	Saccharides and Alcohols	87-73-0	2598200	2917500	2619600	3698200	3714900	3948800	2224800	1999400	2046400	C00818	ko00053,ko01100
mws0939	211.08	126.2	210.075	C8H10N4O3	[M+H]+	1,3,7-Trimethyluric acid	Organic acids	Organic acids	5415-44-1	107690	86052	99380	467360	514280	570180	40145	29300	51327	C16361	ko00232
	209.08	179	210.089	C11H14O4	[M-H]-	Sinapyl alcohol	Phenolic acids	Phenolic acids	537-33-7	62983	84333	81292	186590	208840	218940	154250	180500	158760	C02325	ko00940,ko01100,ko01110
Lmbn004790	209.08	179.03	210.089	C11H14O4	[M-H]-	Methyl 3-(3-hydroxy-4-methoxyphenyl)propanoate	Phenolic acids	Phenolic acids	129150-61-4	39453	89262	68064	209850	141010	135430	83199	216220	77297	--	--
	209.12	59.02	210.126	C12H18O3	[M-H]-	Jasmonic acid	Organic acids	Organic acids	77026-92-7	39857	39848	36065	73946	73656	67592	9	9	9	C08491	ko00592,ko01100,ko01110,ko04075
pmb2507	213.1	97	214.024	C5H11O7P	[M-H]-	2-Deoxyribose-1-phosphate*	Nucleotides and derivatives	Nucleotides and derivatives	17210-42-3	1892300	1549100	1904800	971350	9	275830	9	85694	386840	C00672	ko00030,ko00240,ko01100
	213.02	97	214.024	C5H11O7P	[M-H]-	2-Deoxyribose-5'-phosphate*	Nucleotides and derivatives	Nucleotides and derivatives	102916-66-5	1064200	815970	1075700	335100	205780	452640	9	9	9	C00673	ko00030,ko01100
pme0170	217.13	158	216.122	C8H16N4O3	[M+H]+	N-Acetyl-L-Arginine	Amino acids and derivatives	Amino acids and derivatives	155-84-0	405720	260550	295580	279850	258930	245170	436890	411280	492510	--	--
	215.17	169.16	216.173	C12H24O3	[M-H]-	12-Hydroxydodecanoic acid	Lipids	Free fatty acids	505-95-3	35729	19541	27976	34632	34756	35530	25503	22785	30802	C08317	--
mws0677	219.11	160	218.106	C12H14N2O2	[M+H]+	N-Acetyl-5-hydroxytryptamine	Alkaloids	Plumerane	1210-83-9	265800	287800	250730	496320	562690	516250	298600	333200	289180	C00978	ko00380,ko01100,ko01110
	218.11	88.04	219.111	C9H17NO5	[M-H]-	D-Pantothenic Acid	Others	Vitamin	79-83-4	18846000	19693000	19181000	14954000	14623000	14078000	14660000	13994000	14870000	C00864	ko00410,ko00770,ko01100,ko01110,ko01240
pme1228	221.09	204	220.085	C11H12N2O3	[M+H]+	5-Hydroxy-L-tryptophan	Amino acids and derivatives	Amino acids and derivatives	56-69-9	109110	98995	84443	121970	122380	132330	134330	198130	162700	C00643	ko00380,ko01100
	222	144	221.09	C8H15NO6	[M+H]+	N-Acetyl-D-glucosamine*	Others	Saccharides and Alcohols	7512-17-6	1013200	646780	608440	415290	441580	725930	826940	694610	1037100	C00140	ko00520,ko01100,ko02010
mws2608	222.1	84.05	221.09	C8H15NO6	[M+H]+	N-Acetyl-D-galactosamine*	Others	Saccharides and Alcohols	1811-31-0	294530	192520	220090	189050	234290	246600	417890	407510	369110	C01132	ko00052,ko01100
	222.1	138	221.09	C8H15NO6	[M+H]+	N-Acetyl-D-mannosamine*	Others	Saccharides and Alcohols	7772-94-3	146060	145370	146320	129710	109680	78012	218130	126280	207960	C00645	ko00520,ko01100
pmp000284	223.06	208.04	222.053	C11H10O5	[M+H]+	Fraxidin (8-Hydroxy-6,7-dimethoxycoumarin)*	Lignans and Coumarins	Coumarins	525-21-3	145620	131760	116470	448580	430140	452800	260870	225950	299970	C17479	--
	223.06	190.03	222.053	C11H10O5	[M+H]+	Umckalin (7-hydroxy-5,6-dimethoxycoumarin)	Lignans and Coumarins	Coumarins	43053-62-9	4831100	5900700	6757800	6099100	4287500	4546000	7428500	6036900	6465400	--	--
mws5042	223.11	120.09	222.1	C11H14N2O3	[M+H]+	L-Glycyl-L-phenylalanine	Amino acids and derivatives	Amino acids and derivatives	721-66-4	1221200	1134600	1133600	2230200	2136400	2133500	2768900	2725600	2706200	--	--
	224.09	136	223.084	C11H13NO4	[M+H]+	N-Acetyl-L-tyrosine	Amino acids and derivatives	Amino acids and derivatives	537-55-3	171840	207110	236700	427890	375620	414370	369380	361270	361870	--	--
mws4085	223.06	193	224.068	C11H12O5	[M-H]-	Sinapic acid	Phenolic acids	Phenolic acids	530-59-6	93934	171990	155050	125700	97854	97358	85762	95365	110570	C00482	ko00940,ko01100,ko01110
	225.15	95.08	224.141	C13H20O3	[M+H]+	Vomifoliol	Terpenoids	Monoterpenoids	189351-15-3	131000	251200	94618	445690	314730	289950	402970	418830	408260	C04166	--
MWS2010	451.11	163.05	226.059	C9H10N2O5	[2M-H]-	3-nitro-L-tyrosine	Amino acids and derivatives	Amino acids and derivatives	621-44-3	252370	226590	251570	150530	144280	145180	497550	389880	364430	--	--
	227.09	116.07	226.095	C10H14N2O4	[M+H]+	Cyclo(Pro-Glu)	Amino acids and derivatives	Amino acids and derivatives	-	1233100	1253400	1393400	1568300	1490800	1470000	1977400	2224500	2132900	--	--
HJAP051	227.13	181.09	226.121	C12H18O4	[M+H]+	3-(3,4,5-Trimethoxyphenyl)propan-1-ol	Phenolic acids	Phenolic acids	-	499320	585870	509570	9	9	9	269730	303620	270400	--	--
	229.09	211.1	228.079	C14H12O3	[M+H]+	Benzyl salicylate	Phenolic acids	Phenolic acids	118-58-1	136870	123530	116170	111100	108290	69636	609260	400850	600010	--	--
Lmlp002765	229.12	201.13	228.115	C15H16O2	[M+H]+	Stilbostemin B	Phenolic acids	Phenolic acids	162411-67-8	474460	536860	481110	359560	391400	380980	512410	567550	547790	--	--
	227.2	227.2	228.209	C14H28O2	[M-H]-	Myristic Acid	Lipids	Free fatty acids	544-63-8	43581000	46415000	42301000	45000000	45251000	47895000	43095000	41997000	41966000	C06424	ko00061,ko01100
pma6455	229.01	96.97	230.02	C5H11O8P	[M-H]-	Ribulose-5-phosphate	Others	Saccharides and Alcohols	4300-28-1	363970	324030	510300	456100	518320	346590	244710	124880	178090	C00117	ko00030,ko00230,ko00440,ko00710,ko00750,ko01100,ko01110,ko01200,ko01230,ko01240
	229.14	211	230.152	C12H22O4	[M-H]-	Dodecanedioic aicd	Lipids	Free fatty acids	693-23-2	14761	15123	11500	15867	14582	17374	20544	18781	19618	C02678	--
Lmhp001670	231.16	72.08	231.17	C11H22N2O3	[M+H]+	L-Valyl-L-Leucine	Amino acids and derivatives	Amino acids and derivatives	3989-97-7	605360	495760	538320	179200	216620	224120	217100	232770	169880	--	--
	235.11	120.08	234.1	C12H14N2O3	[M+H]+	Cyclo(Tyr-Ala)	Amino acids and derivatives	Amino acids and derivatives	21754-26-7	234390	277710	234790	411230	321900	403160	262450	325680	294820	--	--
pmb0962	235.1	118.3	234.158	C10H22N2O4	[M+H]+	L-Lysine-Butanoic Acid	Amino acids and derivatives	Amino acids and derivatives	80407-71-2	50364	53470	73760	9	9	9	22304	56455	22487	--	--
	237.07	176.04	236.068	C12H12O5	[M+H]+	5,6,7-Trimethoxycoumarin	Lignans and Coumarins	Coumarins	55085-47-7	448780	426580	454000	443390	451600	425020	299900	287090	302940	--	--
pme1313	237.09	192	236.08	C11H12N2O4	[M+H]+	N'-Formylkynurenine	Amino acids and derivatives	Amino acids and derivatives	1022-31-7	399320	426480	400930	562620	557860	612660	760160	789330	793530	C02700	ko00380,ko01100,ko01240
	237.12	120.09	236.116	C12H16N2O3	[M+H]+	L-Alanyl-L-Phenylalanine	Amino acids and derivatives	Amino acids and derivatives	3061-90-3	520340	376380	471760	165690	173540	162260	243730	227760	266400	--	--
pmn001669	237.08	147	238.084	C12H14O5	[M-H]-	Methyl sinapate	Phenolic acids	Phenolic acids	20733-94-2	31311	31827	33563	22185	19320	20607	11078	12956	12240	--	--
	241.03	152	240.024	C6H12N2O4S2	[M+H]+	L-Cystine	Amino acids and derivatives	Amino acids and derivatives	56-89-3	765180	682110	712180	555010	555020	691420	901310	1001000	844690	C00491	ko00270,ko01100,ko02010
Zmdn011161	239.07	223.03	240.079	C15H12O3	[M-H]-	Chrysophanol-9-anthrone	Quinones	Anthraquinone	491-58-7	530620	608580	678390	580970	553290	414220	536970	606630	591970	C10314	--
	239.2	223.03	240.209	C15H28O2	[M-H]-	Cis-10-Pentadecenoic Acid(C15: 1)	Lipids	Free fatty acids	84743-29-3	479330	499980	555880	427440	447360	407970	445770	479820	465770	--	--
pme2827	239	223	240.245	C16H32O	[M-H]-	Palmitaldehyde	Lipids	Free fatty acids	629-80-1	58910000	59456000	59491000	65910000	66218000	65578000	71981000	71062000	69492000	C00517	ko00071
	243.1	127	242.09	C10H14N2O5	[M+H]+	Thymidine	Nucleotides and derivatives	Nucleotides and derivatives	50-89-5	4135500	4160100	4461400	802120	828990	864180	1344700	1195600	1214400	C00214	ko00240,ko01100
MWS2430	241.22	241.21	242.225	C15H30O2	[M-H]-	13-methylmyristic acid	Lipids	Free fatty acids	2485-71-4	200530	201420	206290	269170	266060	245280	271390	235780	235280	--	--
	241.22	241.22	242.225	C15H30O2	[M-H]-	Pentadecanoic Acid	Lipids	Free fatty acids	1002-84-2	988470	671680	902880	944800	880580	940270	986760	944240	957550	C16537	--
pme3732	244.09	112	243.086	C9H13N3O5	[M+H]+	Cytidine	Nucleotides and derivatives	Nucleotides and derivatives	65-46-3	184910	107890	184450	294430	288560	362480	257790	214580	262710	C00475	ko00240,ko01100,ko02010
	245.07	113.03	244.07	C9H12N2O6	[M+H]+	1-beta-D-Arabinofuranosyluracil	Nucleotides and derivatives	Nucleotides and derivatives	3083-77-0	170440	75982	203050	68045	153740	131810	149160	182430	242490	C16908	--
mws0976	243.06	153	244.07	C9H12N2O6	[M-H]-	β-Pseudouridine	Nucleotides and derivatives	Nucleotides and derivatives	1445-07-4	108740	89749	66352	133470	87685	102730	25401	20481	129930	C02067	ko00240,ko01100
	243.06	110	244.07	C9H12N2O6	[M-H]-	Uridine	Nucleotides and derivatives	Nucleotides and derivatives	58-96-8	26320	23063	24519	55987	52896	35041	42888	24974	39189	C00299	ko00240,ko01100,ko02010
pme2266	245.1	227	244.088	C10H16N2O3S	[M+H]+	Biotin	Others	Vitamin	58-85-5	728320	712950	813900	315280	634840	719040	534510	540280	504340	C00120	ko00780,ko01100,ko01240,ko02010
	245.12	120.08	244.121	C14H16N2O2	[M+H]+	Cyclo(Pro-Phe)	Amino acids and derivatives	Amino acids and derivatives	3705-26-8	25313	16385	11367	20806	11967	32516	7106.7	4289.1	9837.3	C11847	--
Lmhp002031	245.18	86.1	245.186	C12H24N2O3	[M+H]+	L-Leucyl-L-Leucine	Amino acids and derivatives	Amino acids and derivatives	3303-31-9	782510	698200	603340	464240	181800	402990	364760	284190	341350	--	--
	247.13	86.09	246.121	C10H18N2O5	[M+H]+	L-Isoleucyl-L-Aspartate	Amino acids and derivatives	Amino acids and derivatives	-	1720800	1686000	1769300	1523300	1413100	2632100	3058100	3218900	3166400	--	--
Zmdp001647	247.13	184.1	246.122	C10H18N2O5	[M+H]+	γ-Glutamyl-L-valine	Amino acids and derivatives	Amino acids and derivatives	-	1491700	1356100	1460400	1930200	1879000	1959600	1838100	1710600	1891000	--	--
	246.02	96.9	247.025	C8H10NO6P	[M-H]-	Pyridoxal-5'-phosphate	Others	Vitamin	54-47-7	260700	258510	269160	278350	279860	297630	288510	274560	240620	C00018	ko00730,ko00750,ko01100,ko01240
pme3961	252.11	136	251.102	C10H13N5O3	[M+H]+	2'-Deoxyadenosine	Nucleotides and derivatives	Nucleotides and derivatives	958-09-8	119160	65514	111590	71166	80498	73812	99733	119740	135060	C00559	ko00230,ko01100,ko02010
	253.09	238.07	252.079	C16H12O3	[M+H]+	5-methoxyflavone	Flavonoids	Flavones	42079-78-7	1294800	1352800	1168000	538430	555110	488830	1290200	1268600	1208400	--	--
Lmhn002629	253.04	121.03	254.043	C11H10O7	[M-H]-	Benzoyltartaric acid	Phenolic acids	Phenolic acids	-	142270	111860	133240	237680	196920	253360	180830	180810	198190	--	--
	253.05	225.06	254.058	C15H10O4	[M-H]-	1-hydroxy-6-hydroxymethyl-anthraquinone	Quinones	Anthraquinone	-	87222	81101	84020	62044	57432	58598	43709	41021	40906	--	--
Lmyp007641	255.07	227.07	254.058	C15H10O4	[M+H]+	Rubiadin	Quinones	Anthraquinone	117-02-2	74120	72223	53341	113940	142110	117120	587010	515910	586660	C10402	--
	255.03	227.03	256.037	C14H8O5	[M-H]-	1,2,4-Trihydroxyanthraquinone	Quinones	Anthraquinone	81-54-9	9	9	9	421820	411350	403920	586020	579380	504480	C10395	--
pma3101	256.2	124.1	256.082	C11H14NO6+	[M+H]+	Nicotinate D-ribonucleoside	Others	Vitamin	17720-18-2	10236000	7829000	9673800	11905000	13408000	12453000	18776000	17539000	19917000	C05841	ko00760,ko01100
	255.23	237.22	256.24	C16H32O2	[M-H]-	Palmitic acid	Lipids	Free fatty acids	-	139710	147310	146350	133840	145460	138900	141350	142640	148010	C00249	ko00061,ko00062,ko00071,ko00073,ko01040,ko01100,ko01212
MWSslk133	257.18	195.18	258.183	C14H26O4	[M-H]-	1,14-Tetradecanedioic Acid	Lipids	Free fatty acids	821-38-5	335770	352970	339500	348910	326800	334850	329470	335390	332570	--	--
	259.02	97	260.03	C6H13O9P	[M-H]-	Glucose-1-phosphate*	Others	Saccharides and Alcohols	59-56-3	1276600	1150400	1335900	1431100	1310000	1323600	1164100	1122000	1093400	C00103	ko00010,ko00040,ko00052,ko00500,ko00520,ko00523,ko00561,ko01100,ko01110,ko01240
mws0866	259.02	97	260.03	C6H13O9P	[M-H]-	D-Glucose 6-phosphate*	Others	Saccharides and Alcohols	56-73-5	1275300	1215000	1152100	1326800	1330000	1432800	1064500	1040300	1043100	C00092	ko00500,ko00524,ko00562,ko00998,ko01100,ko01110
	259.02	96.97	260.03	C6H13O9P	[M-H]-	D-Fructose 6-Phosphate*	Others	Saccharides and Alcohols	643-13-0	1070500	998240	957680	931550	1102400	1096500	813940	856790	865090	C00085	ko00052,ko00500,ko00710,ko01100,ko01110,ko01200
Zmdp002216	261.14	86.1	260.137	C11H20N2O5	[M+H]+	L-γ-Glutamyl-L-leucine	Amino acids and derivatives	Amino acids and derivatives	2566-39-4	1068400	1303200	1298700	1282100	1262600	1455300	934500	858000	986820	--	--
	262.12	188.07	261.111	C13H15N3O3	[M+H]+	Glycyl-tryptophan	Amino acids and derivatives	Amino acids and derivatives	2390-74-1	468260	414010	369720	612610	644890	663450	905350	812300	682540	--	--
Zmpn000095	261.04	78.96	262.045	C6H15O9P	[M-H]-	Sorbitol-6-phosphate	Others	Saccharides and Alcohols	20479-58-7	89729	96326	97638	90164	93251	97185	77401	64210	59799	C01096	ko00051,ko01100
	263.13	70.07	262.132	C14H18N2O3	[M+H]+	L-Prolyl-L-Phenylalanine	Amino acids and derivatives	Amino acids and derivatives	13589-02-1	1595400	1550700	1621700	1714100	1588600	1617300	1216900	1339300	1320600	--	--
mws0715	263.1	145	264.111	C13H16N2O4	[M-H]-	Phenylacetyl-L-glutamine	Amino acids and derivatives	Amino acids and derivatives	28047-15-6	9	9	9	11052	10570	9	35175	28753	38613	C04148	ko00360
	263.13	204.12	264.136	C15H20O4	[M-H]-	Abscisic acid	Organic acids	Organic acids	21293-29-8	778050	748310	739140	555610	535770	530760	687360	714110	709180	C06082	ko00906,ko01100,ko01110,ko04075
Lmhp002001	265.15	72.08	264.147	C14H20N2O3	[M+H]+	L-Valyl-L-Phenylalanine	Amino acids and derivatives	Amino acids and derivatives	3918-92-1	732340	665600	633880	221760	203240	181560	502020	463160	549110	--	--
	265.15	177.06	264.147	C14H20N2O3	[M+H]+	N-Feruloylputrescine	Alkaloids	Phenolamine	501-13-3	101380000	87022000	87824000	11115000	11211000	11582000	97979000	97741000	95949000	C10497	ko00330,ko01100
pmp001244	266.13	207.06	266.124	C14H20NO4+	[M]+	Caffeoylcholine	Alkaloids	Phenolamine	87189-10-4	35536000	31126000	30981000	6861600	6518400	8359200	29075000	25960000	28221000	--	--
	268.1	136.06	267.097	C10H13N5O4	[M+H]+	Adenosine	Nucleotides and derivatives	Nucleotides and derivatives	58-61-7	96088000	86001000	83770000	31850000	27532000	31658000	65290000	60721000	64548000	C00212	ko00230,ko01100,ko02010
pma2172	268.13	121	267.126	C17H17NO2	[M+H]+	cinnamoyltyramine	Alkaloids	Phenolamine	20384-14-9	9	9	9	23911	29011	18803	79366	68009	72537	--	--
	269.06	136	268.055	C8H16N2O4S2	[M+H]+	L-Homocystine	Amino acids and derivatives	Amino acids and derivatives	626-72-2	28663	24575	27567	49169	53234	53369	51269	48244	56344	C01817	ko00270
mws1060	267.07	135	268.081	C10H12N4O5	[M-H]-	9-(Arabinosyl)hypoxanthine	Nucleotides and derivatives	Nucleotides and derivatives	7013-16-3	317560	321540	308600	489780	463500	494970	433490	538970	555010	--	--
	269.09	137	268.081	C10H12N4O5	[M+H]+	Inosine	Nucleotides and derivatives	Nucleotides and derivatives	58-63-9	3237500	3034600	3764900	6427600	6782700	6152300	4795600	5054000	4952700	C00294	ko00230,ko01100,ko02010
Lmyn006227	269.05	151	270.053	C15H10O5	[M-H]-	Galangin (3,5,7-Trihydroxyflavone)	Flavonoids	Flavones	548-83-4	16993	18932	17604	9	9	9	15324	16687	12674	C10044	ko00941
	269.1	101.02	270.11	C13H18O6	[M-H]-	Benzyl glucoside	Phenolic acids	Phenolic acids	-	22313	18426	19628	29669	34649	33778	25884	22681	24435	--	--
Lmxn015337	269.25	251.24	270.256	C17H34O2	[M-H]-	Methyl palmitate	Lipids	Free fatty acids	112-39-0	6545	7783.8	16371	6777.5	7856.1	13134	10578	7839.7	9842.1	C16995	--
	269.29	209.2	270.292	C18H38O	[M-H]-	1-Octadecanol	Lipids	Free fatty acids	112-92-5	178160	179880	199810	202320	199400	206440	204680	212360	242300	--	--
pme2960	273.08	153	272.068	C15H12O5	[M+H]+	Naringenin chalcone*	Flavonoids	Chalcones	73692-50-9	273050	312090	260110	1276500	1316300	1332800	1843700	1974200	1859300	C06561	ko00941,ko01100,ko01110
	273.08	153	272.068	C15H12O5	[M+H]+	Butin	Flavonoids	Flavanones	492-14-8	202380	224590	207860	599770	575900	615920	545850	478290	639980	C09614	ko00941
pme0376	271.06	151	272.068	C15H12O5	[M-H]-	Naringenin (5,7,4'-Trihydroxyflavanone)*	Flavonoids	Flavanones	480-41-1	50023	54429	60176	250380	252500	256130	261800	274710	262680	C00509	ko00941,ko00943,ko01100,ko01110
	271.06	151	272.068	C15H12O5	[M-H]-	Pinobanksin	Flavonoids	Flavanonols	548-82-3	53720	57370	60617	253270	266550	265930	274410	279140	245000	C09826	ko00941
Ymjm000152	271.08	108.02	272.09	C12H16O7	[M-H]-	p-Hydroxypheny-β-D-allopyranoside	Phenolic acids	Phenolic acids	-	520560	410610	580210	260460	219720	261820	365190	394420	427100	--	--
	271.08	108.02	272.09	C12H16O7	[M-H]-	Arbutin	Phenolic acids	Phenolic acids	497-76-7	504270	406710	508870	241020	195520	244140	316960	329700	373230	C06186	ko00010
Lmmn003323	271.23	225.22	272.235	C16H32O3	[M-H]-	2-Hydroxyhexadecanoic acid	Organic acids	Organic acids	764-67-0	3677200	3839100	3629900	2089100	2077200	2105400	4369600	4215800	4324000	--	--
	273.08	167.03	274.084	C15H14O5	[M-H]-	Phloretin	Flavonoids	Chalcones	60-82-2	9	9	9	12307	10388	19597	15897	19553	20850	C00774	ko00941,ko01110
mws1422	275.09	107	274.084	C15H14O5	[M+H]+	Epiafzelechin	Flavonoids	Flavanols	24808-04-6	240510	260110	277790	323540	294830	308080	346860	307700	376200	C12128	ko00941,ko01110
	275.09	139.04	274.084	C15H14O5	[M+H]+	Apiferol	Flavonoids	Flavones	55167-29-8	127710	118380	128210	224140	241330	227210	235280	390510	220250	--	--
Lmrj002793	277.12	120.08	276.112	C14H16N2O4	[M+H]+	Cyclo(Phe-Glu)	Amino acids and derivatives	Amino acids and derivatives	-	41492	49499	49643	77876	52507	83015	35020	18000	18009	--	--
	277.17	147.04	276.159	C14H20N4O2	[M+H]+	p-Coumaroylagmatine	Alkaloids	Phenolamine	7295-86-5	185100	247910	78388	624740	627830	559660	1928700	1702500	1742300	C04498	ko00330,ko01100
pmb1650	279.2	149.4	278.225	C18H30O2	[M+H]+	Octadeca-11E,13E,15Z-trienoic acid	Lipids	Free fatty acids	25575-00-2	122650000	142320000	151380000	150520000	130650000	134310000	116410000	95536000	118240000	--	--
	277.22	59.01	278.225	C18H30O2	[M-H]-	Crepenynic acid	Lipids	Free fatty acids	2277-31-8	2121900	2179200	2126900	2031900	1958400	1954600	1599500	1697800	1622300	C07289	ko00591
MWSmce692	277.22	59.01	278.225	C18H30O2	[M-H]-	γ-Linolenic Acid	Lipids	Free fatty acids	506-26-3	2111400	2208100	2052100	1982200	1906700	2039700	1544700	1626200	1605000	C06426	ko00591,ko01040,ko01100
	279.23	95.1	278.225	C18H30O2	[M+H]+	Punicic acid (9Z,11E,13Z-octadecatrienoic acid)	Lipids	Free fatty acids	544-72-9	4626800	4452000	4052200	2508900	2479200	2472000	2041600	2021300	1935400	C08364	--
mws0629	281.11	166	280.106	C13H16N2O5	[M+H]+	L-Aspartyl-L-Phenylalanine	Amino acids and derivatives	Amino acids and derivatives	13433-09-5	4690200	4417500	4342400	4737100	4941300	4273000	4646000	4553600	4800300	--	--
	280.15	221.08	280.138	C15H22NO4+	[M]+	Feruloylcholine	Alkaloids	Phenolamine	85927-25-9	771990	980710	842090	207620	167710	192750	466460	415470	481080	--	--
mws1491	279.23	279.23	280.24	C18H32O2	[M-H]-	Linoleic acid	Lipids	Free fatty acids	60-33-3	131750000	132440000	129770000	101140000	97869000	99862000	79594000	85621000	87852000	C01595	ko00591,ko01040,ko01100
	279.23	59.01	280.24	C18H32O2	[M-H]-	(9Z,11E)-Octadecadienoic acid	Lipids	Free fatty acids	2540-56-9	296000	297900	284430	221900	214710	200400	173700	180280	178050	C04056	ko00591
YC512118	282.28	247.24	281.272	C18H35NO	[M+H]+	Oleamide (9-Octadecenamide)	Lipids	Free fatty acids	301-02-0	84801	83484	78675	98486	85118	84667	99050	101560	99534	C19670	--
	281.25	281.25	282.256	C18H34O2	[M-H]-	Elaidic Acid	Lipids	Free fatty acids	112-79-8	2811100	2411400	2414200	3095600	3010700	2810400	3455800	3480900	3444900	C01712	--
Lmyn012331	281.25	281.25	282.256	C18H34O2	[M-H]-	Petroselinic acid	Lipids	Free fatty acids	593-39-5	29716000	27982000	29193000	17982000	17772000	18277000	15738000	15614000	16155000	C08363	--
	281.25	281.25	282.256	C18H34O2	[M-H]-	11-Octadecanoic acid(Vaccenic acid)	Lipids	Free fatty acids	506-17-2	29220000	27623000	28573000	17626000	18339000	18453000	15800000	16259000	16290000	C21944	--
Zmyp000878	284.1	152.06	283.092	C10H13N5O5	[M+H]+	Crotonoside; 2-Hydroxyadenosine	Nucleotides and derivatives	Nucleotides and derivatives	1818-71-9	15961000	15498000	15194000	34662000	33495000	32696000	43802000	42866000	40933000	C08432	--
	284.3	102.09	283.288	C18H37NO	[M+H]+	Stearamide	Alkaloids	Alkaloids	124-26-5	71670	70616	86688	126870	169740	145970	148140	135150	119820	C13846	--
mws0129	285.08	270	284.068	C16H12O5	[M+H]+	Genkwanin (Apigenin 7-methyl ether)	Flavonoids	Flavones	437-64-9	23665	16727	17778	9	9	9	165420	142700	132970	C10046	--
	283.06	268	284.068	C16H12O5	[M-H]-	Prunetin (5,4'-Dihydroxy-7-methoxyisoflavone)	Flavonoids	Isoflavones	552-59-0	163860	221680	196320	61066	55490	41889	158100	183650	189740	C10521	ko00943
Zmhn003059	283.06	240.04	284.069	C16H12O5	[M-H]-	Emodin-1-methyl ether	Quinones	Anthraquinone	-	462540	459830	413030	353460	281830	290970	72895	75916	68718	--	--
	283.07	151	284.076	C10H12N4O6	[M-H]-	Xanthosine	Nucleotides and derivatives	Nucleotides and derivatives	146-80-5	4486600	4278700	4266700	5691800	4762500	5592900	3457300	9393900	7243500	C01762	ko00230,ko00232,ko01100,ko01110,ko02010
mws1489	283.26	283.26	284.272	C18H36O2	[M-H]-	Stearic Acid	Lipids	Free fatty acids	-	236440000	229000000	254720000	221710000	91350000	242770000	234020000	101350000	101250000	C01530	ko00061,ko01040
	283.26	283.26	284.272	C18H36O2	[M-H]-	16-Methylheptadecanoic acid	Lipids	Free fatty acids	2724-58-5	236440000	229000000	254720000	221710000	91350000	242770000	234020000	101350000	101250000	C20356	--
pma1751	286.09	124	285.085	C12H15NO7	[M+H]+	N-(beta-D-Glucosyl)nicotinate	Others	Vitamin	-	658300	781670	718890	661300	610930	823850	1360800	1287400	1340700	--	--
	286.14	107.05	285.136	C17H19NO3	[M+H]+	Coclaurine	Alkaloids	Isoquinoline alkaloids	486-39-5	23282	32063	25704	100680	114950	45626	112240	154980	84526	C06161	ko00950,ko01100,ko01110
Cmqp004699	287.06	137.02	286.048	C15H10O6	[M+H]+	Fisetin	Flavonoids	Flavonols	528-48-3	1344100	1123600	1229100	850740	832480	756120	5069100	4735500	5176200	C10041	--
	285.04	151	286.048	C15H10O6	[M-H]-	Luteolin (5,7,3',4'-Tetrahydroxyflavone)	Flavonoids	Flavones	491-70-3	25181	24252	24856	29250	29823	26733	28393	45244	44069	C01514	ko00941,ko00944,ko01100,ko01110
pmn001511	285.1	123	286.105	C13H18O7	[M-H]-	3-Hydroxy-5-Methylphenol-1-O-Glucoside	Phenolic acids	Phenolic acids	-	50652	52108	50429	57229	60204	44607	105360	33934	125920	--	--
	287.22	269.21	286.212	C16H30O4	[M+H]+	Hexadecanedioic acid	Lipids	Free fatty acids	505-54-4	81981	74747	250170	154300	203390	192830	937080	728290	848670	C19615	ko00073,ko01100
mws0064	287.06	135	288.063	C15H12O6	[M-H]-	Eriodictyol (5,7,3',4'-Tetrahydroxyflavanone)	Flavonoids	Flavanones	552-58-9	69390	87740	76505	52621	74682	53365	90842	79648	79200	C05631	ko00941,ko01100,ko01110
	289.07	163.04	288.063	C15H12O6	[M+H]+	3,4,2',4',6'-Pentahydroxychalcone	Flavonoids	Chalcones	73692-51-0	37075000	36701000	34120000	21013000	24310000	22878000	2983500	3165300	2790500	C15525	ko00941,ko01100
mws1094	287.06	259	288.063	C15H12O6	[M-H]-	Aromadendrin (Dihydrokaempferol)	Flavonoids	Flavanonols	480-20-6	47903	47217	51590	116350	113530	118070	142680	157790	155780	C00974	ko00941,ko01100,ko01110
	287.06	149	288.063	C15H12O6	[M-H]-	Fustin	Flavonoids	Flavanonols	20725-03-5	6866500	1569500	6562300	5268300	4969700	4972400	361670	369010	311480	C01378	ko00941
Jmgn005927	287.06	125.03	288.063	C15H12O6	[M-H]-	2-hydroxynaringenin	Flavonoids	Flavanones	-	9	9	9	322190	304800	289000	264360	224930	290120	--	--
	289.04	137.02	290.043	C14H10O7	[M-H]-	4-(3,4,5-Trihydroxybenzoxy)benzoic Acid	Phenolic acids	Phenolic acids	-	52775000	51254000	52244000	42481000	42338000	42208000	2489500	2812600	2622000	--	--
MWSHY0174	291.09	139.04	290.079	C15H14O6	[M+H]+	Epicatechin*	Flavonoids	Flavanols	490-46-0	333790000	330380000	289270000	267450000	328680000	348430000	69119000	67654000	68237000	C09727	ko00941,ko01100,ko01110
	291.09	139.04	290.079	C15H14O6	[M+H]+	3',4,4',5,7-Pentahydroxyflavan (Luteoforol)	Flavonoids	Flavanols	13392-26-2	30068000	31448000	27889000	10308000	9563700	9891200	1216900	9	523570	C05907	ko00941
MWSHY0203	291.09	123.04	290.079	C15H14O6	[M+H]+	Catechin*	Flavonoids	Flavanols	154-23-4	66351000	66451000	64436000	80962000	81428000	81230000	81351000	81516000	78115000	C06562	ko00941,ko01110
	289.25	157	290.261	C20H34O	[M-H]-	(+)-cis-Abienol	Others	Saccharides and Alcohols	17990-16-8	20661	19715	26320	22252	22491	17343	19335	21755	22710	--	--
mws2120	291.01	247	292.022	C13H8O8	[M-H]-	Brevifolin carboxylic acid	Phenolic acids	Phenolic acids	18490-95-4	275340	280840	277720	542440	590440	472670	457680	467160	433550	--	--
	293.16	163.04	292.154	C14H20N4O3	[M+H]+	Caffeoylagmatine	Alkaloids	Phenolamine	-	451640	1063400	1683100	9	9	9	72566	97599	115050	--	--
Zmyn004548	291.2	235.17	292.204	C18H28O3	[M-H]-	12-Oxo-phytodienoic acid	Lipids	Free fatty acids	85551-10-6	7737.1	10926	9390.7	13401	14324	14456	10780	11101	11570	C01226	ko00592,ko01100,ko01110
	293.25	95.09	292.24	C19H32O2	[M+H]+	Methyl linolenate	Lipids	Free fatty acids	301-00-8	1076300	1051000	902520	447280	427430	412060	436860	463770	456690	--	--
Zmdn001564	293.11	164.07	294.122	C14H18N2O5	[M-H]-	γ-Glutamylphenylalanine	Amino acids and derivatives	Amino acids and derivatives	7432-24-8	67529	57616	62740	61212	50671	71783	64167	45150	41740	--	--
	295.17	207.07	294.158	C15H22N2O4	[M+H]+	Sinapoylputrescine	Alkaloids	Phenolamine	70185-57-8	161480	150130	130580	130380	171580	146110	448740	442190	473950	--	--
Zmyn004676	293.21	113.1	294.219	C18H30O3	[M-H]-	17-Hydroxylinolenic acid	Lipids	Free fatty acids	-	382940	366700	341040	178210	174160	162470	173710	166110	174280	C16346	ko00592
	293.21	193.1	294.219	C18H30O3	[M-H]-	13-Hydroxy-6,9,11-octadecatrienoic acid	Lipids	Free fatty acids	74784-20-6	144200	132960	136400	140450	130070	131090	127340	128850	137910	--	--
Lmbn005443	293.21	235.17	294.219	C18H30O3	[M-H]-	13-KODE; (9Z,11E)-13-Oxooctadeca-9,11-dienoic acid	Lipids	Free fatty acids	54739-30-9	89807	73941	73328	10260	11127	9893.9	11382	9717	7099	C14765	ko00591
	293.21	235.17	294.219	C18H30O3	[M-H]-	9-Hydroxy-10,12,15-octadecatrienoic acid	Lipids	Free fatty acids	89886-42-0	90744	76304	69340	13153	9791.8	10157	8333.6	11095	8436.7	C16326	ko00592
Zmpn003368	293.21	195.14	294.219	C18H30O3	[M-H]-	13S-Hydroxy-9Z,11E,15Z-octadecatrienoic acid	Lipids	Free fatty acids	87984-82-5	124800	122540	108220	82200	70271	71174	49159	44582	41089	C16316	ko00592
	296.07	104.11	295.056	C8H14N3O7P	[M+H]+	5-Aminoimidazole ribonucleotide	Nucleotides and derivatives	Nucleotides and derivatives	25635-88-5	6197400	4503600	6321600	4140100	4259300	4150900	4347800	3718600	4209100	--	--
Lmbn005662	295.23	171.1	296.235	C18H32O3	[M-H]-	9(10)-EpOME;(9R,10S)-(12Z)-9,10-Epoxyoctadecenoic acid	Lipids	Free fatty acids	16833-56-0	102420	91959	85711	39739	37846	38067	44318	42104	42049	C14825	ko00591,ko01100
	295.23	195.14	296.235	C18H32O3	[M-H]-	9S-Hydroxy-10E,12Z-octadecadienoic acid	Lipids	Free fatty acids	15514-85-9	1057700	950730	918850	315940	328840	316670	315290	297960	311290	C14767	ko00591
Lmbn005369	295.23	195.14	296.235	C18H32O3	[M-H]-	13(S)-HODE;13(S)-Hydroxyoctadeca-9Z,11E-dienoic acid	Lipids	Free fatty acids	10219-69-9	1175100	1099300	1002500	355960	366660	376320	334370	336510	340820	C14762	ko00591
	295.23	195.2	296.235	C18H32O3	[M-H]-	12,13-Epoxy-9-Octadecenoic Acid	Lipids	Free fatty acids	6799-85-5	111330	112140	103130	57690	20184	57145	33614	62459	34630	C14826	ko00591,ko01100
pme1474	298.1	136	297.09	C11H15N5O3S	[M+H]+	5'-Deoxy-5'-(methylthio)adenosine	Nucleotides and derivatives	Nucleotides and derivatives	2457-80-9	80989000	72363000	81932000	147570000	127460000	143390000	87072000	77627000	85810000	C00170	ko00270,ko00908,ko01100
	298.1	166.3	297.107	C11H15N5O5	[M+H]+	N7-Methylguanosine	Nucleotides and derivatives	Nucleotides and derivatives	20244-86-4	231680	182660	212840	213050	212120	220580	286100	256110	267380	C20674	--
MWSHY0021	299.09	256.07	298.084	C17H14O5	[M+H]+	Apigenin-7,4'-dimethyl ether	Flavonoids	Flavones	5128-44-9	18064	40892	35282	30014	29658	26862	86114	71687	76273	C10019	--
	297.24	183.14	298.251	C18H34O3	[M-H]-	Ricinoleic acid	Lipids	Free fatty acids	141-22-0	1192500	1215600	1144600	1003700	1032400	1021100	977630	978830	982600	C08365	--
pmf0297	297.32	183.1	298.324	C20H42O	[M-H]-	1-Eicosanol	Lipids	Free fatty acids	629-96-9	1200200	1285600	1224800	1030100	1081500	1008800	1036700	1014600	1027400	--	--
	298.08	208	299.087	C10H13N5O6	[M-H]-	8-Hydroxyguanosine	Nucleotides and derivatives	Nucleotides and derivatives	3868-31-3	99310	98420	107530	143490	122450	118500	153680	151840	169430	--	--
Lmhn001386	299.04	167.03	300.048	C12H12O9	[M-H]-	Vnilloyltartaric acid	Phenolic acids	Phenolic acids	-	3461800	3386000	3321800	1274400	1397700	1443400	2744200	2604500	2537700	--	--
	301.07	258.05	300.063	C16H12O6	[M+H]+	3-Methylkaempferol	Flavonoids	Flavonols	1592-70-7	489550	551950	527330	418510	411400	404360	393200	521140	9	C05902	--
mws0058	299.06	284	300.063	C16H12O6	[M-H]-	Diosmetin (5,7,3'-Trihydroxy-4'-methoxyflavone)	Flavonoids	Flavanones	520-34-3	32764	25562	26871	24409	32233	32713	30888	33758	32497	C10038	--
	301.07	286.05	300.063	C16H12O6	[M+H]+	6,7,8-Tetrahydroxy-5-methoxyflavone	Flavonoids	Flavones	-	102760	103430	116480	120230	127190	123780	9	9	9	--	--
Xmyn008071	299.06	284.03	300.063	C16H12O6	[M-H]-	Gnetifolin B	Flavonoids	Flavones	140671-06-3	32102	34880	35934	28797	33748	28728	43061	31144	37125	--	--
	301.07	286.08	300.063	C16H12O6	[M+H]+	Chrysoeriol	Flavonoids	Flavones	491-71-4	100280	85454	89214	102220	102690	126830	160630	128320	158820	C04293	ko00944
Lmcp004693	301.07	258.05	300.063	C16H12O6	[M+H]+	Kaempferide (3,5,7-Trihydroxy-4'-methoxyflavone)	Flavonoids	Flavonols	491-54-3	489550	551950	527330	418510	411400	404360	393200	521140	9	C10098	ko00944
	301.07	286.05	300.063	C16H12O6	[M+H]+	5,6,7-Tetrahydroxy-8-methoxyflavone	Flavonoids	Flavones	-	68225	63778	55346	155060	187320	68825	123080	151800	154350	--	--
Zmhn001358	299.08	137.02	300.084	C13H16O8	[M-H]-	4-O-Glucosyl-4-hydroxybenzoic acid	Phenolic acids	Phenolic acids	-	2952500	3018300	2996300	6920000	7272200	7168400	8614100	9101400	8426500	--	--
	299.08	137.02	300.084	C13H16O8	[M-H]-	1-O-Salicyloyl-β-D-glucose	Phenolic acids	Phenolic acids	60517-74-0	7956100	7463000	7323500	6539100	6791400	6274200	12105000	18850000	12059000	--	--
Hmtn001302	299.08	137.02	300.085	C13H16O8	[M-H]-	Glucosyloxybenzoic acid	Phenolic acids	Phenolic acids	-	1324500	1030700	1107300	3044700	3235500	3376500	7844000	7623500	8049500	--	--
	299.1	137.1	300.085	C13H16O8	[M-H]-	Salicylic acid-2-O-glucoside	Phenolic acids	Phenolic acids	10366-91-3	1519500	1331500	1568300	757860	897910	964570	1204900	1177900	1016100	--	--
Ymjm000148	299.11	137.02	300.121	C14H20O7	[M-H]-	Salidroside	Phenolic acids	Phenolic acids	10338-51-9	1091500	1251200	944710	3465400	3185900	3214600	7952300	7434900	7981100	C06046	ko00350,ko01100
	299.11	59.01	300.135	C18H20O4	[M-H]-	Doitungbiphenyl A	Phenolic acids	Phenolic acids	-	2117500	2262700	2308400	1703900	1447800	1713500	1590100	1664600	1706500	--	--
MWS4295	299.26	253.25	300.266	C18H36O3	[M-H]-	DL-2-hydroxystearic acid	Lipids	Free fatty acids	629-22-1	1162000	1171500	1095100	292000	289680	284350	684630	714450	734770	--	--
	299.26	299.26	300.267	C18H36O3	[M-H]-	3-Hydroxyoctadecanoic Acid	Lipids	Free fatty acids	45261-96-9	12788000	13845000	13528000	12512000	12333000	13505000	12718000	12481000	12315000	--	--
pmb3079	300.05	96.9	301.056	C8H16NO9P	[M-H]-	N-Acetyl-D-glucosamine-1-phosphate	Others	Saccharides and Alcohols	6866-69-9	164880	185730	139250	182890	135310	134470	116450	141890	135290	C04256	--
	301	185.02	302.006	C14H6O8	[M-H]-	Ellagic acid	Tannins	Tannin	476-66-4	14172	26505	10678	154350	143970	156830	386510	257960	353940	C10788	--
Lmbn006032	301.04	149.02	302.043	C15H10O7	[M-H]-	Hypolaetin	Flavonoids	Flavones	27696-41-9	67246	45269	34897	9	36869	109410	203870	111130	205570	C10078	--
	301.04	255.02	302.043	C15H10O7	[M-H]-	6-HydroxyLuteolin	Flavonoids	Flavones	18003-33-3	199420	297030	270170	256480	308750	238530	218500	196350	282500	C10072	--
mws0920	301.04	151	302.043	C15H10O7	[M-H]-	Tricetin (5,7,3',4',5'-Pentahydroxyflavone)	Flavonoids	Flavones	520-31-0	22002	29093	125050	34039	37909	9	58213	9	9	C10192	ko00941
	303.09	229.08	302.079	C16H14O6	[M+H]+	Dihydrokaempferide	Flavonoids	Flavanonols	137225-59-3	48816000	45517000	45640000	58004000	59677000	47927000	82846000	90620000	88786000	--	--
mws0463	301.07	164	302.079	C16H14O6	[M-H]-	Hesperetin	Flavonoids	Flavanones	520-33-2	9	6496.8	6371.2	180550	168680	170550	258470	236770	251750	C01709	ko00941
	301.09	139.05	302.1	C13H18O8	[M-H]-	4-O-Glucosyl-3,4-dihydroxybenzyl alcohol	Phenolic acids	Phenolic acids	-	1754300	1198300	895780	2851900	2909100	3054100	13569000	11555000	11811000	--	--
Hmqn000843	301.09	123.01	302.1	C13H18O8	[M-H]-	Tachioside	Phenolic acids	Phenolic acids	109194-60-7	4014800	3678100	4201900	2548800	3520700	2727800	5112500	5677200	4368800	--	--
	303.25	57.07	302.246	C17H34O4	[M+H]+	1-Monomyristin	Lipids	Free fatty acids	589-68-4	140470	149810	153540	181590	147460	160290	132930	154720	132960	--	--
mws0044	303.05	125.02	304.058	C15H12O7	[M-H]-	Taxifolin(Dihydroquercetin)	Flavonoids	Flavanonols	480-18-2	52603	64393	59980	184310	158950	198310	252720	231120	266940	C01617	ko00941,ko01100,ko01110
	305.1	139.04	304.095	C16H16O6	[M+H]+	3'-O-Methyl-epicatechin	Flavonoids	Flavanols	76549-34-3	7020000	6390000	5255600	21108000	25142000	25294000	16480000	17519000	15930000	--	--
mws0049	307.08	139.04	306.074	C15H14O7	[M+H]+	Gallocatechin*	Flavonoids	Flavanols	970-73-0	69964	44265	32817	441090	371030	446810	2467900	2787300	2576500	C12127	ko00941,ko01110
	307.18	177.05	306.169	C15H22N4O3	[M+H]+	N-Feruloylagmatine	Alkaloids	Phenolamine	-	100250	84000	113140	261010	291130	322630	249960	428600	356200	C18325	ko00330,ko01100
pmn001610	307.26	307.3	308.272	C20H36O2	[M-H]-	Eicosadienoic acid	Lipids	Free fatty acids	5598-38-9	966680	1335100	1046700	863590	1023800	1051200	915190	917410	917190	C16525	ko01040
	308.1	146.1	309.106	C11H19NO9	[M-H]-	L-Glutamic acid-O-glycoside	Amino acids and derivatives	Amino acids and derivatives	-	184620	151920	205200	149860	127750	130730	122400	167140	126800	--	--
pmb2791	309.21	209.1	310.1	C18H30O4	[M-H]-	9-Hydroperoxy-10E,12,15Z-octadecatrienoic acid	Lipids	Free fatty acids	111004-08-1	46554	42721	49134	43746	49531	40570	45150	41729	46754	C16321	ko00592,ko01110
	311.12	165.05	310.116	C14H18N2O6	[M+H]+	γ-Glutamyltyrosine	Amino acids and derivatives	Amino acids and derivatives	7432-23-7	1954300	2003300	1877200	1049600	1038800	1040600	1001700	1004800	1019800	--	--
Lmap102914	311.13	251.1	310.12	C19H18O4	[M+H]+	Coniferyl cinnamate	Lignans and Coumarins	Lignans	-	9616100	8721700	7102600	3658600	3272500	2451400	3319600	2652000	2937700	--	--
	310.16	251.09	310.147	C16H24NO5+	[M]+	Sinapine	Alkaloids	Phenolamine	18696-26-9	407090	474940	515230	119850	71089	80839	44747	87884	70141	C00933	ko00940
Zmzn003953	309.2	227.2	310.214	C18H30O4	[M-H]-	13(s)-hydroperoxy-(9z,11e,15z)-octadecatrienoic acid	Lipids	Free fatty acids	67597-26-6	1472700	1585300	1624100	1502200	1410300	1493000	1272400	1270600	1280300	C04785	ko00592,ko01100,ko01110
	312.13	180	311.123	C12H17N5O5	[M+H]+	2-(Dimethylamino)guanosine	Nucleotides and derivatives	Nucleotides and derivatives	2140-67-2	5675000	5299700	6101100	4416400	4706400	5105900	7215700	6273400	7150900	--	--
Lmsn002887	311.08	163.04	312.085	C14H16O8	[M-H]-	1-O-Caffeoyl xylose	Phenolic acids	Phenolic acids	-	152530	154450	123330	143930	129570	137450	263210	269060	264520	--	--
	313.15	166	312.147	C18H20N2O3	[M+H]+	L-Phenylalanyl-L-phenylalanine	Amino acids and derivatives	Amino acids and derivatives	2577-40-4	79950	62832	79370	94777	92666	85226	63900	64166	93871	--	--
pmn001689	311.22	223.17	312.23	C18H32O4	[M-H]-	9-Hydroxy-12-oxo-15(Z)-octadecenoic acid	Lipids	Free fatty acids	-	103600	111040	99616	101000	80879	81238	9	9	9	C21924	ko00592,ko01110
	311.22	249.22	312.23	C18H32O4	[M-H]-	13-Hydroperoxy-9Z,11E-octadecadienoic acid	Lipids	Free fatty acids	23017-93-8	65454	68980	61572	66888	62478	59820	61155	63553	60594	--	--
Lmbn004685	311.22	223.17	312.23	C18H32O4	[M-H]-	5S,8R-DiHODE; (5S,8R,9Z,12Z)-5,8-Dihydroxyoctadeca-9,12-dienoate	Lipids	Free fatty acids	-	103600	111040	99616	101000	80879	81238	9	9	9	C20186	ko00591
	311.22	249.22	312.23	C18H32O4	[M-H]-	7S,8S-DiHODE; (9Z,12Z)-(7S,8S)-Dihydroxyoctadeca-9,12-dienoic acid	Lipids	Free fatty acids	143288-65-7	67273	71838	66590	65445	65320	62228	65618	63471	64954	C07354	ko00591
pmb2804	311.1	171.3	312.23	C18H32O4	[M-H]-	13S-Hydroperoxy-9Z,11E-octadecadienoic acid	Lipids	Free fatty acids	33964-75-9	158290	160920	238380	264640	149760	160860	86017	129320	131800	C04717	ko00591,ko01100
	311.3	183.1	312.303	C20H40O2	[M-H]-	Arachidic acid	Lipids	Free fatty acids	506-30-9	5625500	5455900	4915000	5364500	5272400	4847400	4977400	4393800	4570100	C06425	ko01040
mws0038	313.07	283	314.079	C17H14O6	[M-H]-	Kumatakenin	Flavonoids	Flavonols	3301-49-3	148440	167360	146600	44996	48042	56662	79238	81125	77575	--	--
	315.09	272.07	314.079	C17H14O6	[M+H]+	4',5-Dihydroxy-3',5'-dimethoxyflavone	Flavonoids	Flavones	-	131530	143050	120890	49402	45612	49687	77803	69714	91141	--	--
Ymjm000116	313.09	151.04	314.1	C14H18O8	[M-H]-	6-O-Acetylarbutin	Phenolic acids	Phenolic acids	-	1882100	1965200	1929700	1671700	1729700	1872900	1488100	1340300	1394100	--	--
	313.09	107.05	314.1	C14H18O8	[M-H]-	Methyl salicylate-2-O-glucoside	Phenolic acids	Phenolic acids	10019-60-0	231760	156690	120580	85400	120010	84365	112880	125180	113550	--	--
Lmbn005487	313.24	251.24	314.246	C18H34O4	[M-H]-	12,13-DHOME; (9Z)-12,13-Dihydroxyoctadec-9-enoic acid	Lipids	Free fatty acids	263399-35-5	92902	91797	89166	94078	91449	96525	92254	92621	93980	C14829	ko00591
	313.24	183.14	314.246	C18H34O4	[M-H]-	Hydroxy ricinoleic acid	Lipids	Free fatty acids	-	18067	17797	11552	9	12474	13704	15560	20078	20603	--	--
Lmdp003808	317.07	302.04	316.058	C16H12O7	[M+H]+	Azaleatin (5-O-Methylquercetin)	Flavonoids	Flavonols	529-51-1	9616000	9595500	8519200	8022800	9671200	8696600	90195000	79240000	90910000	C10022	--
	315.05	271.02	316.058	C16H12O7	[M-H]-	3-O-Methylquercetin	Flavonoids	Flavonols	1486-70-0	9	9	9	9	9	9	960810	808110	880650	C04443	ko00944
Zmzp004111	317.06	302.04	316.058	C16H12O7	[M+H]+	Selagin	Flavonoids	Flavones	-	1824200	1571100	1826100	2084400	2789200	2414000	61314000	67355000	65637000	--	--
	315.07	153	316.079	C13H16O9	[M-H]-	1-O-Gentisoyl-β-D-glucoside	Phenolic acids	Phenolic acids	23445-11-6	4813600	4366600	4957400	9886800	11189000	11957000	64751000	57806000	56018000	--	--
pmn001367	315.07	153.02	316.079	C13H16O9	[M-H]-	Protocatechuic acid-4-O-glucoside	Phenolic acids	Phenolic acids	-	4338400	3904100	4115100	5842300	6843700	7177300	36865000	34902000	27210000	--	--
	317.1	197.05	316.095	C17H16O6	[M+H]+	4',6-Dihydroxy-5,7-dimethoxyflavanone	Flavonoids	Flavanones	6951-57-1	148850	161460	133170	56936	63820	66362	174080	136100	156060	C14969	--
Zmtn001661	315.11	153.02	316.116	C14H20O8	[M-H]-	Vanilloloside	Phenolic acids	Phenolic acids	74950-96-2	3902400	3846600	4231600	7492900	7485300	8264000	40330000	38950000	32705000	--	--
	315.11	153.06	316.116	C14H20O8	[M-H]-	5-(2-Hydroxyethyl)-2-O-glucosylphenol	Phenolic acids	Phenolic acids	-	3700200	2447400	3349000	26401000	27402000	29103000	109780000	99649000	97783000	--	--
pme3459	317.21	299	316.204	C20H28O3	[M+H]+	Cafestol	Terpenoids	Ditepenoids	469-83-0	8423600	8027700	8252200	3696200	3717500	3956900	988430	1691000	1303000	C09066	--
	319.04	273.04	318.038	C15H10O8	[M+H]+	Myricetin	Flavonoids	Flavonols	529-44-2	687540	659940	706310	653270	430820	476450	1113600	1362300	1365800	C10107	ko00941,ko00944,ko01110
Cmsp006026	319.08	167.03	318.074	C16H14O7	[M+H]+	Dihydrorhamnetin	Flavonoids	Flavanones	-	9	9	9	81803	33949	105350	127050	144190	156820	--	--
	321.1	147.3	320.09	C16H16O7	[M+H]+	Trans-5-O-(p-Coumaroyl)shikimate	Phenolic acids	Phenolic acids	-	147080	133450	151180	143790	126630	9	9	146570	103680	C02947	ko00940,ko00941,ko00945,ko01100,ko01110
pme3174	324.06	112	323.052	C9H14N3O8P	[M+H]+	Cytidine 5'-monophosphate(Cytidylic acid)	Nucleotides and derivatives	Nucleotides and derivatives	63-37-6	276290	191750	265020	500440	558100	575450	166750	149500	168550	C00055	ko00240,ko01100
	325.09	163.04	324.085	C15H16O8	[M+H]+	Skimmin (7-Hydroxycoumarin-7-O-glucoside)	Lignans and Coumarins	Coumarins	93-39-0	56365000	57494000	44917000	8834900	6517200	8580400	26993000	25475000	25819000	--	--
YC512112	325.18	163.12	324.169	C16H24O5N2	[M+H]+	Anabasine-glucoside	Alkaloids	Pyridine alkaloids	-	559590	522990	544460	286250	305670	279890	817180	853920	935460	--	--
	325.19	160	324.184	C20H24O2N2	[M+H]+	Quinine	Alkaloids	Quinoline alkaloids	130-95-0	53922	36479	69578	61418	80567	60134	57061	78198	52667	C06526	--
mws0983	326.31	62.06	325.298	C20H39NO2	[M+H]+	N-Oleoylethanolamine	Alkaloids	Alkaloids	111-58-0	36707	38242	34594	18352	22256	21504	40058	41539	40100	C20792	--
	325.06	93	326.064	C14H14O9	[M-H]-	3-Galloylshikimic acid	Phenolic acids	Phenolic acids	110082-91-2	80871	71335	74970	103040	109390	103350	142590	156240	152270	--	--
Hmhn003067	325.09	119.05	326.1	C15H18O8	[M-H]-	Phenylpropionic acid-O-β-D-glucopyranoside	Phenolic acids	Phenolic acids	-	45250	45969	52169	84193	81129	92663	64453	55752	68270	--	--
	325.09	119.05	326.1	C15H18O8	[M-H]-	(2E)-3-[4-(β-D-glucopyranoside)-phenylacrylic]-acid	Phenolic acids	Phenolic acids	-	45250	45969	52169	84193	81129	92663	64453	55752	68270	--	--
Zmhn002301	325.09	163.04	326.1	C15H18O8	[M-H]-	p-Coumaric acid-4-O-glucoside	Phenolic acids	Phenolic acids	117405-48-8	169540	188870	229070	242500	231950	309250	599800	553790	516810	C06739	--
	325.09	163.04	326.1	C15H18O8	[M-H]-	1-O-p-Coumaroyl-β-D-glucose	Phenolic acids	Phenolic acids	7139-64-2	407570	462410	371350	564780	534790	657290	1215300	1080800	1154700	C16827	--
Lmqn000351	325.11	59.01	326.121	C12H22O10	[M-H]-	Rutinose	Others	Saccharides and Alcohols	90-74-4	52483	34901	47697	26511	42789	33127	59661	39056	45482	C08247	--
	327.14	165.09	328.152	C16H24O7	[M-H]-	3-Hydroxy-4-isopropylbenzylalcohol-3-O-glucoside	Phenolic acids	Phenolic acids	-	320670	298970	307810	130470	117800	134350	447270	592050	537940	--	--
pmn001691	327.22	291.2	328.225	C18H32O5	[M-H]-	9,12,13-Trihydroxy-10,15-octadecadienoic acid	Lipids	Free fatty acids	-	25334	21446	19200	23318	17740	21881	9	9	9	--	--
	327.23	283.3	328.24	C22H32O2	[M-H]-	Cis-4,7,10,13,16,19-Docosahexaenoic Acid	Lipids	Free fatty acids	6217-54-5	60810	58560	65522	65989	67903	61974	109600	171040	187470	C06429	ko01040
mws0884	328.05	134.2	329.053	C10H12N5O6P	[M-H]-	Cyclic 3',5'-Adenylic acid	Nucleotides and derivatives	Nucleotides and derivatives	60-92-4	1881900	2396500	2044100	2412600	2542000	2650000	1424300	1250200	1311800	C00575	ko00230,ko01100
	331.08	316.06	330.074	C17H14O7	[M+H]+	4',5,7-Trihydroxy-3',6-dimethoxyflavone (Jaceosidin)	Flavonoids	Flavones	18085-97-7	18628	18068	18662	130930	138310	139740	197930	202120	236480	--	--
Lmsp009334	331.08	253.05	330.074	C17H14O7	[M+H]+	Rhamnazin (3,4',5-Trihydroxy-3',7-dimethoxyflavone)	Flavonoids	Flavonols	552-54-5	354910	604460	368690	419130	453380	412080	1538900	973320	1108900	--	--
	331.08	287.05	330.074	C17H14O7	[M+H]+	Quercetin-3',4'-dimethyl ether	Flavonoids	Flavonols	3306-29-4	420200	392830	278190	304200	332720	379600	460160	376250	295810	--	--
Lmtn002565	329.11	167.03	330.095	C14H18O9	[M-H]-	1-O-Vanilloyl-D-Glucose	Phenolic acids	Phenolic acids	-	1126800	1217500	1210700	1147800	754440	1356600	1136700	1192400	1057800	C20470	--
	329.09	209.04	330.095	C14H18O9	[M-H]-	Vanillic acid-4-O-glucoside	Phenolic acids	Phenolic acids	32142-31-7	154550	117070	111340	310820	291320	344450	419200	438570	501320	--	--
Lmmn003663	329.09	167.04	330.095	C14H18O9	[M-H]-	5-Glucosyloxy-2-Hydroxybenzoic acid methyl ester	Phenolic acids	Phenolic acids	-	257310	260330	266840	3805000	3108100	3504900	16601000	17109000	17784000	--	--
	329.12	167	330.131	C15H22O8	[M-H]-	3,4,5-Trimethoxyphenyl-1-O-Glucoside	Phenolic acids	Phenolic acids	-	28416000	28880000	29597000	27399000	25489000	28127000	30543000	31978000	35346000	--	--
pmn001694	329.23	229.15	330.241	C18H34O5	[M-H]-	9,10,13-Trihydroxy-11-Octadecenoic Acid	Lipids	Free fatty acids	29907-57-1	281420	242180	238960	179030	164250	194220	106680	105150	110570	C14835	ko00591
	331.28	313.27	330.277	C19H38O4	[M+H]+	Monopalmitin	Lipids	Glycerol ester	542-44-9	108130	102360	102280	113830	132650	154070	245250	291740	312840	--	--
pme3184	332.08	136	331.068	C10H14N5O6P	[M+H]+	2'-Deoxyadenosine-5'-monophosphate	Nucleotides and derivatives	Nucleotides and derivatives	653-63-4	325080	397660	353790	685590	246720	878690	551370	899220	637800	C00360	ko00230,ko01100
	332.13	152.07	331.127	C14H21NO8	[M+H]+	Pyridoxine-5'-O-glucoside	Others	Vitamin	-	60228	61036	62724	64681	117430	104480	196560	178240	232420	C03996	--
pmc0066	333.05	137.05	332.052	C10H13N4O7P	[M+H]+	2'-Deoxyinosine-5'-monophosphate	Nucleotides and derivatives	Nucleotides and derivatives	3393-18-8	97476000	98597000	99305000	162960000	156230000	161050000	73357000	64695000	73953000	C06196	ko00230
	333.08	171.03	332.074	C13H16O10	[M+H]+	1-O-Galloyl-β-D-glucose	Phenolic acids	Phenolic acids	58511-73-2	508590	396930	490690	501340	660840	607050	946740	418990	758790	C01158	--
Smcn000644	331.1	108.02	332.111	C14H20O9	[M-H]-	Leonuriside A	Phenolic acids	Phenolic acids	121748-12-7	113800	100620	123880	60715	60163	67944	99143	95603	95406	--	--
	331.1	153.02	332.111	C14H20O9	[M-H]-	Koaburaside	Phenolic acids	Phenolic acids	41653-73-0	3139900	3404300	3374700	3703900	3667000	3695700	4697000	4301600	4372200	--	--
mws0675	335.06	123	334.057	C11H15N2O8P	[M+H]+	β-Nicotinamide mononucleotide	Nucleotides and derivatives	Nucleotides and derivatives	1094-61-7	2135800	2436600	2129900	2683600	2647300	2940900	1335800	1516800	1342700	C00455	ko00760,ko01100
	333.06	333.06	334.067	C9H19O11P	[M-H]-	1-(sn-Glycero-3-phospho)-1D-myo-inositol	Others	Saccharides and Alcohols	-	3924000	3819400	4046100	5425600	5776200	5227100	5352100	2774500	2872800	--	--
Cmpk005216	335.22	299.2	334.214	C20H30O4	[M+H]+	20-nor-cofaryloside I	Terpenoids	Ditepenoids	2214215-17-3	883280	1056600	779460	496400	542760	459760	3797200	3721400	3707200	--	--
	335.08	179.03	336.085	C16H16O8	[M-H]-	5-O-Caffeoylshikimic acid	Phenolic acids	Phenolic acids	180981-12-8	4745400	3898700	4526800	2259800	2732100	2606500	1458400	1399700	1489000	C10434	ko00940,ko00941,ko00945,ko01100,ko01110
pmb0776	337.15	177.4	336.147	C20H20N2O3	[M+H]+	N-Feruloyltryptamine	Alkaloids	Plumerane	53905-13-8	9	9	9	9	9	9	107140	82104	94626	--	--
	339.09	177.2	338.079	C19H14O6	[M+H]+	O-Feruloyl 4-hydroxycoumarin	Lignans and Coumarins	Coumarins	-	10173000	9953800	13046000	5281200	5174600	4829000	11451000	11619000	13895000	--	--
pmb3074	337.09	191.05	338.1	C16H18O8	[M-H]-	5-O-p-Coumaroylquinic acid*	Phenolic acids	Phenolic acids	1899-30-5	283690000	286700000	289920000	294460000	297070000	291510000	296350000	290050000	295150000	C12208	ko00940,ko00941,ko00945,ko01110
	337.09	163.04	338.1	C16H18O8	[M-H]-	4-O-p-Coumaroylquinic acid*	Phenolic acids	Phenolic acids	32451-86-8	3626100	3301700	3366100	3259900	3137800	3068300	2921400	2738300	2888700	C10441	--
pme3311	339	97	339.996	C6H14O12P2	[M-H]-	D-Fructose-1,6-biphosphate*	Others	Saccharides and Alcohols	488-69-7	93022	39868	58282	192230	120020	146250	124580	91475	151430	C00354	ko00400,ko00710,ko01100,ko01110,ko01200
	338.99	78.96	339.996	C6H14O12P2	[M-H]-	D-Glucose 1,6-bisphosphate*	Others	Saccharides and Alcohols	10139-18-1	16072	22159	15635	39958	53820	47760	34310	25614	25199	C01231	ko00500,ko01100
Cmyn001328	339.07	177.02	340.079	C15H16O9	[M-H]-	Daphnin	Lignans and Coumarins	Coumarins	486-55-5	4297800	4151800	3999000	8057600	7499200	8311400	13495000	11576000	11656000	C01421	--
	341.08	207.07	340.079	C15H16O9	[M+H]+	Sinapoyl malate	Phenolic acids	Phenolic acids	92344-58-6	400710	391400	461550	346050	321200	386420	871330	703520	634730	C02887	ko00940
mws1015	339.07	177	340.079	C15H16O9	[M-H]-	Esculin (6,7-DihydroxyCoumarin-6-glucoside)	Lignans and Coumarins	Coumarins	531-75-9	4285700	4121700	3922600	7765100	7916000	8490500	12954000	10698000	12446000	C09264	--
	339.07	177.02	340.079	C15H16O9	[M-H]-	Esculetin-7-O-glucoside	Lignans and Coumarins	Coumarins	-	4257800	3904800	3741700	7789900	8452000	8541200	13327000	12214000	12622000	--	--
pmp000637	341.14	285.08	340.131	C20H20O5	[M+H]+	Sophoraflavanone B	Flavonoids	Flavanones	53846-50-7	115760	115730	94943	114590	118320	145370	147070	105770	115660	C18023	--
	341.09	179.04	342.095	C15H18O9	[M-H]-	1-O-Caffeoyl-β-D-glucose	Phenolic acids	Phenolic acids	14364-08-0	4148000	4829400	3644400	1150400	1094800	922200	3765600	3145200	3838500	C10433	--
Jmwn002620	341.09	161.02	342.095	C15H18O9	[M-H]-	Vanillic Acid-4-O-Glucuronide	Phenolic acids	Phenolic acids	-	1693000	1904000	1941500	553630	505890	742920	1897300	1959600	1927500	--	--
	341.11	113	342.116	C12H22O11	[M-H]-	Melibiose*	Others	Saccharides and Alcohols	585-99-9	24816000	22965000	27052000	9944900	9527100	9762000	12628000	17087000	16005000	C05402	ko00052,ko01100,ko02010
mws5038	341.11	89.02	342.116	C12H22O11	[M-H]-	Isomaltulose*	Others	Saccharides and Alcohols	13718-94-0	71029000	54253000	70916000	32538000	27007000	25403000	44167000	52444000	55354000	C01742	--
	341.11	119	342.116	C12H22O11	[M-H]-	D-Trehalose*	Others	Saccharides and Alcohols	99-20-7	40610000	33385000	38870000	18704000	16270000	14036000	26129000	27535000	27922000	C01083	ko00500,ko01100,ko01110,ko02010
MA10039641	341.11	89.02	342.116	C12H22O11	[M-H]-	Lactobiose*	Others	Saccharides and Alcohols	63-42-3	80155000	65847000	66213000	32190000	29306000	28728000	40360000	52735000	58713000	C00243	ko00052,ko01100,ko02010
	341.11	119.03	342.116	C12H22O11	[M-H]-	D-Sucrose*	Others	Saccharides and Alcohols	57-50-1	48797000	29900000	53351000	16705000	17810000	15372000	26431000	28042000	31770000	C00089	ko00052,ko00500,ko01100,ko01110,ko02010
mws1080	341.11	179	342.116	C12H22O11	[M-H]-	Galactinol*	Others	Saccharides and Alcohols	3687-64-7	84967000	63704000	88842000	40208000	34015000	32961000	54260000	61070000	67317000	C01235	ko00052,ko01100
	341.11	89.02	342.116	C12H22O11	[M-H]-	D-Maltose*	Others	Saccharides and Alcohols	69-79-4	80315000	69040000	69535000	31976000	26231000	26950000	45475000	55029000	53716000	C01971	--
mws0906	341.12	179	342.131	C16H22O8	[M-H]-	Coniferin	Phenolic acids	Phenolic acids	531-29-3	3881800	4215500	3619300	838160	924940	946750	2827900	2584600	2980400	C00761	ko00940
	343.3	240.7	342.288	C19H38N2O3	[M+H]+	Cocamidopropyl betaine	Alkaloids	Alkaloids	-	1971400	2558200	1876200	1964400	1910500	2150400	2228500	2563200	2316100	--	--
MWSmce203	341.12	73.03	342.3	C12H22O11	[M-H]-	D-(+)-Cellobiose*	Others	Saccharides and Alcohols	528-50-7	1054000	911580	1094500	476180	448190	534110	682950	760750	615730	--	--
	345.06	313.03	344.053	C17H12O8	[M+H]+	3,3',4-O-Trimethylellagic acid	Tannins	Tannin	1617-49-8	9	9	9	71476	92514	103070	2037700	2077500	1857100	C10836	--
MWSslk092	343.08	328.06	344.09	C18H16O7	[M-H]-	Usnic acid	Phenolic acids	Phenolic acids	125-46-2	588010	541530	434010	640090	768500	707630	5609200	6257100	4678900	C10101	--
	343.11	181.05	344.111	C15H20O9	[M-H]-	Syringaldehyde-4-O-glucoside	Phenolic acids	Phenolic acids	-	168090	188640	232510	205270	214200	267160	899330	876550	864370	--	--
Lmmn000774	343.1	181.05	344.111	C15H20O9	[M-H]-	Dihydrocaffeoylglucose	Phenolic acids	Phenolic acids	-	1164600	1258900	1236600	643350	575360	650740	818610	745780	742510	--	--
	343.12	89.03	344.132	C12H24O11	[M-H]-	Maltitol	Others	Saccharides and Alcohols	585-88-6	1882200	1687700	2127800	830600	847990	917490	1404600	1320900	1242600	--	--
Lmtn000940	345.08	139.04	346.09	C14H18O10	[M-H]-	1-O-(3,4-Dihydroxy-5-methoxy-benzoyl)-glucoside	Phenolic acids	Phenolic acids	-	1191100	1069300	1187500	10197000	10070000	10562000	174350000	159420000	174910000	--	--
	345.12	183.2	346.126	C15H22O9	[M-H]-	Aucubin	Terpenoids	Sesquiterpenoids	479-98-1	50994	57099	65608	196900	84336	77085	1273200	1232200	1337500	C09771	--
mws0874	346.06	210.9	347.063	C10H14N5O7P	[M-H]-	3'-Adenylic Acid	Nucleotides and derivatives	Nucleotides and derivatives	84-21-9	104030	84713	89144	75185	81992	84105	37639	37086	26412	C01367	ko00230,ko01100
	348.07	136	347.063	C10H14N5O7P	[M+H]+	Adenosine 5'-monophosphate	Nucleotides and derivatives	Nucleotides and derivatives	61-19-8	62898000	75181000	65724000	62965000	50906000	68033000	26691000	40439000	25320000	C00020	ko00230,ko00908,ko01100,ko01110,ko01240
pmb0532	349.05	137.3	348.047	C10H13N4O8P	[M+H]+	Inosine 5'-monophosphate	Nucleotides and derivatives	Nucleotides and derivatives	131-99-7	4931500	5919400	5325000	4941000	4077400	4936000	2000300	3049300	1925800	C00130	ko00230,ko01100,ko01110,ko01240
	351.22	271.21	352.225	C20H32O5	[M-H]-	5,6,15-Trihydroxy-7,9,11,13-eicosatetraenoic acid	Lipids	Free fatty acids	89663-86-5	19228000	19711000	20391000	12387000	12647000	12481000	8469300	8129200	8331400	C06314	ko00590
Lmhp011388	353.27	261.22	352.261	C21H36O4	[M+H]+	2-α-Linolenoyl-glycerol*	Lipids	Glycerol ester	55268-58-1	50267000	53283000	50409000	48143000	49386000	46858000	33862000	34700000	34369000	--	--
	353.27	261.22	352.261	C21H36O4	[M+H]+	1-α-Linolenoyl-glycerol*	Lipids	Glycerol ester	-	50964000	50402000	48646000	52899000	53403000	52241000	40164000	41339000	40194000	--	--
HX1364	355.1	163.04	354.095	C16H18O9	[M+H]+	isoscopoletin-glucoside	Lignans and Coumarins	Coumarins	-	593780000	576880000	600740000	528360000	491960000	557610000	514050000	513660000	516040000	--	--
	353.09	191.01	354.095	C16H18O9	[M-H]-	Chlorogenic acid (3-O-Caffeoylquinic acid)*	Phenolic acids	Phenolic acids	327-97-9	777210000	268380000	837340000	774980000	814300000	194220000	772870000	764550000	751620000	C00852	ko00940,ko00941,ko00945,ko01110
mws1077	355.1	193.05	354.095	C16H18O9	[M+H]+	scopoletin-7-O-glucoside (Scopolin)	Lignans and Coumarins	Coumarins	531-44-2	47959000	51677000	40122000	44362000	38167000	32472000	43333000	28902000	29911000	C01527	ko00940,ko01110
	353.09	191.05	354.095	C16H18O9	[M-H]-	Cryptochlorogenic acid (4-O-Caffeoylquinic acid)*	Phenolic acids	Phenolic acids	905-99-7	291550000	292370000	305760000	251360000	256690000	247530000	266540000	297550000	301280000	--	--
pme1816	353.09	191	354.095	C16H18O9	[M-H]-	Neochlorogenic acid (5-O-Caffeoylquinic acid)*	Phenolic acids	Phenolic acids	906-33-2	391710000	311360000	344350000	442180000	403370000	403520000	365180000	372890000	377750000	C17147	--
	355.28	263.24	354.277	C21H38O4	[M+H]+	1-Linoleoylglycerol*	Lipids	Glycerol ester	2277-28-3	280510	259310	260150	221080	186510	160110	138130	160740	132570	--	--
Lmhp012042	355.28	263.24	354.277	C21H38O4	[M+H]+	2-Linoleoylglycerol*	Lipids	Glycerol ester	3443-82-1	887910	862360	942650	605440	524110	620670	441660	364550	359200	--	--
	355.1	193.05	356.11	C16H20O9	[M-H]-	1-O-Feruloyl-β-D-glucose	Phenolic acids	Phenolic acids	7196-71-6	29333000	32518000	35647000	35475000	39048000	30918000	31695000	32982000	33473000	C17759	--
pmb3056	355.1	121.1	356.111	C16H20O9	[M-H]-	Homovanilloylquinic acid	Phenolic acids	Phenolic acids	-	177170	188390	201040	235760	245100	286200	646640	309470	311230	--	--
	355.12	340	356.126	C20H20O6	[M-H]-	Piperitol	Lignans and Coumarins	Lignans	52151-92-5	9	9	9	20829	22303	26041	50070	46306	52542	C21954	--
mws1526	359.13	197	358.126	C16H22O9	[M+H]+	Sweroside	Terpenoids	Monoterpenoids	14215-86-2	1735200	1998600	1588200	2921800	2172100	3479800	3837600	2642100	3899600	C17071	--
	357.12	135.04	358.126	C16H22O9	[M-H]-	glucoacetosyringone	Phenolic acids	Phenolic acids	86402-41-7	131440	139630	122130	117040	53562	117470	203950	217760	219630	--	--
mws0097	357.13	151.04	358.142	C20H22O6	[M-H]-	Pinoresinol	Lignans and Coumarins	Lignans	487-36-5	62520	52899	52622	75743	73034	85926	96061	80298	79727	C05366	ko00998,ko01100,ko01110
	359.1	182.1	360.106	C15H20O10	[M-H]-	Glucosyringic acid	Phenolic acids	Phenolic acids	-	3333300	3644400	3268600	4154200	3910800	4581700	3446300	3380200	2971100	--	--
pmp001048	361.15	199.1	360.142	C16H24O9	[M+H]+	Ixoroside	Terpenoids	Monoterpenoids	58514-30-0	347140	380850	429830	330800	292310	433200	533050	609850	563890	--	--
	359.13	197.08	360.142	C16H24O9	[M-H]-	7-Deoxyloganic acid	Terpenoids	Monoterpenoids	22487-36-1	438610	509970	501770	767140	791160	681940	85512	87146	81992	C11636	ko00902,ko01110
pmb0998	364.07	152.1	363.058	C10H14N5O8P	[M+H]+	Guanosine 5'-monophosphate	Nucleotides and derivatives	Nucleotides and derivatives	85-32-5	544090	570420	552290	1145000	980820	991860	340030	437790	469890	C00144	ko00230,ko01100
	366.2	204.1	365.17	C16H23N5O5	[M+H]+	Isopentenyladenine-7-N-glucoside	Nucleotides and derivatives	Nucleotides and derivatives	-	1677400	1706100	1591000	1389600	1437800	1540500	1698600	1557900	1633400	--	--
Zmhn002980	365	285.04	366.005	C15H10O9S	[M-H]-	Hydroxyaloe-emodin-8-O-sulfate	Quinones	Anthraquinone	-	990280	2171800	2052900	1929000	898330	859680	347870	805090	804280	--	--
	365	285.04	366.005	C15H10O9S	[M-H]-	Kaempferol-3-O-sulfonate	Flavonoids	Flavonols	-	1334900	1389000	1363600	893790	894150	886890	534550	537370	567290	--	--
Lmgp003270	369.16	177.06	368.074	C16H16O10	[M+H]+	Scopoletin-7-O-glucuronide	Lignans and Coumarins	Coumarins	132752-65-9	298560000	287190000	307530000	219210000	219340000	175890000	288250000	321080000	262610000	--	--
	369.11	207.1	368.111	C17H20O9	[M+H]+	4-O-Caffeoylquinic acid methyl ester	Phenolic acids	Phenolic acids	123372-74-7	6011600	5069200	6203100	4372400	4030600	4197900	4692400	4328100	4509500	--	--
mws0179	367.1	190.9	368.111	C17H20O9	[M-H]-	Chlorogenic acid methyl ester	Phenolic acids	Phenolic acids	29708-87-0	402880000	389390000	415650000	327060000	322110000	319470000	369190000	377460000	383290000	--	--
	735.22	367.11	368.111	C17H20O9	[2M-H]-	5-O-Feruloylquinic acid	Phenolic acids	Phenolic acids	-	42211000	37826000	36361000	18962000	36281000	19047000	28121000	29417000	27107000	--	--
Lmyn002540	368.1	162.06	369.106	C16H19NO9	[M-H]-	Dioxindole-3-acetyl-3-O-glucoside	Alkaloids	Plumerane	-	123630	129800	113440	120470	117580	104360	185840	215440	206420	--	--
	369.09	207.03	370.09	C16H18O10	[M-H]-	Fraxetin-8-O-glucoside (Fraxin)	Lignans and Coumarins	Coumarins	524-30-1	29200000	31014000	30412000	30720000	28699000	29710000	18873000	19626000	20383000	C09266	--
Lmbp002309	371.1	209.05	370.126	C17H22O9	[M+H]+	Sinapaldehyde-4-O-Glucoside	Phenolic acids	Phenolic acids	154461-65-1	1364500	1283500	1376200	2020100	1838000	1740400	642290	518500	630200	--	--
	371.1	179.1	372.106	C16H20O10	[M-H]-	Quinacyl syringic acid	Phenolic acids	Phenolic acids	-	2492500	2459900	2026900	1757200	2157700	1774300	2966100	2059500	2618000	--	--
pmn001695	371.1	249.06	372.106	C16H20O10	[M-H]-	Trihydroxycinnamoylquinic acid	Phenolic acids	Phenolic acids	-	39043	30160	35069	85179	86817	79758	82601	81752	80215	--	--
	373.13	343.09	372.121	C20H20O7	[M+H]+	Tangeretin (4',5,6,7,8-Pentamethoxyflavone)	Flavonoids	Flavones	481-53-8	63136	49727	51834	65671	91224	57832	46025	50470	98545	C10190	--
mws0011	371.13	209	372.142	C17H24O9	[M-H]-	Syringin	Phenolic acids	Phenolic acids	118-34-3	843850	858950	1043900	754350	822740	679360	2070300	1925700	1764100	C01533	ko00940
	373.11	123	374.121	C16H22O10	[M-H]-	Geniposidic acid	Terpenoids	Monoterpenoids	27741-01-1	3279700	2786000	3106200	5751000	6157700	4856300	1767300	1694900	1808800	C11673	ko00902,ko01110
Lmdn001501	373.11	123.05	374.121	C16H22O10	[M-H]-	Gardoside	Terpenoids	Monoterpenoids	54835-76-6	3253900	3205100	3312200	5556500	6152900	5666900	1758000	1779800	1922500	C16963	--
	375.14	211.07	374.137	C20H22O7	[M+H]+	3',4',5,6,7-Pentamethoxyflavanone	Flavonoids	Flavanones	-	33138	36309	11371	13757	38811	41949	63246	58952	66388	--	--
Lmzn001983	375.13	135.05	376.137	C16H24O10	[M-H]-	D-Threo-guaiacylglycerol-7-O-β-D-glucoside	Phenolic acids	Phenolic acids	-	55248	68567	46454	54733	31942	29849	52983	63837	55964	--	--
	377.15	243	376.138	C17H20N4O6	[M+H]+	Riboflavin (Vitamin B2)	Others	Vitamin	83-88-5	4511900	4221200	4637400	3976500	4682800	4482700	10394000	12199000	12825000	C00255	ko00740,ko01100,ko01110,ko01240,ko02010
pme3337	384.12	252	383.108	C14H17N5O8	[M+H]+	Succinyladenosine	Nucleotides and derivatives	Nucleotides and derivatives	4542-23-8	596410	508500	553550	362400	402950	369030	603100	499080	563510	--	--
	385.11	223.06	384.106	C17H20O10	[M+H]+	Isofraxidin-7-O-glucoside	Lignans and Coumarins	Coumarins	483-91-0	634230	736750	699570	654100	609590	660510	1032900	1026300	933630	--	--
HJN003	385.11	223.06	386.122	C17H22O10	[M-H]-	1-O-Sinapoyl-D-glucose	Phenolic acids	Phenolic acids	-	210190	156520	205530	190610	184060	165340	574020	565870	563010	C01175	ko00940
	389.12	328.1	388.116	C20H20O8	[M+H]+	5-Hydroxyauranetin	Flavonoids	Flavonols	50439-46-8	61531	15103	32269	17940	22748	29447	28066	44117	25208	--	--
pmn001586	389.11	119	390.116	C16H22O11	[M-H]-	Deacetylasperulosidic acid	Terpenoids	Monoterpenoids	14259-55-3	9	9	9	27056	31520	27933	35774	16595	36230	--	--
	400.15	136.11	399.139	C15H21N5O8	[M+H]+	Ribosyladenosine	Nucleotides and derivatives	Nucleotides and derivatives	-	9	505070	517670	611120	9	630570	701270	9	715100	--	--
mws0043	403.14	373.1	402.131	C21H22O8	[M+H]+	Nobiletin (5,6,7,8,3',4'-Hexamethoxyflavone)	Flavonoids	Flavones	478-01-3	136550	96851	96277	133690	224620	141060	150470	150320	259970	C10112	--
	401.15	269.11	402.152	C18H26O10	[M-H]-	Benzyl β-primeveroside	Phenolic acids	Phenolic acids	130622-31-0	22424000	20785000	21663000	44423000	40161000	38487000	33471000	34626000	34888000	--	--
Cmjn004337	401.14	269.1	402.153	C18H26O10	[M-H]-	Benzyl-(2''-O-xylosyl)glucoside	Phenolic acids	Phenolic acids	-	24604000	18493000	23966000	36381000	41476000	37835000	33066000	32934000	36963000	--	--
	402.99	159	404.002	C9H14N2O12P2	[M-H]-	Uridine 5'-diphosphate	Nucleotides and derivatives	Nucleotides and derivatives	58-98-0	22311	33179	20359	30020	50170	44222	159110	173300	46597	C00015	ko00240,ko00908,ko01100,ko01240
pmn001319	413.12	398.1	414.131	C22H22O8	[M-H]-	1-O-Feruloyl-3-O-p-Coumaroylglycerol	Phenolic acids	Phenolic acids	-	9	9	9	9	9	9	44886	55608	46855	--	--
	417.12	255.06	416.111	C21H20O9	[M+H]+	Chrysin-7-O-glucoside	Flavonoids	Flavones	31025-53-3	1676200	1733200	1525600	558750	610710	539050	626870	654320	697910	--	--
pmn001343	415.1	253.1	416.111	C21H20O9	[M-H]-	Chrysophanol-8-O-glucoside	Quinones	Anthraquinone	13241-28-6	64241	86728	79471	10877	9	9	9	9	9	C10316	--
	419.1	383.07	418.09	C20H18O10	[M+H]+	Luteolin-8-C-arabinoside	Flavonoids	Flavonoid carbonoside	-	240700	250120	222460	368000	244680	282470	761670	582910	685410	--	--
pmn001637	417.08	285	418.09	C20H18O10	[M-H]-	Kaempferol-3-O-arabinoside (Juglanin)	Flavonoids	Flavonols	5041-67-8	22922	20410	31792	36106	37195	24751	26733	36627	32854	--	--
	419.13	257.08	418.127	C21H22O9	[M+H]+	Pinocembrin-7-O-glucoside (Pinocembroside)	Flavonoids	Flavanones	75829-43-5	81371	105200	102510	90703	106930	99505	604960	706280	804990	--	--
Hmcn002743	417.15	181.04	418.162	C22H26O8	[M-H]-	Lirioresinol A	Lignans and Coumarins	Lignans	-	64064	79375	61137	9	9	9	9	9	9	--	--
	421.08	241.1	422.083	C12H23O14P	[M-H]-	Trehalose 6-phosphate*	Others	Saccharides and Alcohols	4484-88-2	2101500	1344500	1923900	604310	810640	699910	968310	971630	688480	C00689	ko00500,ko01100,ko01110
mws1089	421.1	241	422.083	C12H23O14P	[M-H]-	Sucrose-6-phosphate*	Others	Saccharides and Alcohols	-	582980	658190	571020	694170	586280	540320	347840	523280	565990	--	--
	426.26	285.24	425.254	C19H40NO7P	[M+H]+	LysoPE 14:0(2n isomer)*	Lipids	LPE	-	16343	24480	28427	24992	30074	21316	17370	16674	24506	--	--
pmb0864	426.26	285.24	425.254	C19H40NO7P	[M+H]+	LysoPE 14:0*	Lipids	LPE	-	423020	418600	422970	450650	433780	509940	321510	295010	321140	--	--
	426	159	427.029	C10H15N5O10P2	[M-H]-	Adenosine 5'-diphosphate	Nucleotides and derivatives	Nucleotides and derivatives	58-64-0	445020	342890	459300	808850	746630	674530	353210	446670	570650	C00008	ko00190,ko00195,ko00230,ko00908,ko01100,ko01110,ko01240
pmp001248	428.19	369.11	428.168	C20H30NO9+	[M]+	Caffeoylcholine-4-O-glucoside	Alkaloids	Phenolamine	-	102830	46129	113280	42437	41479	43333	78086	169660	96474	--	--
	429.12	429.12	430.126	C22H22O9	[M-H]-	1-O-Feruloyl-3-O-caffeoylglycerol	Lipids	Glycerol ester	-	2319600	2211200	2317800	2027200	1969600	2301500	4517100	4508500	4575700	--	--
MWSHY0008	433.11	283.06	432.106	C21H20O10	[M+H]+	Apigenin-6-C-glucoside (Isovitexin)*	Flavonoids	Flavonoid carbonoside	38953-85-4	3375600	2988500	2944800	1352100	1540600	1634500	1466600	1734500	1377900	C01714	ko00944
	433.11	313.07	432.106	C21H20O10	[M+H]+	Apigenin-8-C-Glucoside (Vitexin)*	Flavonoids	Flavonoid carbonoside	3681-93-4	3070200	3167300	2798700	1250800	1307900	1431100	1659800	1582700	1624400	C01460	ko00941,ko00944
pmp000413	433.11	283.06	432.106	C21H20O10	[M+H]+	Genistein-8-C-glucoside	Flavonoids	Isoflavones	66026-80-0	2330500	3225900	3711500	1689200	1527400	1599000	1945200	2122800	2039000	C10420	--
	431.1	269	432.106	C21H20O10	[M-H]-	Genistein-7-O-Glucoside (Genistin)	Flavonoids	Isoflavones	529-59-9	360230	385410	217820	174850	174340	153240	167130	167280	196780	C09126	ko00943
pmb3006	431.1	269.1	432.106	C21H20O10	[M-H]-	Apigenin-7-O-glucoside(Cosmosiin)	Flavonoids	Flavones	578-74-5	1153300	1281100	1248200	644670	656460	612160	759400	731590	738240	C04608	ko00944
	431.12	269.1	432.127	C18H24O12	[M-H]-	Asperulosidic acid	Terpenoids	Monoterpenoids	25368-11-0	283170	331450	339780	254680	226670	227030	524940	537810	484800	--	--
Smnn002694	431.15	149.05	432.163	C19H28O11	[M-H]-	Osmanthuside H [2-(4-Hydroxyphenyl)ethyl-β-D-apiosyl-(1→6)-β-D-glucoside]	Phenolic acids	Phenolic acids	-	17789000	18778000	17208000	12795000	12825000	12722000	9041800	8003800	8609400	--	--
	433.11	271.06	433.113	C21H21O10+	[M]+	Pelargonidin-3-O-glucoside	Flavonoids	Anthocyanidins	47684-27-5	3571300	4287800	3840600	44164000	42497000	42090000	163090000	161660000	158180000	C12137	ko00942,ko01100,ko01110
mws2186	435.09	303	434.085	C20H18O11	[M+H]+	Avicularin(Quercetin-3-O-α-L-arabinofuranoside)	Flavonoids	Flavonols	572-30-5	813270	788680	968140	1193200	878870	982050	2402000	2137500	2761000	--	--
	433.08	300.03	434.085	C20H18O11	[M-H]-	Quercetin-3-O-arabinoside (Guaijaverin)	Flavonoids	Flavonols	22255-13-6	773120	728370	655330	1108000	1036400	1195000	1774800	1844400	1776900	--	--
Lmdp003509	435.09	303.06	434.085	C20H18O11	[M+H]+	Quercetin-3-O-xyloside (Reynoutrin)	Flavonoids	Flavonols	549-32-6	1198900	934190	840650	1759300	1357100	1421500	3518600	2867500	3583000	--	--
	433.11	271.06	434.121	C21H22O10	[M-H]-	Butin-7-O-glucoside	Flavonoids	Flavanones	-	1121300	9219000	977080	379590	460760	430870	631520	620630	605130	--	--
Cmzn005251	433.11	271.06	434.121	C21H22O10	[M-H]-	6-O-Caffeoylarbutin	Phenolic acids	Phenolic acids	136172-60-6	1809700	2079800	1887300	1456100	1523300	1327300	2625500	2627700	2684300	--	--
	433.11	313	434.121	C21H22O10	[M-H]-	Isohemiphloin	Flavonoids	Flavonoid carbonoside	-	1641800	1902700	1765000	1451000	1458500	1490200	697630	757100	699560	--	--
Zmhn001036	433.11	271.06	434.121	C21H22O10	[M-H]-	Choerospondin	Flavonoids	Flavanones	81202-36-0	262390	127030	193460	211800	215960	189360	538220	500720	543500	--	--
	433.11	271	434.121	C21H22O10	[M-H]-	Naringenin-7-O-glucoside (Prunin)	Flavonoids	Flavanones	529-55-5	393960	391980	303630	519780	444310	388230	1547800	1652700	1294100	C09099	ko00941
Ymjm000147	433.11	161.02	434.121	C21H22O10	[M-H]-	p-Hydroxyphenyl 6-O-(E)-caffeoyl-β-D-allopyranoside	Phenolic acids	Phenolic acids	-	990810	996660	1000300	931740	940930	864150	851110	971000	871230	--	--
	433.12	271.06	434.121	C21H22O10	[M-H]-	Naringenin-4'-O-glucoside	Flavonoids	Flavanones	-	5534400	6615600	5988400	2005100	1845100	1893100	3212500	3197000	3245600	--	--
HJN055	435.13	273.08	436.136	C21H24O10	[M-H]-	Dihydrocharcone-4'-O-glucoside	Flavonoids	Chalcones	-	982710	851170	863970	1495900	1353100	1306600	2839000	2592000	2685400	--	--
	435.13	315.09	436.137	C21H24O10	[M-H]-	Phloretin-4'-O-glucoside (Trilobatin)	Flavonoids	Chalcones	4192-90-9	3339100	3151900	3445800	8167100	8326200	8866300	20785000	21522000	20799000	--	--
mws2118	435.13	166.7	436.137	C21H24O10	[M-H]-	Phloretin-2'-O-glucoside (Phlorizin)	Flavonoids	Chalcones	60-81-1	410590	363250	397580	784790	851420	749090	1455200	1417000	1503600	C01604	ko00941,ko01110
	438.26	297.24	437.254	C20H40NO7P	[M+H]+	LysoPE 15:1	Lipids	LPE	-	14518	19156	17724	25843	26991	35616	15570	14094	13027	--	--
Lmlp003024	439.22	277.17	438.211	C20H30O7N4	[M+H]+	N'-p-Coumaroylagmatine-glucoside	Alkaloids	Phenolamine	-	9	9	9	675900	586540	609720	4105000	4275100	4193000	--	--
	440.28	299.26	439.27	C20H42NO7P	[M+H]+	LysoPE 15:0*	Lipids	LPE	-	300670	288760	265580	463720	433370	468610	259930	215260	241570	--	--
Lmhp008885	440.28	299.26	439.27	C20H42NO7P	[M+H]+	LysoPE 15:0(2n isomer)*	Lipids	LPE	-	324630	299030	237510	473050	505040	457660	254580	227150	250240	--	--
	441.08	169	442.09	C22H18O10	[M-H]-	Epicatechin gallate	Flavonoids	Flavanols	1257-08-5	8162.4	23469	43522	9	9	9	9	9	9	--	--
pmp000438	443.39	425.38	442.381	C30H50O2	[M+H]+	Betulin	Terpenoids	Triterpene	473-98-3	137280	162560	147480	9	9	9	129640	119470	116640	C08618	--
	445.21	224.12	444.205	C27H28O4N2	[M+H]+	Aurantiamide acetate	Alkaloids	Alkaloids	56121-42-7	3035.5	3713.1	6699.5	14601	12037	199510	9328.6	4125.9	4275.7	--	--
pmp000573	447.13	285.08	446.121	C22H22O10	[M+H]+	Acacetin-7-O-galactoside	Flavonoids	Flavones	-	643230	720900	679960	326930	739370	627720	9	9	9	--	--
	445.12	283.07	446.121	C22H22O10	[M-H]-	Physcion-1-O-glucoside	Quinones	Anthraquinone	23451-01-6	28655000	31429000	30413000	5585100	5870800	5787000	9	9	9	--	--
Ymjm000143	447.15	163.04	446.142	C19H26O12	[M+H]+	2,3,4-Trihydroxybutyl 6-O-(E)-caffeoyl-β-D-glucopyranoside	Phenolic acids	Phenolic acids	-	226400	181530	437650	150090	367320	215560	510730	513760	549380	--	--
	449.11	287.06	448.101	C21H20O11	[M+H]+	Luteolin-3'-O-glucoside	Flavonoids	Flavones	5154-41-6	137390000	142040000	133630000	162240000	183990000	196640000	217990000	209800000	182440000	--	--
mws0045	449.11	303.05	448.101	C21H20O11	[M+H]+	Quercetin-3-O-rhamnoside(Quercitrin)	Flavonoids	Flavonols	522-12-3	470040	486320	475770	980040	771440	739680	1658300	1981500	2508200	C01750	ko00944
	447.09	285.04	448.101	C21H20O11	[M-H]-	Kaempferol-7-O-glucoside*	Flavonoids	Flavonols	16290-07-6	3370700	3453000	4236200	4407300	5021100	4902800	5282400	5499600	5209100	--	--
MWSHY0136	449.11	287.06	448.101	C21H20O11	[M+H]+	Kaempferol-3-O-glucoside (Astragalin)*	Flavonoids	Flavonols	480-10-4	126160000	130170000	113000000	173870000	165940000	186730000	168430000	197200000	183620000	C12249	ko00944,ko01110
	447.09	357.1	448.101	C21H20O11	[M-H]-	Luteolin-6-C-glucoside (Isoorientin)	Flavonoids	Flavonoid carbonoside	4261-42-1	391900	422600	429560	376360	314400	341260	393670	442150	458390	C01821	--
Xmyp005654	449.11	287.06	448.101	C21H20O11	[M+H]+	Kaempferol-4'-O-glucoside*	Flavonoids	Flavonols	-	29868000	37216000	31486000	59458000	54304000	53992000	80435000	83893000	77261000	--	--
	447.09	285.04	448.101	C21H20O11	[M-H]-	HydroxyAloe-emodin-8-O-glucoside	Quinones	Anthraquinone	-	1299300	1785000	1505400	4604500	2714100	4606400	5584100	6135500	4517600	--	--
Zmhn002690	447.13	323.08	448.136	C22H24O10	[M-H]-	4-O-(6'-O-Glucosylcaffeoyl)-4-hydroxybenzyl alcohol	Phenolic acids	Phenolic acids	-	274220	248480	310970	181590	405020	369670	226600	233990	191340	--	--
	449.11	287.06	449.108	C21H21O11+	[M]+	Cyanidin-3-O-glucoside (Kuromanin)	Flavonoids	Anthocyanidins	47705-70-4	108720000	108980000	103340000	400700000	695330000	710810000	9	9	9	C08604	ko00942
Lmlp005236	451.12	289.08	450.116	C21H22O11	[M+H]+	Dihydrokaempferol-3-O-glucoside	Flavonoids	Flavanonols	1049-08-8	9639000	9930600	7446100	5897300	3130300	4657900	9	9	9	--	--
	451.12	289.07	450.116	C21H22O11	[M+H]+	3',5,5',7-Tetrahydroxyflavanone-7-O-glucoside	Flavonoids	Flavanones	-	11255000	9240200	4647800	6031400	4312600	4551200	9	1230700	9	--	--
Lmmn004625	449.11	287.06	450.116	C21H22O11	[M-H]-	Dihydrokaempferol-7-O-glucoside	Flavonoids	Flavanonols	-	555750	482740	490290	690820	770530	756090	4540200	4921600	4731200	--	--
	449.11	287.06	450.116	C21H22O11	[M-H]-	3,4,2',4',6'-Pentahydroxychalcone-4'-O-glucoside	Flavonoids	Chalcones	-	549120	466970	461140	401470	405130	621690	1948900	1688400	1794300	C16408	ko00941
mws1361	449.11	151	450.116	C21H22O11	[M-H]-	Taxifolin-3-O-rhamnoside (Astilbin)	Flavonoids	Flavanonols	29838-67-3	304450	279300	241980	165300	150520	155350	489020	456360	466260	C17449	--
	449.11	287.06	450.116	C21H22O11	[M-H]-	Eriodictyol-3'-O-glucoside	Flavonoids	Flavanones	-	624860	589530	688310	773390	790780	827020	4846300	4979600	5387300	--	--
Jmgn004021	449.11	269.05	450.116	C21H22O11	[M-H]-	6-C-Glucosyl-2-Hydroxynaringenin	Flavonoids	Flavanones	-	15386000	15843000	15106000	10127000	9544900	10544000	21765000	22031000	23250000	--	--
	449.1	287.05	450.116	C21H22O11	[M-H]-	Aromadendrin-7-O-glucoside	Flavonoids	Flavanonols	28189-90-4	10971000	10235000	9446900	6986300	6092200	6638400	16198000	15042000	16385000	--	--
MWSmce674	451.36	89.06	450.35	C31H46O2	[M+H]+	Phylloquinone (Vitamin K1)	Others	Vitamin	84-80-0	66780	71343	73931	71922	55185	72355	59475	66319	59618	--	--
	452.28	311.26	451.27	C21H42NO7P	[M+H]+	LysoPE 16:1*	Lipids	LPE	-	201880	205320	299580	269390	387000	432750	191770	219770	213050	--	--
Lmhp008763	452.28	311.26	451.27	C21H42NO7P	[M+H]+	LysoPE 16:1(2n isomer)*	Lipids	LPE	-	105650	131900	124580	187320	157770	184950	299120	275790	246150	--	--
	451.09	313.05	452.095	C20H20O12	[M-H]-	2-O-Salicyl-6-O-Galloyl-D-Glucose	Phenolic acids	Phenolic acids	-	88576	93393	77065	512930	673180	635890	1486400	1617800	1493700	--	--
HJN041	451.12	289.07	452.131	C21H24O11	[M-H]-	Epicatechin glucoside	Flavonoids	Flavanols	-	27303000	28937000	26747000	49042000	46243000	46335000	130670000	129550000	127980000	--	--
	451.12	289.07	452.131	C21H24O11	[M-H]-	Sieboldin	Flavonoids	Chalcones	18777-73-6	4451900	4634200	4648300	3420600	3443700	3385500	666270	730020	636800	--	--
Zmdn002049	451.13	289.07	452.132	C21H24O11	[M-H]-	Epicatechin-4'-O-β-D-glucopyranoside	Flavonoids	Flavanols	-	34098000	31393000	34714000	34862000	26135000	22692000	72033000	54343000	67946000	--	--
	451.13	289.07	452.132	C21H24O11	[M-H]-	Epicatechin-6-C-β-D-glucopyranoside	Flavonoids	Flavanols	-	4775600	9	4607700	11866000	10964000	11343000	22111000	22521000	21806000	--	--
Zmdn002400	451.13	289.07	452.132	C21H24O11	[M-H]-	Epicatechin-3'-O-β-D-glucopyranoside	Flavonoids	Flavanols	-	9	3211200	2400200	9287700	9966800	9821000	15474000	13971000	12689000	--	--
	454.29	313.27	453.286	C21H44NO7P	[M+H]+	LysoPE 16:0	Lipids	LPE	53862-35-4	45870000	38896000	33141000	50950000	48886000	52607000	33842000	29634000	28041000	--	--
pmn001700	455.35	455.35	456.36	C30H48O3	[M-H]-	24,30-Dihydroxy-12(13)-enolupinol	Terpenoids	Triterpene	-	55850000	55848000	55690000	59876000	61129000	56100000	46551000	48501000	49280000	--	--
	455.35	407.3	456.36	C30H48O3	[M-H]-	Oleanolic acid	Terpenoids	Triterpene	508-02-1	12419	11458	12284	12915	12576	12596	10527	11437	10087	C17148	--
MWSmce052	455.36	455.36	456.36	C30H48O3	[M-H]-	3-Epiursolic acid	Terpenoids	Triterpene	989-30-0	9	9	9	9	9	9	660300	380190	629150	--	--
	455.35	455.35	456.36	C30H48O3	[M-H]-	Ursolic acid	Terpenoids	Triterpene	77-52-1	65786000	66101000	64846000	72435000	69659000	64770000	56473000	55020000	55682000	C08988	--
HJN110	455.36	455.36	456.36	C30H48O3	[M-H]-	Betulinic acid	Terpenoids	Triterpene	472-15-1	65986000	66357000	63777000	70837000	72784000	66629000	58625000	58751000	55370000	C08619	--
	455.35	455.35	456.361	C30H48O3	[M-H]-	3,4-Cycloopen-cycloaltin-4(29),25-diene-24(S)-hydroxy-3-carboxylic acid	Terpenoids	Triterpene	-	450240	604860	569500	297370	577880	307960	687500	725740	769480	--	--
pmb0464	458.1	116.3	457.143	C16H27NO14	[M+H]+	L-Aspartic acid-O-diglucoside	Amino acids and derivatives	Amino acids and derivatives	-	10209000	8389200	8526100	10451000	24784000	12104000	13043000	12850000	11174000	--	--
	457.08	169.01	458.085	C22H18O11	[M-H]-	Epigallocatechin-3-gallate	Flavonoids	Flavanols	989-51-5	5049.8	13200	5935.6	7633.6	4180.4	10608	47408	53215	43164	C09731	--
mad2085	457.08	295.04	458.085	C22H18O11	[M-H]-	Caffeoyl-p-coumaroyltartaric acid	Phenolic acids	Phenolic acids	-	819850	720050	844470	491570	550070	534610	9	9	9	--	--
	457.08	169.02	458.085	C22H18O11	[M-H]-	Gallocatechin 3-O-gallate	Flavonoids	Flavanols	5127-64-0	5051	10170	14872	5514.9	7652.1	5954.7	27620	28605	25486	--	--
Lmzn001894	461.07	285.04	462.08	C21H18O12	[M-H]-	Kaempferol-3-O-glucuronide	Flavonoids	Flavonols	22688-78-4	129660	97277	123370	151910	146010	150860	354910	365660	313760	--	--
	461.07	285.05	462.08	C21H18O12	[M-H]-	Tetahydroxyflavone-7-O-glucuronide	Flavonoids	Flavones	-	129900	148790	123730	170690	177320	178490	367690	373570	350750	--	--
Lmmp002795	463.12	301.07	462.115	C22H22O11	[M+H]+	Pratensein-7-O-glucoside	Flavonoids	Isoflavones	36191-03-4	1996900	2054500	1841500	999990	1018700	1010800	1295900	1260800	1322300	--	--
	463.11	343.08	462.116	C22H22O11	[M+H]+	Chrysoeriol-8-C-glucoside (Scoparin)	Flavonoids	Flavonoid carbonoside	301-16-6	1026400	1032100	901310	444490	515010	362780	1401100	1202500	1051800	--	--
Lmnp002845	463.13	343.09	462.116	C22H22O11	[M+H]+	Hispidulin-8-C-glucoside	Flavonoids	Flavonoid carbonoside	-	809830	939050	796980	370870	472560	414730	1294000	1402500	1365800	--	--
	463.12	301.07	462.116	C22H22O11	[M+H]+	Diosmetin-7-O-glucoside	Flavonoids	Flavones	20126-59-4	3460400	3164200	3032800	2796200	2316400	2502500	3081500	3152600	3508300	--	--
Lmjp003655	463.12	301.08	462.116	C22H22O11	[M+H]+	6-C-MethylKaempferol-3-glucoside	Flavonoids	Flavones	-	3406900	3109000	3351500	2375300	2387200	2287600	3452800	3302300	3954700	--	--
	461.11	299.2	462.116	C22H22O11	[M-H]-	Chrysoeriol-7-O-glucoside	Flavonoids	Flavones	19993-32-9	19054000	16636000	15711000	24587000	21183000	24579000	47602000	45514000	49071000	--	--
pmb2999	461.11	299.1	462.116	C22H22O11	[M-H]-	Chrysoeriol-5-O-glucoside	Flavonoids	Flavones	-	20036000	17033000	16585000	24594000	20584000	24002000	40299000	43019000	45518000	--	--
	463.12	313.07	462.116	C22H22O11	[M+H]+	Swertiajaponin	Flavonoids	Flavonoid carbonoside	6980-25-2	3047600	3170800	9	499850	9	419850	9	608160	9	C10187	--
pmp000579	463.12	301.07	462.116	C22H22O11	[M+H]+	Diosmetin-7-O-galactoside	Flavonoids	Flavones	-	3699000	3804300	3487800	2402000	2709900	2765200	4092100	3211300	4171600	--	--
	461.11	169.01	462.116	C22H22O11	[M-H]-	1-O-Galloyl-6-O-cinnamoyl-β-D-glucose	Phenolic acids	Phenolic acids	115746-69-5	9	9	9	5354.3	7521.9	5519.9	44800	36100	83130	--	--
Hmzp004605	463.13	301.08	462.116	C22H22O11	[M+H]+	Ladanetin-6-O-β-D-glucosid	Flavonoids	Flavones	-	2687000	3238100	2157500	1534000	2509700	2286700	4496000	4857200	3336000	--	--
	461.11	323.08	462.117	C22H22O11	[M-H]-	4-O-(6'-O-Glucosylcaffeoyl)-4-hydroxybenzoic acid	Phenolic acids	Phenolic acids	-	129670	120910	130210	116330	138460	110710	246420	189900	258700	--	--
Hmgp002189	463.13	301.07	462.118	C22H22O11	[M+H]+	Hispidulin-7-O-Glucoside	Flavonoids	Flavones	17680-84-1	3489000	3220800	3178600	2632800	2311600	2477600	3545500	3268600	3454600	C17762	--
	463.09	301.03	464.095	C21H20O12	[M-H]-	6-Hydroxyluteolin 5-glucoside	Flavonoids	Flavones	-	104200000	103680000	100680000	121570000	130980000	132710000	190370000	181110000	188160000	--	--
Smgp004575	465.1	303.05	464.095	C21H20O12	[M+H]+	Quercetin-5-O-β-D-glucoside*	Flavonoids	Flavonols	-	226700000	231330000	258130000	294390000	332900000	266490000	333050000	316400000	304160000	--	--
	463.09	301.03	464.095	C21H20O12	[M-H]-	Quercetin-7-O-glucoside*	Flavonoids	Flavonols	491-50-9	104200000	103680000	100680000	121570000	130980000	132710000	190370000	181110000	188160000	C12639	--
MWSHY0046	465.1	303.05	464.095	C21H20O12	[M+H]+	Quercetin-3-O-glucoside (Isoquercitrin)*	Flavonoids	Flavonols	482-35-9	274440000	244220000	241580000	263300000	295770000	286090000	328930000	327740000	355450000	C05623	ko00944,ko01100,ko01110
	465.1	303.06	464.095	C21H20O12	[M+H]+	Isohyperoside	Flavonoids	Flavonols	35589-21-0	225970000	264520000	252280000	298480000	246730000	264060000	302150000	366610000	292040000	--	--
mws0856	463.09	301	464.095	C21H20O12	[M-H]-	Quercetin-4'-O-glucoside (Spiraeoside)*	Flavonoids	Flavonols	20229-56-5	9	1711600	1851000	5305700	4905300	5691500	6403000	5261200	5778200	--	--
	465.14	303.09	464.131	C22H24O11	[M+H]+	Hesperetin-7-O-glucoside	Flavonoids	Flavanones	31712-49-9	26563000	25720000	25444000	23999000	25273000	24313000	198710000	186560000	189220000	C16422	ko00941
pme1598	463.12	301	464.132	C22H24O11	[M-H]-	Hesperetin-5-O-glucoside	Flavonoids	Flavanones	69651-80-5	2670100	2353300	2331000	5274700	5556500	6020400	6021000	5256500	6675200	--	--
	465.1	303.05	465.103	C21H21O12+	[M]+	Delphinidin-3-O-glucoside (Mirtillin)	Flavonoids	Anthocyanidins	50986-17-9	12587000	9215300	12389000	28331000	25449000	29871000	73776000	75248000	63582000	C12138	ko00942
Lmhp009769	466.29	325.27	465.286	C22H44NO7P	[M+H]+	LysoPE 17:1	Lipids	LPE	-	25595	18601	20571	71153	79042	80674	22050	31640	35615	--	--
	465.13	303.06	466.111	C21H22O12	[M-H]-	Taxifolin-3'-O-glucoside	Flavonoids	Flavanonols	31106-05-5	284150	377400	334530	749640	767230	731980	2399400	2263800	2407100	--	--
pmd0130	468.31	184.07	467.301	C22H46NO7P	[M+H]+	LysoPC 14:0	Lipids	LPC	20559-16-4	117930	122700	119660	200200	192560	170280	281710	312110	301190	--	--
	469.13	317.08	468.069	C23H16O11	[M+H]+	Galloylisorhamnetin	Flavonoids	Flavonols	-	18645000	21971000	26332000	24847000	21531000	24610000	27912000	24314000	28578000	--	--
Hmmp002121	469.12	317.08	468.113	C23H16O11	[M+H]+	Isorhamnetin-3-O-gallate	Flavonoids	Flavonols	-	20953000	21962000	24086000	27669000	22340000	23388000	29232000	25914000	26067000	--	--
	470.23	220.1	469.221	C25H31N3O6	[M+H]+	Bis(Caffeoyl)Spermidine	Alkaloids	Phenolamine	124935-80-4	74525	55723	18626	56766	95750	62369	61394	68581	99488	--	--
pmp000441	471.35	453.34	470.34	C30H46O4	[M+H]+	11-Keto-ursolic acid	Terpenoids	Triterpene	105870-59-5	331400	532800	309340	682160	708010	709060	9	46221	97808	--	--
	469.33	469.33	470.34	C30H46O4	[M-H]-	Camaldulenic acid	Terpenoids	Triterpene	71850-15-2	4930900	6777100	5409500	10141000	9746300	9780200	7933500	8925600	7888800	--	--
Lmzn106284	471.35	471.35	472.355	C30H48O4	[M-H]-	Alphitolic acid	Terpenoids	Triterpene	19533-92-7	3767100	3780700	3647900	3649900	3907000	3712000	3290200	3271600	3342600	C16912	--
	471.35	471.35	472.355	C30H48O4	[M-H]-	2-Hydroxyoleanolic acid	Terpenoids	Triterpene	26707-60-8	6465200	4370100	6526400	4261200	4143700	4666900	3598200	4189500	4153600	--	--
Zmpn008194	471.35	471.35	472.355	C30H48O4	[M-H]-	Corosolic acid	Terpenoids	Triterpene	4547-24-4	40433000	36013000	36613000	37192000	40625000	37650000	65739000	58413000	34504000	--	--
	471.35	471.35	472.355	C30H48O4	[M-H]-	Maslinic acid	Terpenoids	Triterpene	4373-41-5	7488200	4763400	4806000	5092700	5171900	5080000	4757200	4604000	4394500	C16939	--
Lmzn006284	471.35	471.35	472.355	C30H48O4	[M-H]-	2α-Hydroxyursolic acid	Terpenoids	Triterpene	-	6173800	6701400	6072200	3996000	6860700	6968800	3719600	3553500	4033800	--	--
	471.35	471.35	472.355	C30H48O4	[M-H]-	3,24-Dihydroxy-17,21-semiacetal-12(13)oleanolic fruit	Terpenoids	Triterpene	-	36293000	34621000	34802000	39413000	41195000	38953000	64109000	57492000	60718000	--	--
Hmbn005207	471.35	471.35	472.355	C30H48O4	[M-H]-	Hederagenin	Terpenoids	Triterpene	465-99-6	38261000	37197000	35469000	41893000	44900000	39987000	63578000	62954000	60979000	--	--
	476.28	335.26	475.27	C23H42NO7P	[M+H]+	LysoPE 18:3(2n isomer)*	Lipids	LPE	-	23708000	23986000	24129000	43182000	38415000	38992000	73082000	70402000	74932000	--	--
Lmhp008801	476.28	335.26	475.27	C23H42NO7P	[M+H]+	LysoPE 18:3*	Lipids	LPE	-	10636000	10949000	9628100	14101000	13859000	13979000	9468000	7907300	8307900	--	--
	477.18	315.12	476.168	C24H28O10	[M+H]+	Agrimonolide-6-O-β-D-glucopyranoside	Lignans and Coumarins	Coumarins	126223-29-8	105720	82093	68706	78281	47410	52472	372750	305220	318930	--	--
pmb0874	478.29	337.27	477.286	C23H44NO7P	[M+H]+	LysoPE 18:2(2n isomer)*	Lipids	LPE	-	45468000	44260000	42025000	59687000	53483000	57397000	121650000	119610000	120700000	--	--
	478.29	337.27	477.286	C23H44NO7P	[M+H]+	LysoPE 18:2*	Lipids	LPE	-	21534000	22823000	21224000	27927000	26997000	29892000	17202000	16425000	16467000	--	--
Hmcp002207	479.12	317.06	478.111	C22H22O12	[M+H]+	Isorhamnetin-7-O-glucoside (Brassicin)	Flavonoids	Flavonols	6743-96-0	18777000	21523000	19346000	9597700	11962000	17241000	111280000	135850000	111570000	--	--
	477.11	323.07	478.111	C22H22O12	[M-H]-	4-O-(6'-O-Glucosylcaffeoyl)-3,4-dihydroxybenzoic acid	Phenolic acids	Phenolic acids	-	213380	333870	36387	88046	87036	98365	565940	556330	527040	--	--
Lmcp003788	479.12	317.06	478.111	C22H22O12	[M+H]+	Isotamarixin*	Flavonoids	Flavonols	-	1352000	1570800	1482500	1290100	1103300	9	89531000	82622000	80196000	--	--
	479.12	317.06	478.111	C22H22O12	[M+H]+	Isorhamnetin-3-O-Glucoside*	Flavonoids	Flavonols	5041-82-7	23773000	15237000	12246000	9488100	14784000	12256000	103700000	113610000	103310000	--	--
Lmcp003402	479.12	317.06	478.111	C22H22O12	[M+H]+	Tamarixetin-3-O-glucoside (Tamarixin)*	Flavonoids	Flavonols	27542-39-8	1456200	1367400	948630	1252000	1468800	1575100	58724000	64210000	74908000	--	--
	479.12	317.08	478.111	C22H22O12	[M+H]+	Pedaliin	Flavonoids	Flavones	22860-72-6	1248200	9	1680300	9	9	9	74421000	84157000	77674000	--	--
pma6640	479.3	317.1	478.111	C22H22O12	[M+H]+	3'-O-Methyltricetin-7-O-glucoside	Flavonoids	Flavones	-	3915800	2858500	3500900	3595900	4764300	4146900	80101000	64698000	64547000	--	--
	479.12	317.07	478.111	C22H22O12	[M+H]+	Rhamnetin-3-O-Glucoside*	Flavonoids	Flavonols	27875-34-9	6813700	8419700	6589500	7000800	7809200	7705900	68142000	83322000	82366000	--	--
Zmhn003046	477.14	337.09	478.147	C23H26O11	[M-H]-	4-O-(6'-O-Glucosylferuloyl)-3,4-dihydroxybenzyl alcohol	Phenolic acids	Phenolic acids	-	14252	14310	9	44195	20059	32295	119530	112900	140890	--	--
	477.14	315	478.148	C23H26O11	[M-H]-	Persicoside	Flavonoids	Flavanones	28978-03-2	9	9	9	75856	113280	103180	383740	438130	373260	--	--
Lmnn002886	477.14	179.03	478.148	C23H26O11	[M-H]-	1'-O-(3,4-Dihydroxyphenethyl)-O-caffeoyl-glucoside	Phenolic acids	Phenolic acids	-	117920	134540	142040	153310	177330	131200	455070	415260	483070	--	--
	477.16	315.11	478.169	C20H30O13	[M-H]-	2-(3-β-D-glucopyranosyloxy-4-hydroxyphenyl)ethanol-1-O-β-D-glucopyranoside	Phenolic acids	Phenolic acids	-	458370	433090	435540	401450	450930	446010	1781100	1791700	1719200	--	--
mws0289	480.31	339.29	479.301	C23H46NO7P	[M+H]+	LysoPE 18:1	Lipids	LPE	89576-29-4	2654000	3148100	2654200	2791100	2830200	2964400	1559200	1425800	1607400	--	--
	480.31	184.07	479.301	C23H46NO7P	[M+H]+	LysoPC 15:1	Lipids	LPC	-	109380	116790	93032	287560	283020	269070	207920	205590	221240	--	--
Lmfp003403	481.1	319.05	480.09	C21H20O13	[M+H]+	Quercetagetin-7-O-glucoside(Quercetagitrin)	Flavonoids	Flavonols	548-75-4	372960	255370	268290	393230	377590	343930	2914000	2382600	2510800	--	--
	482.32	184.07	481.317	C23H48NO7P	[M+H]+	LysoPC 15:0*	Lipids	LPC	108273-89-8	1209000	1373700	1149600	2419100	2314500	2037700	1996100	1845600	1730100	--	--
pmb0883	482.32	341.31	481.317	C23H48NO7P	[M+H]+	LysoPE 18:0	Lipids	LPE	69747-55-3	261280	195100	240670	592070	493700	817870	241480	195570	213960	--	--
	482.32	184.07	481.317	C23H48NO7P	[M+H]+	LysoPC 15:0(2n isomer)*	Lipids	LPC	-	54106	52753	72142	115650	104180	148160	79835	105300	109830	--	--
Lmhn000921	481.06	301	482.069	C20H18O14	[M-H]-	3,4,5,3',4',5'-Hexahydroxydiphenoyl Acid-glucose	Tannins	Tannin	-	78224	79922	113160	72707	90233	70075	101460	217840	92067	--	--
	481.06	301	482.07	C20H18O14	[M-H]-	4,6-(S)-Hexahydroxydiphenoyl-β-D-glucose	Phenolic acids	Phenolic acids	36378-48-0	78224	79922	113160	72707	90233	70075	101460	217840	92067	--	--
HJN104	481.14	319.08	482.105	C21H22O13	[M-H]-	Dihydromyricetin-3-O-glucoside	Flavonoids	Flavanonols	-	82390	87528	92445	229610	240090	225570	9	9	9	--	--
	481.14	319.2	482.142	C22H26O12	[M-H]-	5-O-p-Coumaroylshikimic acid O-glucoside	Phenolic acids	Phenolic acids	-	60355	69243	53682	185910	166610	144240	1881100	1971900	1852900	--	--
pmb0769	485.1	323.1	484.185	C25H28N2O8	[M+H]+	N-(p-Coumaroyl)serotonin Glucoside	Alkaloids	Plumerane	76423-56-8	1200600	983800	1002100	510420	649700	538960	741950	590960	1423300	--	--
	489.12	264.04	488.32	C14H26N4O11P2	[M+H]+	Citicoline	Nucleotides and derivatives	Nucleotides and derivatives	987-78-0	24870	21053	28481	13765	9	21896	22931	36227	17122	C00307	ko00564,ko01100
Hmhn007817	487.34	469.33	488.35	C30H48O5	[M-H]-	2α,3α-Dihydroxyursolic acid	Terpenoids	Triterpene	-	74925	76334	67361	89069	79383	84079	113620	95622	89874	--	--
	487.34	469.23	488.35	C30H48O5	[M-H]-	Euscaphic acid	Terpenoids	Triterpene	53155-25-2	1571900	1665700	1582900	1443100	1313100	1357100	2515500	2118200	2442600	C17890	--
pmn001591	487.34	469.3	488.35	C30H48O5	[M-H]-	Rutundic acid	Terpenoids	Triterpene	20137-37-5	1895300	1970400	1831600	2360000	2450800	2515100	3571700	3252900	3591900	--	--
	487.34	469.33	488.35	C30H48O5	[M-H]-	Tormentic acid	Terpenoids	Triterpene	13850-16-3	1721200	1888300	1697100	1509700	1537800	1484900	2760600	2817100	2652200	--	--
pmn001708	487.34	425.34	488.35	C30H48O5	[M-H]-	Asiatic acid	Terpenoids	Triterpene	464-92-6	736420	741690	704950	611880	647680	623070	1540500	1498900	1434100	C08617	--
	491.22	329.17	490.22	C26H34O9	[M+H]+	Mascaroside II	Terpenoids	Ditepenoids	1583263-46-0	59320000	58092000	77648000	6112600	5506400	4881700	8151700	7790800	8192000	--	--
pmp001142	492.19	145	491.179	C24H29NO10	[M+H]+	Cimicifugamide A	Alkaloids	Phenolamine	-	369330	316970	368080	330250	352020	246760	282960	313730	276110	--	--
	492.31	184.07	491.301	C24H46NO7P	[M+H]+	LysoPC 16:2	Lipids	LPC	-	78797	73503	73836	150730	155540	153310	9	9	9	--	--
Lmhp008833	494.32	184.07	493.317	C24H48NO7P	[M+H]+	LysoPC 16:1(2n isomer)*	Lipids	LPC	-	557830	624410	576010	1696300	1512700	1508600	5658100	6029700	6523100	--	--
	494.32	184.07	493.317	C24H48NO7P	[M+H]+	LysoPC 16:1*	Lipids	LPC	76790-27-7	1145400	629790	701500	1298400	1933000	1219600	2285100	1262300	1272900	--	--
Zmln000668	493.12	169.01	494.127	C19H26O15	[M-H]-	Monogalloyl-diglucose	Phenolic acids	Phenolic acids	-	20541	14324	28730	9	9	9	37150	79137	55102	--	--
	496.34	184.07	495.332	C24H50NO7P	[M+H]+	LysoPC 16:0(2n isomer)	Lipids	LPC	-	193580000	190850000	158460000	230860000	225340000	227210000	191350000	186430000	195420000	--	--
pmb0855	496.34	184.07	495.332	C24H50NO7P	[M+H]+	LysoPC 16:0	Lipids	LPC	17364-16-8	189550000	182990000	159070000	233000000	216590000	228290000	191650000	184180000	197900000	--	--
	498.26	177.05	497.253	C27H35N3O6	[M+H]+	N',N''-Diferuloylspermidine	Alkaloids	Phenolamine	-	169760	176190	161320	159760	178070	88833	210410	191050	150010	--	--
Lmfn001584	497.09	169.01	498.101	C21H22O14	[M-H]-	Methyl 4,6-di-O-galloyl-D-glucoside	Phenolic acids	Phenolic acids	-	11178	21608	12706	18974	16271	23091	8061.2	10213	12721	--	--
	499.13	163.04	498.116	C25H22O11	[M+H]+	Dicaffeoylshikimic acid	Phenolic acids	Phenolic acids	-	573930000	555930000	589750000	650290000	612490000	659610000	489950000	490780000	503800000	--	--
pmb3064	499.15	163.2	500.153	C22H28O13	[M-H]-	3-O-p-Coumaroylquinic acid-O-glucoside	Phenolic acids	Phenolic acids	-	88502	109170	99732	88112	91936	84293	106070	99672	105830	--	--
	504.31	363.29	503.301	C25H46NO7P	[M+H]+	LysoPE 20:3	Lipids	LPE	-	36568	32778	30190	81640	67664	87198	90894	86270	89704	--	--
HJAP135	505.12	257.08	504.126	C24H24O12	[M+H]+	Pinocembrin-7-O-(6''-O-malonyl)glucoside	Flavonoids	Flavanones	-	3125400	2109600	2580200	1597300	1854100	1670200	9986400	9008000	9329200	--	--
	503.12	179.04	504.127	C24H24O12	[M-H]-	3,6-Di-O-caffeoyl glucose	Phenolic acids	Phenolic acids	-	153400	134290	159880	101960	103020	105200	158180	157220	191900	--	--
pmb3000	503.12	341.1	504.127	C24H24O12	[M-H]-	Chrysoeriol-7-O-(6''-acetyl)glucoside	Flavonoids	Flavones	-	79141	107910	88916	105560	99026	101210	254760	239050	250780	--	--
	503.12	179.03	504.127	C24H24O12	[M-H]-	1,6-Di-O-caffeoyl-β-D-glucose	Phenolic acids	Phenolic acids	-	9	305390	190230	157760	165630	9	303210	320150	330730	--	--
Lmsn002288	503.14	341.09	504.148	C21H28O14	[M-H]-	1-O-Caffeoyl-(6-O-glucosyl)-β-D-glucose	Phenolic acids	Phenolic acids	-	288570	146720	211890	228310	182710	306650	414520	919090	490850	--	--
	503.16	179	504.169	C18H32O16	[M-H]-	Raffinose*	Others	Saccharides and Alcohols	512-69-6	3326000	2718100	2737300	887030	1156400	1206300	2643600	2393200	2184700	C00492	ko00052,ko01100,ko02010
pme0500	503.16	323	504.169	C18H32O16	[M-H]-	D-Melezitose*	Others	Saccharides and Alcohols	597-12-6	1536500	1347400	1541000	239570	297540	280940	657560	665360	534650	C08243	--
	503.16	179	504.169	C18H32O16	[M-H]-	D-Panose*	Others	Saccharides and Alcohols	33401-87-5	1171400	627210	473420	267900	348460	251080	578670	540060	410550	C00713	--
MWS0442	527.16	365.1	504.169	C18H32O16	[M+Na]+	Maltotriose*	Others	Saccharides and Alcohols	1109-28-0	1029700	1052700	867780	471600	636890	620560	860410	621900	832960	C01835	ko02010
	505.18	127.03	504.17	C18H32O16	[M+H]+	Planteose*	Others	Saccharides and Alcohols	470-57-5	10496	21361	14185	8896.4	8415.8	23789	7708.1	8797.5	26996	C03848	--
MWSmce486	503.16	383.12	504.44	C18H32O16	[M-H]-	Manninotriose*	Others	Saccharides and Alcohols	13382-86-0	32788	25591	25085	9	9	9	21243	24017	17535	C05404	ko00052,ko01100
	506.32	184.07	505.317	C25H48NO7P	[M+H]+	LysoPC 17:2	Lipids	LPC	-	293920	267640	330860	816630	846510	736510	1946100	2524000	2457000	--	--
Lmhp010757	506.32	365.31	505.317	C25H48NO7P	[M+H]+	LysoPE 20:2	Lipids	LPE	-	31454	30596	35234	54776	40347	49490	41234	45737	41228	--	--
	507.12	303.05	506.106	C23H22O13	[M+H]+	Quercetin-3-O-(6''-acetyl)glucoside	Flavonoids	Flavonols	-	142890	112520	107130	134630	196510	123370	462700	486520	587660	--	--
Hmln002199	505.1	300.03	506.107	C23H22O13	[M-H]-	Quercetin-3-O-(6''-O-acetyl)galactoside	Flavonoids	Flavonols	-	882240	950200	1004100	1817600	1657500	1898200	5447200	4003300	5227300	--	--
	508.34	184.07	507.332	C25H50NO7P	[M+H]+	LysoPC 17:1	Lipids	LPC	-	90453	93367	90478	166510	164630	152170	114150	113010	116500	--	--
Cmpk004510	509.23	329.18	508.231	C26H36O10	[M+H]+	Mascaroside I	Terpenoids	Ditepenoids	60129-63-7	138060000	136010000	178810000	11590000	16780000	21557000	35532000	37894000	37821000	C09132	--
	510.36	184.07	509.348	C25H52NO7P	[M+H]+	LysoPC 17:0(2n isomer)*	Lipids	LPC	-	78572	76984	56128	169170	158570	153410	119980	117710	116030	--	--
pmb2406	510.36	184.07	509.348	C25H52NO7P	[M+H]+	LysoPC 17:0*	Lipids	LPC	50930-23-9	1288900	1190800	955510	2776000	3030800	3176000	1646300	1952100	1962800	--	--
	516.3	184.07	515.297	C26H46NO7P	[M+H]+	LysoPC 18:4	Lipids	LPC	-	35612	28429	38949	192290	183860	122390	299770	276750	268940	--	--
pmn001382	515.12	353.09	516.127	C25H24O12	[M-H]-	Isochlorogenic acid A*	Phenolic acids	Phenolic acids	2450-53-5	610580000	589440000	597200000	705100000	722630000	705220000	598640000	619280000	570210000	--	--
	515.12	353.09	516.127	C25H24O12	[M-H]-	3,5-Dicaffeoylquinic acid*	Phenolic acids	Phenolic acids	-	954380	995440	941080	1269500	1256900	1277700	1203800	9	1170300	--	--
MWSmce328	517.13	163.04	516.127	C25H24O12	[M+H]+	Isochlorogenic acid C*	Phenolic acids	Phenolic acids	57378-72-0	62064000	50761000	54168000	87178000	66165000	62019000	50491000	56735000	55383000	--	--
	515.12	353.09	516.127	C25H24O12	[M-H]-	Isochlorogenic acid B*	Phenolic acids	Phenolic acids	14534-61-3	610580000	589440000	597200000	705100000	722630000	705220000	598640000	619280000	570210000	C10468	--
pmb0854	518.32	184.07	517.317	C26H48NO7P	[M+H]+	LysoPC 18:3*	Lipids	LPC	-	40557000	39480000	38161000	58240000	56719000	57574000	59957000	55981000	61662000	--	--
	518.32	184.07	517.317	C26H48NO7P	[M+H]+	LysoPC 18:3(2n isomer)*	Lipids	LPC	-	38640000	38320000	36657000	58080000	51864000	53644000	63913000	62287000	60058000	--	--
pmp000194	519.11	271.05	518.106	C24H22O13	[M+H]+	6''-O-Malonylgenistin	Flavonoids	Isoflavones	51011-05-3	4162400	4379000	4550700	2659800	2692800	2776700	4069400	3729400	4195500	C16192	ko00943
	519.19	357.13	518.179	C26H30O11	[M+H]+	Phellamurin	Flavonoids	Flavanonols	52589-11-4	466680	557090	588700	586000	449710	498620	353820	418450	433490	C09808	--
pmp001251	520.34	184.07	519.332	C26H50NO7P	[M+H]+	LysoPC 18:2(2n isomer)*	Lipids	LPC	-	162750000	162920000	156090000	230370000	200540000	209640000	369330000	367690000	381840000	--	--
	520.34	184.07	519.332	C26H50NO7P	[M+H]+	LysoPC 18:2*	Lipids	LPC	-	86913000	86885000	79394000	91049000	85020000	82603000	76140000	73087000	80578000	--	--
Li512111	519.11	315.05	520.122	C24H24O13	[M-H]-	Isorhamnetin-3-O-(6''-acetylglucoside)	Flavonoids	Flavonols	-	65368	69274	68156	41436	38605	50576	1488000	1436900	1433700	--	--
	521.19	209.08	520.179	C22H32O14	[M+H]+	Genipin-1-O-(2''-O-apiosyl)glucoside	Terpenoids	Monoterpenoids	-	59649	43736	70889	159710	161660	166270	603600	733670	594040	--	--
pmn001378	519.19	357.14	520.194	C26H32O11	[M-H]-	Pinoresinol-4-O-glucoside	Lignans and Coumarins	Lignans	41607-20-9	566830	611710	519610	919660	1007400	964030	1083400	1037600	1080800	C17529	--
	522.36	184.07	521.348	C26H52NO7P	[M+H]+	LysoPC 18:1(2n isomer)*	Lipids	LPC	-	8535100	8531200	7865600	6733700	6188700	6520100	19800000	21001000	22149000	--	--
pmp001281	522.36	184.07	521.348	C26H52NO7P	[M+H]+	LysoPC 18:1*	Lipids	LPC	-	5576000	5535300	5236500	5455300	5661500	5855900	4412600	4122200	4544500	--	--
	521.13	359.08	522.137	C24H26O13	[M-H]-	Rosmarinic acid-3'-O-glucoside	Phenolic acids	Phenolic acids	910028-78-3	716560	768170	708160	656900	663960	651110	643250	441490	696380	--	--
Cmsp005051	523.23	137.06	522.21	C26H34O11	[M+H]+	Isolariciresinol-9-O-glucoside	Lignans and Coumarins	Lignans	-	884670	840300	818210	1106200	1344700	1170000	1580500	1619300	1425500	--	--
	524.37	184.07	523.364	C26H54NO7P	[M+H]+	LysoPC 18:0*	Lipids	LPC	19420-57-6	2050100	1790600	1482500	5480200	4994100	5269300	2706400	2444900	2340700	--	--
pmd0136	524.37	184.07	523.364	C26H54NO7P	[M+H]+	LysoPC 18:0(2n isomer)*	Lipids	LPC	-	2050100	1790600	1482500	5480200	4994100	5269300	2706400	2444900	2340700	--	--
	531.15	163.04	530.142	C26H26O12	[M+H]+	3,4-Di-O-caffeoylquinic acid methyl ester	Phenolic acids	Phenolic acids	114637-83-1	4799600	3406600	2723900	2810900	4603500	2731300	8289400	3640400	5474800	--	--
pmb2554	529.16	193.1	530.164	C23H30O14	[M-H]-	5-O-Feruloyl quinic acid glucoside	Phenolic acids	Phenolic acids	-	211770	187110	252990	93516	87323	129340	149390	142380	165930	--	--
	529.16	193.1	530.164	C23H30O14	[M-H]-	3-O-Feruloylquinic acid-O-glucoside	Phenolic acids	Phenolic acids	-	211770	187110	252990	93516	87323	129340	149390	142380	165930	--	--
Lmhp008924	532.34	184.07	531.332	C27H50NO7P	[M+H]+	LysoPC 19:3	Lipids	LPC	-	30853	41308	38004	9	9	9	64961	57684	63884	--	--
	531.14	531.13	532.143	C22H28O15	[M-H]-	Fraxetin-7,8-di-O-glucoside	Lignans and Coumarins	Coumarins	-	9	9	9	679590	837620	512400	2278400	1900900	2611900	--	--
Lmhp007840	534.36	184.07	533.348	C27H52NO7P	[M+H]+	LysoPC 19:2*	Lipids	LPC	-	144170	137030	138950	137360	115490	147130	822150	923490	926170	--	--
	534.36	184.07	533.348	C27H52NO7P	[M+H]+	LysoPC 19:2(2n isomer)*	Lipids	LPC	-	207300	170690	148690	393480	345400	394880	1527700	1966900	1685000	--	--
Lmmp003817	535.11	287.05	534.101	C24H22O14	[M+H]+	Kaempferol-3-O-(6''-malonyl)glucoside*	Flavonoids	Flavonols	-	4823700	5046800	4242800	6264200	5398600	5926700	3961600	3965800	3666400	--	--
	535.11	287.05	534.101	C24H22O14	[M+H]+	Kaempferol-3-O-(6''-malonyl)galactoside*	Flavonoids	Flavonols	-	4326000	4090700	4040200	3877400	4066000	4493900	2457100	2675600	2958600	--	--
Hmzn005420	533.17	371.11	534.174	C26H30O12	[M-H]-	Sesamolinol-glucoside	Lignans and Coumarins	Lignans	-	182780	175180	154520	359260	408650	333150	324380	337590	316510	--	--
	536.37	184.07	535.364	C27H54NO7P	[M+H]+	LysoPC 19:1	Lipids	LPC	-	45993	27994	53753	36363	34178	84022	126750	115150	108250	--	--
Zmfn000481	535.04	323.03	536.044	C14H22N2O16P2	[M-H]-	Uridine-5'-Diphosphate-D-Xylose	Nucleotides and derivatives	Nucleotides and derivatives	-	846370	215280	686990	1281000	1207200	1281800	1094200	928820	1134300	C00190	ko00520,ko00908,ko01100
	537.12	289	536.117	C24H24O14	[M+H]+	Eriodictyol-7-O-(6''-malonyl)glucoside	Flavonoids	Flavanones	-	168840	180840	150440	328920	425880	427680	268080	225790	221040	--	--
pmn001375	535.18	373.13	536.189	C26H32O12	[M-H]-	1-Hydroxypinoresinol-1-O-Glucoside	Lignans and Coumarins	Lignans	81495-71-8	336950	341480	348120	551910	595080	539230	475510	494920	417340	--	--
	542.32	184.07	541.317	C28H48NO7P	[M+H]+	LysoPC 20:5	Lipids	LPC	162440-04-2	6884.9	7209.8	5584.6	10672	6791.9	6003.8	19196	33400	22843	--	--
pmb3059	543.1	191.2	544.128	C19H28O18	[M-H]-	Quinic acid O-di-glucuronic acid	Organic acids	Organic acids	-	98840	89281	98079	138570	137580	137640	249950	239190	255810	--	--
	546.36	184.07	545.348	C28H52NO7P	[M+H]+	LysoPC 20:3	Lipids	LPC	1199257-41-4	27727	26879	22199	48755	53112	56166	185200	198800	222720	--	--
pmd0147	548.37	184.07	547.364	C28H54NO7P	[M+H]+	LysoPC 20:2	Lipids	LPC	-	119580	107050	110820	193650	182670	189350	176350	189840	169470	--	--
	549.12	463.12	548.117	C25H24O14	[M+H]+	Diosmetin-7-O-(6''-malonyl)glucoside	Flavonoids	Flavanones	-	85020	100720	108700	62637	81759	59593	71890	54497	57134	--	--
Lmsn003628	547.17	223.06	548.174	C23H32O15	[M-H]-	6′-O-Sinapoylsucrose	Phenolic acids	Phenolic acids	-	37539	44831	33094	25521	27847	17103	28995	31593	35715	--	--
	551.1	303.05	550.096	C24H22O15	[M+H]+	Quercetin-7-O-(6''-malonyl)glucoside	Flavonoids	Flavonols	-	17274000	15419000	16061000	21864000	24166000	22079000	62958000	60477000	60521000	--	--
Hmmn003659	549.12	345.06	550.132	C25H26O14	[M-H]-	Limocitrin-7-O-(6''-Acetyl)glucoside	Flavonoids	Flavonols	-	9	9	9	9	9	9	90222	95902	104070	--	--
	549.12	387.1	550.132	C25H26O14	[M-H]-	Hesperetin-7-O-(6''-malonyl)glucoside	Flavonoids	Flavanones	-	68000	38197	45122	138610	156150	148280	122070	122620	162390	--	--
Hmln002355	549.2	387.15	550.204	C27H34O12	[M-H]-	5'-Methoxymatairesinoside	Lignans and Coumarins	Lignans	1691201-82-7	973470	1096600	1084600	521370	527530	584890	182300	243810	208470	--	--
	549.2	387.15	550.205	C27H34O12	[M-H]-	Eucommin A	Lignans and Coumarins	Lignans	99633-12-2	287450	308370	214920	185520	216890	212080	105680	75684	80516	C10560	--
Lmmn002260	551.21	389.17	552.221	C27H36O12	[M-H]-	5'-Methoxyisolariciresinol-9'-O-glucoside	Lignans and Coumarins	Lignans	-	164400	222450	219210	116930	128670	136880	121090	129900	122930	--	--
	558.28	207.07	557.274	C29H39N3O8	[M+H]+	N1,N8-Bis(sinapoyl)spermidine	Alkaloids	Phenolamine	-	752300	420260	601240	577620	600640	814330	525300	340000	338940	C21170	--
Smsn003768	557.06	477.1	558.068	C22H22O15S	[M-H]-	Tamarixetin-3-O-glucoside-7-O-sulfonate	Flavonoids	Flavonols	-	108810	128260	106840	36239	28980	23851	275960	277740	275860	--	--
	561.2	357.13	562.205	C28H34O12	[M-H]-	Pinoresinol-4-O-(6''-acetyl)glucoside	Lignans and Coumarins	Lignans	-	41382	20979	35432	20312	34703	34659	17003	28408	36648	--	--
Zmhp005139	565.12	317.07	564.112	C25H24O15	[M+H]+	Tamarixetin-3-O-(6''-malonyl)glucoside	Flavonoids	Flavonols	-	543930	539420	551410	365220	349650	371440	15033000	14502000	15644000	--	--
	565.16	433.11	564.148	C26H28O14	[M+H]+	Apigenin-6-C-(2''-xylosyl)glucoside	Flavonoids	Flavonoid carbonoside	-	529370	444020	569240	619250	359260	424880	742540	629640	1102100	--	--
Lmmp003306	567.13	303.05	566.127	C25H26O15	[M+H]+	Quercetin-3-O-xylosyl(1→2)arabinoside	Flavonoids	Flavonols	-	440200	434970	351260	149420	60798	147780	90512	145360	86492	--	--
	579.13	283.06	578.127	C26H26O15	[M+H]+	Apigenin-6-C-(2''-glucuronyl)xyloside	Flavonoids	Flavonoid carbonoside	-	15853000	15133000	13872000	4347900	4745700	5334900	49289	51176	9	--	--
pme0436	577.14	407.1	578.142	C30H26O12	[M-H]-	Procyanidin B3*	Tannins	Proanthocyanidins	23567-23-9	185350000	185230000	181140000	119820000	120260000	121640000	147180	180560	132350	--	--
	577.14	425.1	578.142	C30H26O12	[M-H]-	Procyanidin B1*	Tannins	Proanthocyanidins	20315-25-7	17703000	17584000	15262000	4223300	4685900	4487800	161600	156720	159260	--	--
pmn001667	577.14	407.1	578.142	C30H26O12	[M-H]-	Procyanidin B4*	Tannins	Proanthocyanidins	29106-51-2	9318100	10646000	7811500	3163700	3361200	3137100	28063	81421	19867	C10238	--
	579.15	409.09	578.142	C30H26O12	[M+H]+	Procyanidin B2*	Tannins	Proanthocyanidins	29106-49-8	187970000	172700000	190840000	110610000	115790000	118770000	1113900	1197900	316760	C17639	--
Lmpp003930	579.15	271.06	578.142	C30H26O12	[M+H]+	Apigenin-7-O-(6''-p-Coumaryl)glucoside	Flavonoids	Flavones	-	2001100	2118200	1866200	545260	9	635290	161910	201230	188560	--	--
	579.17	313.07	578.164	C27H30O14	[M+H]+	Isovitexin-2''-O-rhamnoside	Flavonoids	Flavonoid carbonoside	-	4826700	3895200	4034000	1534900	1438800	1579300	50676	52629	9	--	--
pme2493	579.17	287.05	578.164	C27H30O14	[M+H]+	Kaempferol-3,7-O-dirhamnoside (Kaempferitrin)	Flavonoids	Flavonols	482-38-2	66423000	72851000	65756000	22179000	27181000	25303000	122910	130910	158630	C16981	--
	581.15	287.06	580.142	C26H28O15	[M+H]+	Kaempferol-3-O-sambubioside	Flavonoids	Flavonols	27661-51-4	1445700	1568900	1303200	656460	669880	657250	937610	406350	749550	--	--
Hmcp001769	581.15	303.04	580.142	C26H28O15	[M+H]+	Quercetin-3-O-rhamnosyl(1→2)arabinoside	Flavonoids	Flavonols	-	1092800	1058100	1308200	312770	384070	394940	140060	116650	90519	--	--
	581.15	383.07	580.143	C26H28O15	[M+H]+	Luteolin-6-C-arabinoside-7-O-glucoside	Flavonoids	Flavonoid carbonoside	-	635850	561040	437340	296290	273890	278770	188450	230010	201240	--	--
pmp000275	581.17	139.04	580.158	C30H28O12	[M+H]+	Gambiriin A1	Tannins	Tannin	76250-49-2	2944000	2930600	3143100	2018500	1114600	1314500	28499	25137	66732	C17772	--
	587.1	303.09	586.096	C27H22O15	[M+H]+	Quercetin-3-O-(2''-Galloyl)Arabinoside	Flavonoids	Flavonols	-	858500	936780	826380	256590	242530	261860	90082	84301	171910	--	--
HJN074	591.15	289.07	592.158	C31H28O12	[M-H]-	Procyanidin A6	Tannins	Proanthocyanidins	-	700950	672240	664720	51492	69702	56506	12534	46817	12340	--	--
	591.17	367.2	592.179	C28H32O14	[M-H]-	Disinapoyl glucoside	Phenolic acids	Phenolic acids	-	322030	376030	430060	2311000	2459500	2352900	460560	556500	415840	--	--
Rfmb056	591.21	387.14	592.216	C29H36O13	[M-H]-	Medioresinol-4'-O-(6'''-acetyl)glucoside	Lignans and Coumarins	Lignans	-	32409	18639	18742	33901	32699	17479	20711	28384	25240	--	--
	595.17	287.05	594.158	C27H30O15	[M+H]+	Kaempferol-3-O-rutinoside(Nicotiflorin)	Flavonoids	Flavonols	17650-84-9	21433000	9	9	49529000	64766000	62451000	121900000	121090000	122450000	C21833	ko00944,ko01110
Lmnp102682	595.17	463.13	594.158	C27H30O15	[M+H]+	Hispidulin-8-C-(2''-O-xylosyl)glucoside	Flavonoids	Flavonoid carbonoside	-	632850	806020	678260	680880	634130	838250	408760	377160	336190	--	--
	595.16	287.06	594.158	C27H30O15	[M+H]+	Kaempferol-3-O-neohesperidoside	Flavonoids	Flavonols	32602-81-6	2910400	1904600	1769600	40794000	39379000	39093000	67988000	223320000	184060000	--	--
mws1073	595.17	457.2	594.158	C27H30O15	[M+H]+	Apigenin-6,8-di-C-glucoside (Vicenin-2)	Flavonoids	Flavonoid carbonoside	23666-13-9	55461000	52114000	47135000	34517000	38356000	34105000	41880000	41424000	44730000	C10195	--
	595.16	303.04	594.158	C27H30O15	[M+H]+	Quercetin-3,7-Di-O-rhamnoside	Flavonoids	Flavonols	28638-13-3	203520	158670	232970	30281	88029	73277	117820	40481	49431	--	--
pmp001106	595.17	577.16	594.158	C27H30O15	[M+H]+	Vitexin-2''-O-glucoside	Flavonoids	Flavonoid carbonoside	61360-94-9	13982000	14048000	15568000	11594000	8417500	9742200	10837000	11040000	12347000	C04024	ko00944
	595.17	287.06	595.166	C27H31O15+	[M]+	Cyanidin-3-O-rutinoside (Keracyanin)	Flavonoids	Anthocyanidins	28338-59-2	9	9	9	841930000	794290000	664320000	744010000	812500000	800750000	C08620	ko00942
Lmln001951	595.13	300.03	596.138	C26H28O16	[M-H]-	Quercetin-3-O-(6''-O-arabinosyl)glucoside	Flavonoids	Flavonols	-	31402	53122	22403	106850	37193	51698	61838	80720	90942	--	--
	597.14	303.05	596.138	C26H28O16	[M+H]+	Quercetin-3-O-sambubioside	Flavonoids	Flavonols	83048-35-5	557740	338330	500130	1377500	1579400	1312100	4272300	5961200	5304100	C12637	ko00944
Lmtp004044	597.14	303.04	596.138	C26H28O16	[M+H]+	Quercetin-3-O-apiosyl(1→2)galactoside	Flavonoids	Flavonols	-	822040	548560	334230	1166200	1133000	1558900	4420300	3567000	2946000	--	--
	595.16	301.07	596.174	C27H32O15	[M-H]-	Viscumneoside III(Homoeriodictyol-7-O-Apiosyl-(1-2)-Glucopyranoside)	Flavonoids	Flavones	118985-27-6	91273	97274	87999	17661	15632	16763	21840	28086	26047	--	--
MWSHY0092	597.18	289.07	596.174	C27H32O15	[M+H]+	Eriodictyol-7-O-Rutinoside (Eriocitrin)	Flavonoids	Flavanones	13463-28-0	908460	538830	546450	1655500	1695200	1613000	839960	853440	4379700	C09732	--
	601.12	287.06	600.112	C28H24O15	[M+H]+	Kaempferol-3-O-(2''-galloyl)glucoside	Flavonoids	Flavonols	76343-90-3	630120	664140	696900	362170	318820	313510	9	9	9	--	--
Lmqn000780	606.08	384.98	607.082	C17H27N3O17P2	[M-H]-	Uridine 5'-diphospho-N-acetylglucosamine	Nucleotides and derivatives	Nucleotides and derivatives	528-04-1	472210	427610	427810	437440	417330	407550	387510	70340	343200	C00043	ko00520,ko00524,ko01100
	607.17	299	608.174	C28H32O15	[M-H]-	Chrysoeriol-7-O-rutinoside	Flavonoids	Flavones	-	6183700	5585100	5070800	9747100	8426500	8496300	18966000	20161000	18857000	--	--
MWSHY0067	611.16	303.05	610.153	C27H30O16	[M+H]+	Quercetin-3-O-rutinoside (Rutin)*	Flavonoids	Flavonols	153-18-4	162780000	149430000	123990000	217190000	150350000	209960000	207120000	183090000	198420000	C05625	ko00944,ko01100,ko01110
	611.16	465.1	610.153	C27H30O16	[M+H]+	orientin-7-O-glucoside	Flavonoids	Flavonoid carbonoside	-	12983000	9244200	10747000	16453000	27174000	13829000	20511000	34492000	38477000	--	--
Hmpp002612	611.16	287.05	610.153	C27H30O16	[M+H]+	Luteolin-7-O-gentiobioside	Flavonoids	Flavones	-	322600	240380	523300	9	1127000	1103700	2555200	6056500	2708000	--	--
	611.16	303.05	610.153	C27H30O16	[M+H]+	Quercetin-3-O-neohesperidoside*	Flavonoids	Flavonols	117611-67-3	26268000	14539000	24597000	29245000	16633000	23334000	60847000	40141000	32502000	--	--
Lmbp002592	611.16	287.05	610.153	C27H30O16	[M+H]+	Kaempferol-3,7-di-O-glucoside	Flavonoids	Flavonols	-	322600	240380	523300	9	1127000	1103700	2555200	6056500	2708000	--	--
	611.16	303.05	610.153	C27H30O16	[M+H]+	Quercetin-3-O-glucoside-7-O-rhamnoside*	Flavonoids	Flavonols	-	187400000	115330000	113140000	172170000	202030000	172750000	244310000	210830000	225580000	--	--
pmb0711	611.16	303.1	610.153	C27H30O16	[M+H]+	Quercetin-7-O-rutinoside*	Flavonoids	Flavonols	147714-62-3	134190000	179960000	126760000	157380000	156900000	185230000	223750000	257740000	249720000	--	--
	609.15	300	610.153	C27H30O16	[M-H]-	Quercetin-3-O-robinobioside*	Flavonoids	Flavonols	52525-35-6	135200000	124190000	117000000	157680000	160860000	165370000	218890000	232730000	226060000	--	--
mws0036	609.18	301.09	610.19	C28H34O15	[M-H]-	Hesperetin-7-O-rutinoside (Hesperidin)*	Flavonoids	Flavanones	520-26-3	74696	91506	83687	228010	286460	219960	264360	518920	286480	C09755	--
	611.14	306.08	612.152	C20H32N6O12S2	[M-H]-	Oxiglutatione	Amino acids and derivatives	Amino acids and derivatives	27025-41-8	150410	62206	80086	279900	323400	180450	266200	192720	291610	C00127	ko00480,ko01100,ko01240
MWSslk030	611.2	303.09	612.205	C28H36O15	[M-H]-	Neohesperidin Dihydrochalcone (Nhdc)	Flavonoids	Chalcones	20702-77-6	18077	14209	17323	75852	64595	72426	53610	54647	96211	--	--
	617.11	153.02	616.106	C28H24O16	[M+H]+	Quercetin-3-O-(6''-galloyl)glucoside	Flavonoids	Flavonols	56316-75-7	333700	305990	307910	104770	109720	112580	106550	134550	168090	--	--
Rfmb26201	621.22	417.16	622.226	C30H38O14	[M-H]-	syringaresinol-4'-O-(6''-acetyl)glucoside	Lignans and Coumarins	Lignans	-	32173	33214	22376	38029	45074	42115	71251	67457	101590	--	--
	625.18	317.06	624.162	C28H32O16	[M+H]+	Isorhamnetin-3-O-rutinoside (Narcissin)	Flavonoids	Flavonols	604-80-8	6741700	8891100	7928500	7644700	8773400	6171100	74263000	58788000	72208000	--	--
HJN051	623.16	315.05	624.168	C28H32O16	[M-H]-	Tamarixetin-3-O-rutinoside	Flavonoids	Flavonols	-	1589800	1574900	1652900	1777500	1730700	1842600	17574000	20027000	19380000	--	--
	625.18	317.07	624.169	C28H32O16	[M+H]+	Tamarixetin-3-O-glucoside-7-O-rhamnoside	Flavonoids	Flavonols	-	5863900	5410900	8195200	6068900	5625400	6662200	72304000	96421000	75920000	--	--
Lmhp003217	625.17	317.06	624.169	C28H32O16	[M+H]+	2'-Hydoxy,5-methoxyGenistein-O-rhamnosyl-glucoside	Flavonoids	Isoflavones	-	5032900	14418000	8017700	7978400	7984900	3606500	103610000	77432000	82397000	--	--
	625.18	317.06	624.169	C28H32O16	[M+H]+	6-C-Methylquercetin-3-O-rutinoside	Flavonoids	Flavonols	-	431240	578410	413990	1158200	911730	894800	11212000	8297600	12717000	--	--
MWSHY0064	625.17	317.07	624.169	C28H32O16	[M+H]+	Isorhamnetin-3-O-neohesperidoside	Flavonoids	Flavonols	55033-90-4	5925000	4716300	5588700	3957900	4237300	5130000	85097000	91885000	72100000	--	--
	625.18	317.07	624.169	C28H32O16	[M+H]+	Isorhamnetin-3-O-galactoide-7-O-rhamnoside*	Flavonoids	Flavonols	-	261900	319800	707830	882390	1039000	1085300	7507000	14846000	16068000	--	--
Lmsp004045	625.18	317.07	624.169	C28H32O16	[M+H]+	Isorhamnetin-3-O-glucoside-7-O-rhamnoside*	Flavonoids	Flavonols	-	483780	504270	420590	867780	1039700	1017900	10994000	14605000	17674000	--	--
	625.18	317.07	624.169	C28H32O16	[M+H]+	Sexangularetin-3-O-glucoside-7-O-rhamnoside	Flavonoids	Flavonols	-	7294800	5939900	6227400	7194400	17108000	4873700	74998000	39116000	105060000	--	--
Lmpp003815	625.16	317.07	625.155	C31H29O14+	[M]+	Petunidin-3-O-(6''-O-p-Coumaroyl)glucoside	Flavonoids	Anthocyanidins	-	5630600	9699000	10153000	6192800	9531200	7889600	48930000	85421000	154150000	--	--
	625.05	169	626.054	C28H18O17	[M-H]-	Tetragallic Acid(3''-O-galloyl-4''-O-galloyl-4-O-galloyl-galloyl acid)	Phenolic acids	Phenolic acids	-	48807	49735	47306	31159	36618	37973	36618	44062	35585	--	--
Hmlp003068	627.15	303.05	626.148	C27H30O17	[M+H]+	Meratin	Flavonoids	Flavones	27215-04-9	9	9	9	259490	9	9	3739100	9	3872400	--	--
	627.16	303.06	626.148	C27H30O17	[M+H]+	Quercetin-3-O-sophoroside (Baimaside)	Flavonoids	Flavonols	18609-17-1	53663000	42052000	54307000	70621000	137560000	41599000	66305000	93439000	74255000	C12667	ko00944
pmp001310	627.16	303.1	626.148	C27H30O17	[M+H]+	6-Hydroxykaempferol-3,6-O-Diglucoside	Flavonoids	Flavonols	-	4814100	3909300	4346900	5948500	5786300	6093800	110600000	78670000	110800000	--	--
	633.07	301	634.081	C27H22O18	[M-H]-	1-O-Galloyl-4,6-(S)-HHDP-β-D-glucose	Phenolic acids	Phenolic acids	-	2812.8	4818.3	4992.3	5311.3	4881.5	7463.1	37946	33927	42085	--	--
Hmcp001578	641.17	479.11	640.163	C28H32O17	[M+H]+	Isorhamnetin-3,7-O-diglucoside	Flavonoids	Flavonols	6758-51-6	548450	553240	521270	536800	518590	490200	23524000	26999000	25138000	--	--
	641.17	317.07	640.164	C28H32O17	[M+H]+	Isorhamnetin-3-O-sophoroside	Flavonoids	Flavonols	-	551100	395230	588940	357920	324670	403970	38374000	38584000	35681000	--	--
Hmgp001888	641.17	317.06	640.167	C28H32O17	[M+H]+	Patuletin-3-O-rutinoside	Flavonoids	Flavonols	-	433040	504720	519470	447300	422480	334060	61065000	17828000	51349000	--	--
	649.1	145	650.227	C24H42O20	[M-H]-	D(+)-Melezitose O-rhamnoside	Others	Saccharides and Alcohols	-	39366	9	31394	31211	15942	15186	26662	11117	26491	--	--
Lmsn015919	658.85	482.93	659.861	C6H18O24P6	[M-H]-	Phytic acid	Organic acids	Organic acids	83-86-3	316040	274300	290900	272280	243680	249060	242330	219350	216490	C01204	ko00562,ko01100,ko04070
	664.12	136.2	663.109	C21H27N7O14P2	[M+H]+	Nicotinic acid adenine dinucleotide	Nucleotides and derivatives	Nucleotides and derivatives	53-84-9	7783200	11143000	8284500	25625000	8579200	27142000	14858000	22471000	14295000	C00003	ko00190,ko00730,ko00760,ko01100,ko01240
mws1153	665.21	161.02	666.216	C31H38O16	[M-H]-	2'-Acetylacteoside	Phenolic acids	Phenolic acids	94492-24-7	171030	194900	183120	130060	118010	163000	137650	118000	146440	--	--
	665.21	161	666.222	C24H42O21	[M-H]-	D-Maltotetraose*	Others	Saccharides and Alcohols	34612-38-9	48181	33321	51638	20560	19561	26449	58013	48486	37196	C02052	--
Lmqn000213	665.21	341.11	666.222	C24H42O21	[M-H]-	Stachyose*	Others	Saccharides and Alcohols	470-55-3	276670	252270	287180	115700	150890	184530	376800	414870	212070	C01613	ko00052,ko01100
	665.21	485.3	666.222	C24H42O21	[M-H]-	Nystose*	Others	Saccharides and Alcohols	13133-07-8	434240	201890	306990	127510	209210	202890	414610	499910	377200	--	--
Hmcp001628	671.18	347.07	670.175	C29H34O18	[M+H]+	Limocitrin-3,7-di-O-glucoside	Flavonoids	Flavonols	-	9	26351	9	29819	13773	9	181640	210060	223220	--	--
	677.37	677.37	676.367	C33H56O14	[M+H]+	1-Linolenoyl-rac-glycerol-diglucoside	Lipids	Free fatty acids	-	17737000	16420000	15012000	10635000	9627500	9635500	22170000	22859000	22615000	--	--
HJN102	677.17	515.14	678.158	C34H30O15	[M-H]-	3,4,5-Tricaffeoylquinic acid	Phenolic acids	Phenolic acids	86632-03-3	6160600	5115900	6064500	9429000	8683700	6627900	24483000	27597000	26514000	--	--
	679.37	517.32	680.377	C36H56O12	[M-H]-	2α,3β,19α-Trihydroxyurs-12-en-23,28-dioic acid-28-O-glucoside	Terpenoids	Triterpene Saponin	-	201430	232000	104700	508720	227670	502700	583940	588440	587030	--	--
pmn001370	681.24	519.19	682.247	C32H42O16	[M-H]-	Pinoresinol-4,4'-O-di-O-glucoside	Lignans and Coumarins	Lignans	63902-38-5	199480	152170	184520	330020	341720	300050	1593000	1396800	1547300	--	--
	713.16	465.1	712.149	C30H32O20	[M+H]+	Quercetin-3-O-(6''-O-malonyl)glucosyl-5-O-glucoside	Flavonoids	Flavonols	-	8296.8	17339	7698.2	9	9	9	1141800	1142100	1190700	--	--
pmb0709	713.16	465.2	712.149	C30H32O20	[M+H]+	Quercetin-7-O-(6''-malonyl)glucosyl-5-O-glucoside	Flavonoids	Flavonols	-	104960	137840	260050	80579	129320	29646	4192200	4876500	4984600	--	--
	715.29	207.07	714.289	C37H46O14	[M+H]+	Mascaroside IV	Terpenoids	Ditepenoids	2214215-15-1	125770	137890	229330	252270	468870	399220	491930	617790	1155300	--	--
pme2651	742.1	620.1	743.075	C21H28N7O17P3	[M-H]-	NADP (Nicotinamide adenine dinucleotide phosphate)	Nucleotides and derivatives	Nucleotides and derivatives	53-59-8	21822	13817	15712	44268	52419	18806	39352	26094	72561	C00006	ko00195,ko00480,ko00760,ko01100,ko01240
	757.2	177.1	756.19	C36H36O18	[M+H]+	Isoorientin-7-O-(6''-feruloyl)arabinoside	Flavonoids	Flavonoid carbonoside	-	93572	52518	129820	56620	62590	72825	165610	109570	146710	--	--
Lmpp003268	757.22	287.06	756.211	C33H40O20	[M+H]+	Kaempferol-3-O-rutinoside-7-O-glucoside	Flavonoids	Flavonols	-	1173900	1329600	1681900	1838800	2577400	4165200	4148500	3042800	2736700	--	--
	757.22	287.06	756.211	C33H40O20	[M+H]+	Kaempferol-3-O-sophoroside-7-O-rhamnoside	Flavonoids	Flavonols	-	9	9	9	9605800	9693300	7186600	84709000	88918000	84172000	--	--
HJAP127	757.22	303.05	756.212	C33H40O20	[M+H]+	Quercetin-3-O-(2''-O-Rhamnosyl)rutinoside	Flavonoids	Flavonols	55696-57-6	9	135930	32656	9	75248	38047	1153100	430700	416440	--	--
	757.2	287.06	757.197	C36H37O18+	[M]+	Cyanidin-3-O-(6''-O-p-coumaroyl)glucoside-5-O-glucoside	Flavonoids	Anthocyanidins	-	209510	68105	51162	9574600	9346400	8268000	85608000	85892000	82375000	--	--
Lmyp001666	757.22	287.06	757.219	C33H41O20+	[M]+	Cyanidin-3-O-glucosylrutinoside	Flavonoids	Anthocyanidins	-	190930	113370	47068	10133000	10398000	9465700	84442000	88468000	81898000	--	--
	771.23	317.06	770.227	C34H42O20	[M+H]+	Isorhamnetin-3-O-rutinoside-7-O-rhamnoside	Flavonoids	Flavonols	-	51163	86481	80914	354240	58756	167670	2433100	1043600	1478300	--	--
Lmmp002755	773.21	303.05	772.206	C33H40O21	[M+H]+	Quercetin-7-O-rutinoside-4'-O-glucoside	Flavonoids	Flavonols	-	9	9	9	305600	9	237160	969460	1646400	1319200	--	--
	773.21	303.05	772.206	C33H40O21	[M+H]+	Quercetin-3-O-sophoroside-7-O-rhamnoside	Flavonoids	Flavonols	-	39006	58501	78947	79526	146770	112930	905290	1367000	2752800	--	--
pmp001314	773.21	627.2	772.206	C33H40O21	[M+H]+	6-Hydroxykaempferol-3-O-rutinoside-6-O-glucoside	Flavonoids	Flavonols	-	1795300	1422500	2382100	2081500	2625500	2366900	6593100	5353300	5636600	--	--
	773.21	303.05	772.206	C33H40O21	[M+H]+	Quercetin-3-O-rutinoside-7-O-glucoside	Flavonoids	Flavonols	-	9	9	9	305600	9	237160	969460	1646400	1319200	--	--
Zmqp002952	773.21	465.1	773.213	C33H41O21+	[M]+	Delphinidin-3-O-rutinoside-7-O-glucoside	Flavonoids	Anthocyanidins	-	9	9	9	304720	444050	295590	3199700	4494000	2239700	--	--
	789.21	303.1	788.201	C33H40O22	[M+H]+	6-Hydroxykaempferol-3,7,6-O-triglycoside	Flavonoids	Flavonols	-	251740	528100	370630	328850	420300	201960	1161800	1656200	610590	--	--
Zmcp002839	789.21	303.05	789.208	C33H41O22+	[M]+	Delphinidin-3,5,3'-Tri-O-glucoside	Flavonoids	Anthocyanidins	-	87476	70045	268970	125920	161490	84933	651880	172360	1323300	C16314	ko00942
	863.18	411.1	864.19	C45H36O18	[M-H]-	Cinnamtannin D1	Tannins	Tannin	97233-06-2	40914000	43781000	40984000	57576000	56279000	56075000	152480	161090	159400	C17632	--
Zmwp002963	865.19	713.15	864.19	C45H36O18	[M+H]+	Aesculitannin B	Tannins	Tannin	-	11417000	12458000	8893800	17206000	16493000	16759000	9	143860	140370	--	--
	863.19	711.14	864.19	C45H36O18	[M-H]-	Cinnamtannin B1	Tannins	Tannin	88082-60-4	34711000	34395000	33597000	46612000	48191000	46369000	127080	121340	127780	C17631	--
pmp000100	867.21	715.16	866.206	C45H38O18	[M+H]+	Arecatannin B1	Tannins	Tannin	79763-28-3	1371700	1607100	1576900	1033300	1071400	895300	35940	18797	23326	C17892	--
	865.2	407.1	866.206	C45H38O18	[M-H]-	Catechin-catechin-catechin	Flavonoids	Flavanols	-	8600900	9202600	8425500	1778900	1759900	1411300	9	9	9	--	--
pmp000101	867.21	715.16	866.206	C45H38O18	[M+H]+	Arecatannin C1	Tannins	Tannin	87727-69-3	54989000	56429000	54979000	28882000	29141000	29034000	248540	310990	116860	C17897	--
	865.2	577.1	866.206	C45H38O18	[M-H]-	Procyanidin C1*	Tannins	Proanthocyanidins	37064-30-5	24502000	21236000	22280000	5051200	5563400	5291000	10914	7242.3	9876.5	C17624	--
pmn001647	865.2	713.2	866.206	C45H38O18	[M-H]-	Procyanidin C2*	Tannins	Proanthocyanidins	37064-31-6	22154000	20601000	21814000	9558900	10150000	9069700	26428	24737	28601	--	--
	1155.28	867.21	1154.27	C60H50O24	[M+H]+	Arecatannin A2	Tannins	Tannin	79763-29-4	766990	1308400	800250	732960	469540	563900	2210.8	9	1133	C17893	--
pmn001650	1153.26	575.1	1154.27	C60H50O24	[M-H]-	cinnamtannin B2	Tannins	Tannin	88038-12-4	3122500	3293100	2910000	234160	493880	389680	9	9	9	C17629	--
	1155.28	867.21	1154.27	C60H50O24	[M+H]+	Arecatannin A1	Tannins	Tannin	-	1040300	1523100	753090	687350	399630	663140	3407.4	1080.4	2285.9	C17894	--
