# Supplementary material for: Multiomics analysis reveals the biochemical and genetic bases of Coffea arabica L. fruit color
Source: PeerJ. 2026 Apr 28;13:e20305. doi: 10.7717/peerj.20305 (PMC13134542; doi:10.7717/peerj.20305)
Supplement: Supplemental Information 3 [file peerj-14-20305-s003.xlsx]

## Sheet: Y vs Pk
Table S3. Identification of differentially accumulated metabolites (DAMs) in different groups (Y vs Pk)
Index	Compounds	Class I	Class II	CAS	Y-1	Y-2	Y-3	Pk-1	Pk-2	Pk-3	VIP	Fold_Change	Log2FC	Type
pme1841	Cadaverine	Alkaloids	Alkaloids	462-94-2	19981	41669	39985	9	9	9	1.24208	0.000265657	-11.8782	down
pmb1096	Indole	Alkaloids	Plumerane	120-72-9	2599900	2628700	2121600	10912000	10536000	11029000	1.23835	4.41852	2.14356	up
MWS5209	N-Methyl-α-aminoisobutyric acid	Amino acids and derivatives	Amino acids and derivatives	2566-34-9	58077	35971	26984	9	9	9	1.24223	0.000223081	-12.1301	down
mws0192	Succinic acid	Organic acids	Organic acids	110-15-6	82232000	94719000	101540000	191740000	181620000	204280000	1.22117	2.07418	1.05254	up
mws0470	Methylmalonic acid	Organic acids	Organic acids	516-05-2	82232000	94719000	101540000	191740000	181620000	204280000	1.22117	2.07418	1.05254	up
pme3096	Aminomalonic acid	Organic acids	Organic acids	1068-84-4	3089600	3547500	3773800	7130100	6814800	7768900	1.22159	2.08568	1.06052	up
Lmbn001930	2-Hydroxybenzaldehyde (Salicylaldehyde)	Phenolic acids	Phenolic acids	-	53478	58771	54201	133150	137910	163480	1.23074	2.61063	1.3844	up
mws0133	Nicotinamide	Others	Vitamin	98-92-0	695880	509030	697230	1463700	1587500	1552000	1.21034	2.42001	1.27501	up
MWS2091	1-Phenylethanol	Phenolic acids	Phenolic acids	98-85-1	124640	96722	82715	9	9	9	1.24363	8.87933e-05	-13.4592	down
MWS1944	Orcinol	Phenolic acids	Phenolic acids	504-15-4	36142	29712	26110	19276	8154.4	17368	1.00073	0.48713	-1.03762	down
mws1202	Guaiacol	Phenolic acids	Phenolic acids	-	9	9	9	78564	103760	79416	1.24384	9694.07	13.2429	up
ML10181668	Cycloleucine	Amino acids and derivatives	Amino acids and derivatives	52-52-8	60389000	57969000	62772000	179560000	112470000	166090000	1.18375	2.52923	1.3387	up
Lmbn001288	2-Hydroxy-2-methyl-3-oxobutanoic acid	Organic acids	Organic acids	71698-08-3	719840	748260	681620	1427900	1529400	1430300	1.23797	2.04101	1.02928	up
MWSmce314	Oxindole	Alkaloids	Plumerane	59-48-3	241690	245460	204750	622870	500040	480280	1.21015	2.31708	1.21231	up
pmb0374	2-Aminopurine	Nucleotides and derivatives	Nucleotides and derivatives	452-06-2	2731300	2975600	2811300	943980	1111200	1135100	1.23397	0.374525	-1.41687	down
Zmyn002919	2-Methylbenzoic Acid	Phenolic acids	Phenolic acids	118-90-1	129340	116850	118020	14324	13734	13021	1.24305	0.112789	-3.1483	down
Lmgn001670	Salicylic acid	Phenolic acids	Phenolic acids	69-72-7	1811200	1935300	1875200	18715000	17803000	18222000	1.24373	9.73727	3.28352	up
mws0749	4-Hydroxybenzoic acid	Phenolic acids	Phenolic acids	99-96-7	9	9	9	6020000	2058400	2032200	1.24204	374467	18.5145	up
mws2368	Tyrosol; 4-Hydroxyphenylethanol	Phenolic acids	Phenolic acids	501-94-0	222270	221320	261860	2239100	2151400	2157300	1.24249	9.28174	3.21439	up
pme2828	4-Nitrophenol	Phenolic acids	Phenolic acids	100-02-7	105580000	93172000	104120000	45851000	46215000	42921000	1.23575	0.44569	-1.16589	down
MWSmce582	Methyl L-pyroglutamate	Alkaloids	Pyrrole alkaloids	4931-66-2	1670400	1871000	1826600	12425000	14234000	13817000	1.24225	7.54024	2.91461	up
ML10171848	D-Arabinono-1,4-lactone	Others	Saccharides and Alcohols	-	1115200	1731300	1663800	3795200	2743900	2721900	1.11596	2.0533	1.03794	up
MWS3036	3-Hydroxyglutaric acid	Organic acids	Organic acids	638-18-6	1115200	1731300	1663800	3795200	2743900	2721900	1.11596	2.0533	1.03794	up
MWSmce676	D-Arabinose*	Others	Saccharides and Alcohols	10323-20-3	972480	1356000	780180	380810	522490	536990	1.10619	0.463315	-1.10993	down
Lmxp001668	2-Methoxy-4-ethenylphenol	Phenolic acids	Phenolic acids	7786-61-0	2781000	2594600	5158800	1381300	1422900	1332900	1.11414	0.392723	-1.34842	down
pme0256	Xanthine	Nucleotides and derivatives	Nucleotides and derivatives	69-89-6	285500	192730	173660	9	9	9	1.24346	4.1418e-05	-14.5594	down
Zmyn002323	2-Hydroxyphenylacetic acid	Organic acids	Organic acids	614-75-5	39708	39935	41472	135110	157050	146730	1.24102	3.62375	1.85748	up
MWS3149	3-METHOXYbenzoic Acid	Phenolic acids	Phenolic acids	586-38-9	9	9	9	20498	23528	33495	1.24321	2871.15	11.4874	up
mws0183	3,4-Dihydroxybenzoic acid (Protocatechuic acid)*	Phenolic acids	Phenolic acids	99-50-3	1397000	1558900	1539200	36826000	38457000	37560000	1.2437	25.1036	4.64982	up
mws0885	2,4-Dihydroxybenzoic acid*	Phenolic acids	Phenolic acids	89-86-1	1626500	945400	1491200	5302700	5212400	3946100	1.19215	3.55915	1.83153	up
mws0639	2,3-Dihydroxybenzoic Acid*	Phenolic acids	Phenolic acids	303-38-8	1619600	1778100	1781200	41677000	43694000	43544000	1.24374	24.8924	4.63763	up
mws0180	2,5-Dihydroxybenzoic acid; Gentisic Acid*	Phenolic acids	Phenolic acids	490-79-9	717080	716940	696470	18444000	18488000	18820000	1.24403	26.1686	4.70977	up
Zmdp000917	δ-Guanidinovaleric acid	Organic acids	Organic acids	462-93-1	1089700	1070400	1079700	401440	406270	366540	1.24138	0.362445	-1.46417	down
MWS0611	D-Alanyl-D-Alanine	Amino acids and derivatives	Amino acids and derivatives	923-16-0	13030	11092	6876.6	2776.8	4293.4	4160.8	1.12323	0.362307	-1.46472	down
mws1417	Indole-3-carboxylic acid	Alkaloids	Plumerane	771-50-6	350900	297490	275960	69702	68694	66463	1.2382	0.221625	-2.17381	down
pmc0274	6-Methylmercaptopurine	Nucleotides and derivatives	Nucleotides and derivatives	50-66-8	30073000	28848000	30383000	11734000	11202000	12195000	1.2416	0.393387	-1.34598	down
mws0344	D-Xylonic acid	Others	Saccharides and Alcohols	526-91-0	41271000	37152000	38330000	16105000	17685000	18050000	1.23562	0.444014	-1.17132	down
Cmdn000784	Uric acid	Nucleotides and derivatives	Nucleotides and derivatives	69-93-2	240590	150950	148440	67693	82684	84271	1.14367	0.434549	-1.20241	down
mws0028	Vanillic acid	Phenolic acids	Phenolic acids	121-34-6	62040	97589	109390	455340	439270	466360	1.21689	5.05901	2.33886	up
MWSmce501	Protocatechuic Acid Methyl Ester	Phenolic acids	Phenolic acids	2150-43-8	1564100	1638100	1651400	44694000	45484000	44275000	1.24397	27.7017	4.7919	up
pme2598	3,4-Dihydroxybenzeneacetic acid	Phenolic acids	Phenolic acids	102-32-9	4896700	4621800	4584000	1628300	1223800	1670900	1.225	0.320723	-1.6406	down
Zmzn000078	Dihydroxyacetone phosphate	Others	Saccharides and Alcohols	-	86446	78657	104700	158620	228580	187780	1.1716	2.13111	1.09161	up
pme3009	Trans-Citridic acid	Organic acids	Organic acids	4023-65-8	1362300	1336800	1445600	606920	651410	555130	1.2342	0.437537	-1.19252	down
Zmbp002117	1-Methoxy-3-indolealdehyde	Alkaloids	Plumerane	-	2492000	2396000	2297600	758630	735110	854240	1.2389	0.326762	-1.61369	down
mws4175	D-Glucurono-6,3-lactone	Others	Saccharides and Alcohols	32449-92-6	225160	258170	307210	121890	162050	98361	1.1297	0.483595	-1.04813	down
MWSmce220	D-Glucono-1,5-lactone	Organic acids	Organic acids	90-80-2	171920	155890	202580	68811	69800	70259	1.22707	0.393805	-1.34445	down
MWSmce001	5-Acetylsalicylic acid	Phenolic acids	Phenolic acids	13110-96-8	868010	888950	706550	226780	422590	532830	1.03259	0.479884	-1.05924	down
mws0352	Theophylline	Alkaloids	Alkaloids	58-55-9	233040000	240310000	229960000	3560500	3772000	3812500	1.24399	0.0158465	-5.97969	down
Lmcp001538	Theobromine	Alkaloids	Alkaloids	83-67-0	243290000	224720000	241490000	67314000	61325000	66614000	1.24176	0.275198	-1.86146	down
MWS5206	Hydroxyphenyllactic acid	Phenolic acids	Phenolic acids	306-23-0	215680	216390	230240	86837	111980	93214	1.22176	0.440928	-1.18139	down
Hmtn001288	Methyl 2,4-dihydroxyphenylacetate	Phenolic acids	Phenolic acids	67828-42-6	215680	216390	230240	86837	111980	93214	1.22176	0.440928	-1.18139	down
Lmrn001951	(S)-2-Hydroxy-3-(4-Hydroxyphenyl)Propanoic Acid	Phenolic acids	Phenolic acids	23508-35-2	215680	216390	230240	86837	111980	93214	1.22176	0.440928	-1.18139	down
mws4171	2,4,6-Trihydroxybenzoic Acid methyl ester	Phenolic acids	Phenolic acids	3147-39-5	9	9	9	14629	6153.6	6649.8	1.23997	1016.01	9.98871	up
Hmmp001310	3-Indoleacrylic acid	Alkaloids	Plumerane	1204-06-4	73451000	81524000	71419000	209950000	206050000	224990000	1.2385	2.8313	1.50147	up
Hmgp002327	3-amino-2-naphthoic acid	Alkaloids	Alkaloids	-	99552000	95452000	85502000	196780000	206490000	195020000	1.23401	2.1329	1.09281	up
pme2244	3-Indolepropionic acid	Alkaloids	Plumerane	830-96-6	9	9	9	259880	285260	302540	1.24402	31395.6	14.9383	up
MWSCX014	Scopoletin (7-Hydroxy-6-methoxycoumarin)	Lignans and Coumarins	Coumarins	92-61-5	15614000	14740000	15289000	8330100	5134000	6209100	1.18185	0.431023	-1.21416	down
Hmcp002123	Isoscopoletin (6-Hydroxy-7-Methoxycoumarin)	Lignans and Coumarins	Coumarins	776-86-3	13088000	12025000	12164000	4560100	4389700	4955100	1.23898	0.373016	-1.42269	down
pme0534	Gluconic acid	Others	Saccharides and Alcohols	526-95-4	16499000	13734000	16868000	7570200	7163800	6324900	1.21722	0.447101	-1.16133	down
Lmgp001948	N-Hydroxytyrosine	Amino acids and derivatives	Amino acids and derivatives	63577-99-1	361320	351320	316210	9	9	9	1.24403	2.62429e-05	-15.2177	down
pme2060	N6-Isopentenyladenine	Nucleotides and derivatives	Nucleotides and derivatives	2365-40-4	17222	29620	17320	90716	76284	68897	1.19209	3.67658	1.87837	up
Lmrn003201	Indole-3-lactic acid	Alkaloids	Plumerane	1821-52-9	3829500	3767200	3921600	611120	675960	734990	1.24161	0.175553	-2.51002	down
pmb0818	Methoxyindoleacetic acid	Alkaloids	Plumerane	3471-31-6	1275200	1267200	1054800	4946600	4856200	5721400	1.2364	4.31563	2.10957	up
pme1261	D-Panthenol	Others	Saccharides and Alcohols	81-13-0	88005	80578	104900	456460	402110	433270	1.23669	4.72366	2.2399	up
mws0939	1,3,7-Trimethyluric acid	Organic acids	Organic acids	5415-44-1	107690	86052	99380	467360	514280	570180	1.23753	5.29411	2.40439	up
mws0853	Sinapyl alcohol	Phenolic acids	Phenolic acids	537-33-7	62983	84333	81292	186590	208840	218940	1.21766	2.68744	1.42623	up
Lmbn004790	Methyl 3-(3-hydroxy-4-methoxyphenyl)propanoate	Phenolic acids	Phenolic acids	129150-61-4	39453	89262	68064	209850	141010	135430	1.06941	2.47125	1.30524	up
mws0863	2-Deoxyribose-5'-phosphate*	Nucleotides and derivatives	Nucleotides and derivatives	102916-66-5	1064200	815970	1075700	335100	205780	452640	1.14052	0.336118	-1.57296	down
pmp000284	Fraxidin (8-Hydroxy-6,7-dimethoxycoumarin)*	Lignans and Coumarins	Coumarins	525-21-3	145620	131760	116470	448580	430140	452800	1.23679	3.38078	1.75736	up
HJAP051	3-(3,4,5-Trimethoxyphenyl)propan-1-ol	Phenolic acids	Phenolic acids	-	499320	585870	509570	9	9	9	1.24404	1.69304e-05	-15.85	down
Lmhp001670	L-Valyl-L-Leucine	Amino acids and derivatives	Amino acids and derivatives	3989-97-7	605360	495760	538320	179200	216620	224120	1.22273	0.378141	-1.403	down
pmb0962	L-Lysine-Butanoic Acid	Amino acids and derivatives	Amino acids and derivatives	80407-71-2	50364	53470	73760	9	9	9	1.2436	0.000152032	-12.6833	down
mws4176	L-Alanyl-L-Phenylalanine	Amino acids and derivatives	Amino acids and derivatives	3061-90-3	520340	376380	471760	165690	173540	162260	1.22007	0.366458	-1.44828	down
pme0264	Thymidine	Nucleotides and derivatives	Nucleotides and derivatives	50-89-5	4135500	4160100	4461400	802120	828990	864180	1.24307	0.195602	-2.35401	down
MWSslk082	5-methoxyflavone	Flavonoids	Flavones	42079-78-7	1294800	1352800	1168000	538430	555110	488830	1.23346	0.414711	-1.26982	down
MA10079134	1,2,4-Trihydroxyanthraquinone	Quinones	Anthraquinone	81-54-9	9	9	9	421820	411350	403920	1.24406	45818.1	15.4836	up
Lmhp002001	L-Valyl-L-Phenylalanine	Amino acids and derivatives	Amino acids and derivatives	3918-92-1	732340	665600	633880	221760	203240	181560	1.23531	0.29853	-1.74405	down
Lmlp003161	N-Feruloylputrescine	Alkaloids	Phenolamine	501-13-3	101380000	87022000	87824000	11115000	11211000	11582000	1.2425	0.122755	-3.02615	down
pmp001244	Caffeoylcholine	Alkaloids	Phenolamine	87189-10-4	35536000	31126000	30981000	6861600	6518400	8359200	1.2356	0.22264	-2.16722	down
pme0230	Adenosine	Nucleotides and derivatives	Nucleotides and derivatives	58-61-7	96088000	86001000	83770000	31850000	27532000	31658000	1.23541	0.342437	-1.54609	down
pma2172	cinnamoyltyramine	Alkaloids	Phenolamine	20384-14-9	9	9	9	23911	29011	18803	1.24347	2656.48	11.3753	up
Lmyn006227	Galangin (3,5,7-Trihydroxyflavone)	Flavonoids	Flavones	548-83-4	16993	18932	17604	9	9	9	1.24405	0.000504399	-10.9531	down
pme2960	Naringenin chalcone*	Flavonoids	Chalcones	73692-50-9	273050	312090	260110	1276500	1316300	1332800	1.24061	4.64431	2.21546	up
pme3475	Butin	Flavonoids	Flavanones	492-14-8	202380	224590	207860	599770	575900	615920	1.24073	2.82216	1.4968	up
pme0376	Naringenin (5,7,4'-Trihydroxyflavanone)*	Flavonoids	Flavanones	480-41-1	50023	54429	60176	250380	252500	256130	1.24096	4.61046	2.20491	up
mws0914	Pinobanksin	Flavonoids	Flavanonols	548-82-3	53720	57370	60617	253270	266550	265930	1.24243	4.57611	2.19412	up
Ymjm000152	p-Hydroxypheny-β-D-allopyranoside	Phenolic acids	Phenolic acids	-	520560	410610	580210	260460	219720	261820	1.17995	0.490942	-1.02638	down
MWSmce675	Arbutin	Phenolic acids	Phenolic acids	497-76-7	504270	406710	508870	241020	195520	244140	1.19788	0.479403	-1.06069	down
pme1201	Phloretin	Flavonoids	Chalcones	60-82-2	9	9	9	12307	10388	19597	1.24235	1566.37	10.6132	up
pmb0508	p-Coumaroylagmatine	Alkaloids	Phenolamine	7295-86-5	185100	247910	78388	624740	627830	559660	1.10889	3.54368	1.82525	up
pmp001245	Feruloylcholine	Alkaloids	Phenolamine	85927-25-9	771990	980710	842090	207620	167710	192750	1.23501	0.218931	-2.19145	down
Zmyp000878	Crotonoside; 2-Hydroxyadenosine	Nucleotides and derivatives	Nucleotides and derivatives	1818-71-9	15961000	15498000	15194000	34662000	33495000	32696000	1.24205	2.16177	1.11221	up
mws0129	Genkwanin (Apigenin 7-methyl ether)	Flavonoids	Flavones	437-64-9	23665	16727	17778	9	9	9	1.24352	0.000464157	-11.0731	down
mws0918	Prunetin (5,4'-Dihydroxy-7-methoxyisoflavone)	Flavonoids	Isoflavones	552-59-0	163860	221680	196320	61066	55490	41889	1.21545	0.272308	-1.87669	down
MWStz039	Coclaurine	Alkaloids	Isoquinoline alkaloids	486-39-5	23282	32063	25704	100680	114950	45626	1.09025	3.22343	1.6886	up
mws1094	Aromadendrin (Dihydrokaempferol)	Flavonoids	Flavanonols	480-20-6	47903	47217	51590	116350	113530	118070	1.24117	2.37169	1.24591	up
Jmgn005927	2-hydroxynaringenin	Flavonoids	Flavanones	-	9	9	9	322190	304800	289000	1.24404	33925.6	15.0501	up
Lmgp004167	3',4,4',5,7-Pentahydroxyflavan (Luteoforol)	Flavonoids	Flavanols	13392-26-2	30068000	31448000	27889000	10308000	9563700	9891200	1.24073	0.3329	-1.58684	down
pma0101	Caffeoylagmatine	Alkaloids	Phenolamine	-	451640	1063400	1683100	9	9	9	1.24138	8.44241e-06	-16.8539	down
MWSmce689	Methyl linolenate	Lipids	Free fatty acids	301-00-8	1076300	1051000	902520	447280	427430	412060	1.23199	0.424702	-1.23548	down
Zmyn004676	17-Hydroxylinolenic acid	Lipids	Free fatty acids	-	382940	366700	341040	178210	174160	162470	1.23562	0.472036	-1.08303	down
Lmbn005443	13-KODE; (9Z,11E)-13-Oxooctadeca-9,11-dienoic acid	Lipids	Free fatty acids	54739-30-9	89807	73941	73328	10260	11127	9893.9	1.24051	0.131945	-2.922	down
pmb2786	9-Hydroxy-10,12,15-octadecatrienoic acid	Lipids	Free fatty acids	89886-42-0	90744	76304	69340	13153	9791.8	10157	1.23462	0.140032	-2.83618	down
Lmbn005662	9(10)-EpOME;(9R,10S)-(12Z)-9,10-Epoxyoctadecenoic acid	Lipids	Free fatty acids	16833-56-0	102420	91959	85711	39739	37846	38067	1.23473	0.41291	-1.2761	down
Rfmb091	9S-Hydroxy-10E,12Z-octadecadienoic acid	Lipids	Free fatty acids	15514-85-9	1057700	950730	918850	315940	328840	316670	1.23999	0.328445	-1.60628	down
Lmbn005369	13(S)-HODE;13(S)-Hydroxyoctadeca-9Z,11E-dienoic acid	Lipids	Free fatty acids	10219-69-9	1175100	1099300	1002500	355960	366660	376320	1.23908	0.33536	-1.57622	down
pmb2799	12,13-Epoxy-9-Octadecenoic Acid	Lipids	Free fatty acids	6799-85-5	111330	112140	103130	57690	20184	57145	1.01615	0.413408	-1.27436	down
Lmhn001386	Vnilloyltartaric acid	Phenolic acids	Phenolic acids	-	3461800	3386000	3321800	1274400	1397700	1443400	1.2394	0.404687	-1.30512	down
Zmhn001358	4-O-Glucosyl-4-hydroxybenzoic acid	Phenolic acids	Phenolic acids	-	2952500	3018300	2996300	6920000	7272200	7168400	1.2432	2.38211	1.25224	up
Hmtn001302	Glucosyloxybenzoic acid	Phenolic acids	Phenolic acids	-	1324500	1030700	1107300	3044700	3235500	3376500	1.22955	2.78894	1.47972	up
Ymjm000148	Salidroside	Phenolic acids	Phenolic acids	10338-51-9	1091500	1251200	944710	3465400	3185900	3214600	1.22914	3.00112	1.5855	up
MWS4295	DL-2-hydroxystearic acid	Lipids	Free fatty acids	629-22-1	1162000	1171500	1095100	292000	289680	284350	1.24342	0.25259	-1.98513	down
pme2246	Ellagic acid	Tannins	Tannin	476-66-4	14172	26505	10678	154350	143970	156830	1.20932	8.86282	3.14777	up
Zmhn000892	4-O-Glucosyl-3,4-dihydroxybenzyl alcohol	Phenolic acids	Phenolic acids	-	1754300	1198300	895780	2851900	2909100	3054100	1.13416	2.2906	1.19573	up
mws0044	Taxifolin(Dihydroquercetin)	Flavonoids	Flavanonols	480-18-2	52603	64393	59980	184310	158950	198310	1.22852	3.06013	1.61359	up
Lmmp003109	3'-O-Methyl-epicatechin	Flavonoids	Flavanols	76549-34-3	7020000	6390000	5255600	21108000	25142000	25294000	1.2296	3.83293	1.93845	up
mws0049	Gallocatechin*	Flavonoids	Flavanols	970-73-0	69964	44265	32817	441090	371030	446810	1.21812	8.56147	3.09786	up
pmb0496	N-Feruloylagmatine	Alkaloids	Phenolamine	-	100250	84000	113140	261010	291130	322630	1.22124	2.94149	1.55655	up
Lmap102914	Coniferyl cinnamate	Lignans and Coumarins	Lignans	-	9616100	8721700	7102600	3658600	3272500	2451400	1.19245	0.368803	-1.43908	down
pmp001214	Sinapine	Alkaloids	Phenolamine	18696-26-9	407090	474940	515230	119850	71089	80839	1.21846	0.194508	-2.3621	down
mws0038	Kumatakenin	Flavonoids	Flavonols	3301-49-3	148440	167360	146600	44996	48042	56662	1.23188	0.323746	-1.62707	down
Lmsp008392	4',5-Dihydroxy-3',5'-dimethoxyflavone	Flavonoids	Flavones	-	131530	143050	120890	49402	45612	49687	1.23668	0.365896	-1.45049	down
pmb2871	1-O-Gentisoyl-β-D-glucoside	Phenolic acids	Phenolic acids	23445-11-6	4813600	4366600	4957400	9886800	11189000	11957000	1.22874	2.33652	1.22436	up
Lmsp009013	4',6-Dihydroxy-5,7-dimethoxyflavanone	Flavonoids	Flavanones	6951-57-1	148850	161460	133170	56936	63820	66362	1.22712	0.421931	-1.24492	down
Hmtn001120	5-(2-Hydroxyethyl)-2-O-glucosylphenol	Phenolic acids	Phenolic acids	-	3700200	2447400	3349000	26401000	27402000	29103000	1.23593	8.73007	3.12599	up
pme3459	Cafestol	Terpenoids	Ditepenoids	469-83-0	8423600	8027700	8252200	3696200	3717500	3956900	1.24124	0.460283	-1.11941	down
Cmsp006026	Dihydrorhamnetin	Flavonoids	Flavanones	-	9	9	9	81803	33949	105350	1.24029	8188.96	12.9995	up
pme3174	Cytidine 5'-monophosphate(Cytidylic acid)	Nucleotides and derivatives	Nucleotides and derivatives	63-37-6	276290	191750	265020	500440	558100	575450	1.19151	2.229	1.1564	up
Lmbp003825	Skimmin (7-Hydroxycoumarin-7-O-glucoside)	Lignans and Coumarins	Coumarins	93-39-0	56365000	57494000	44917000	8834900	6517200	8580400	1.23355	0.150731	-2.72995	down
pmn001690	3-Hydroxy-4-isopropylbenzylalcohol-3-O-glucoside	Phenolic acids	Phenolic acids	-	320670	298970	307810	130470	117800	134350	1.23776	0.412551	-1.27736	down
pmp000004	4',5,7-Trihydroxy-3',6-dimethoxyflavone (Jaceosidin)	Flavonoids	Flavones	18085-97-7	18628	18068	18662	130930	138310	139740	1.24378	7.38791	2.88517	up
Zmhn001883	Vanillic acid-4-O-glucoside	Phenolic acids	Phenolic acids	32142-31-7	154550	117070	111340	310820	291320	344450	1.20787	2.47177	1.30555	up
Lmmn003663	5-Glucosyloxy-2-Hydroxybenzoic acid methyl ester	Phenolic acids	Phenolic acids	-	257310	260330	266840	3805000	3108100	3504900	1.24269	13.2801	3.7312	up
pmb0382	O-Feruloyl 4-hydroxycoumarin	Lignans and Coumarins	Coumarins	-	10173000	9953800	13046000	5281200	5174600	4829000	1.21035	0.460763	-1.1179	down
pme3311	D-Fructose-1,6-biphosphate*	Others	Saccharides and Alcohols	488-69-7	93022	39868	58282	192230	120020	146250	1.06191	2.39836	1.26205	up
Zmyn000083	D-Glucose 1,6-bisphosphate*	Others	Saccharides and Alcohols	10139-18-1	16072	22159	15635	39958	53820	47760	1.19399	2.62759	1.39374	up
Lmbn001162	Esculetin-7-O-glucoside	Lignans and Coumarins	Coumarins	-	4257800	3904800	3741700	7789900	8452000	8541200	1.23377	2.08186	1.05787	up
pmn001420	1-O-Caffeoyl-β-D-glucose	Phenolic acids	Phenolic acids	14364-08-0	4148000	4829400	3644400	1150400	1094800	922200	1.23001	0.250947	-1.99455	down
Jmwn002620	Vanillic Acid-4-O-Glucuronide	Phenolic acids	Phenolic acids	-	1693000	1904000	1941500	553630	505890	742920	1.21583	0.325438	-1.61954	down
mws1333	Melibiose*	Others	Saccharides and Alcohols	585-99-9	24816000	22965000	27052000	9944900	9527100	9762000	1.23718	0.390657	-1.35603	down
mws5038	Isomaltulose*	Others	Saccharides and Alcohols	13718-94-0	71029000	54253000	70916000	32538000	27007000	25403000	1.19779	0.432971	-1.20766	down
mws0264	D-Trehalose*	Others	Saccharides and Alcohols	99-20-7	40610000	33385000	38870000	18704000	16270000	14036000	1.20833	0.434236	-1.20345	down
MA10039641	Lactobiose*	Others	Saccharides and Alcohols	63-42-3	80155000	65847000	66213000	32190000	29306000	28728000	1.22566	0.425154	-1.23394	down
pme0519	D-Sucrose*	Others	Saccharides and Alcohols	57-50-1	48797000	29900000	53351000	16705000	17810000	15372000	1.15741	0.377794	-1.40433	down
mws1080	Galactinol*	Others	Saccharides and Alcohols	3687-64-7	84967000	63704000	88842000	40208000	34015000	32961000	1.18866	0.451276	-1.14792	down
Lmsn000381	D-Maltose*	Others	Saccharides and Alcohols	69-79-4	80315000	69040000	69535000	31976000	26231000	26950000	1.22683	0.38904	-1.36201	down
mws0906	Coniferin	Phenolic acids	Phenolic acids	531-29-3	3881800	4215500	3619300	838160	924940	946750	1.24032	0.231283	-2.11227	down
MWSmce203	D-(+)-Cellobiose*	Others	Saccharides and Alcohols	528-50-7	1054000	911580	1094500	476180	448190	534110	1.21852	0.476615	-1.0691	down
Zmlp007578	3,3',4-O-Trimethylellagic acid	Tannins	Tannin	1617-49-8	9	9	9	71476	92514	103070	1.24372	9891.11	13.2719	up
MWS1983	Maltitol	Others	Saccharides and Alcohols	585-88-6	1882200	1687700	2127800	830600	847990	917490	1.2224	0.455636	-1.13404	down
Lmtn000940	1-O-(3,4-Dihydroxy-5-methoxy-benzoyl)-glucoside	Phenolic acids	Phenolic acids	-	1191100	1069300	1187500	10197000	10070000	10562000	1.24339	8.94138	3.1605	up
mws0096	Piperitol	Lignans and Coumarins	Lignans	52151-92-5	9	9	9	20829	22303	26041	1.24388	2561.96	11.323	up
pmn001695	Trihydroxycinnamoylquinic acid	Phenolic acids	Phenolic acids	-	39043	30160	35069	85179	86817	79758	1.2252	2.4144	1.27166	up
pmn001586	Deacetylasperulosidic acid	Terpenoids	Monoterpenoids	14259-55-3	9	9	9	27056	31520	27933	1.244	3204.04	11.6457	up
Lmyp005841	Chrysin-7-O-glucoside	Flavonoids	Flavones	31025-53-3	1676200	1733200	1525600	558750	610710	539050	1.23786	0.346203	-1.53031	down
pmn001343	Chrysophanol-8-O-glucoside	Quinones	Anthraquinone	13241-28-6	64241	86728	79471	10877	9	9	1.01526	0.0472791	-4.40265	down
Hmcn002743	Lirioresinol A	Lignans and Coumarins	Lignans	-	64064	79375	61137	9	9	9	1.24391	0.00013198	-12.8874	down
mws2523	Trehalose 6-phosphate*	Others	Saccharides and Alcohols	4484-88-2	2101500	1344500	1923900	604310	810640	699910	1.17361	0.393836	-1.34433	down
MWSHY0008	Apigenin-6-C-glucoside (Isovitexin)*	Flavonoids	Flavonoid carbonoside	38953-85-4	3375600	2988500	2944800	1352100	1540600	1634500	1.22058	0.48633	-1.03999	down
MWSHY0181	Apigenin-8-C-Glucoside (Vitexin)*	Flavonoids	Flavonoid carbonoside	3681-93-4	3070200	3167300	2798700	1250800	1307900	1431100	1.23339	0.441535	-1.1794	down
pme3392	Pelargonidin-3-O-glucoside	Flavonoids	Anthocyanidins	47684-27-5	3571300	4287800	3840600	44164000	42497000	42090000	1.24263	11.0046	3.46004	up
HJN087	Naringenin-4'-O-glucoside	Flavonoids	Flavanones	-	5534400	6615600	5988400	2005100	1845100	1893100	1.23822	0.316638	-1.6591	down
Lmfn004093	Phloretin-4'-O-glucoside (Trilobatin)	Flavonoids	Chalcones	4192-90-9	3339100	3151900	3445800	8167100	8326200	8866300	1.24051	2.55209	1.35168	up
mws2118	Phloretin-2'-O-glucoside (Phlorizin)	Flavonoids	Chalcones	60-81-1	410590	363250	397580	784790	851420	749090	1.23119	2.03625	1.02591	up
Lmlp003024	N'-p-Coumaroylagmatine-glucoside	Alkaloids	Phenolamine	-	9	9	9	675900	586540	609720	1.24402	69339.3	16.0814	up
mws1397	Epicatechin gallate	Flavonoids	Flavanols	1257-08-5	8162.4	23469	43522	9	9	9	1.23435	0.000359265	-11.4427	down
pmp000438	Betulin	Terpenoids	Triterpene	473-98-3	137280	162560	147480	9	9	9	1.24403	6.03595e-05	-14.0161	down
Zmdn006057	Physcion-1-O-glucoside	Quinones	Anthraquinone	23451-01-6	28655000	31429000	30413000	5585100	5870800	5787000	1.24328	0.190536	-2.39187	down
Zmhn001905	HydroxyAloe-emodin-8-O-glucoside	Quinones	Anthraquinone	-	1299300	1785000	1505400	4604500	2714100	4606400	1.14386	2.59821	1.37752	up
pmb0550	Cyanidin-3-O-glucoside (Kuromanin)	Flavonoids	Anthocyanidins	47705-70-4	108720000	108980000	103340000	400700000	695330000	710810000	1.21454	5.62808	2.49264	up
HJN093	2-O-Salicyl-6-O-Galloyl-D-Glucose	Phenolic acids	Phenolic acids	-	88576	93393	77065	512930	673180	635890	1.23744	7.03383	2.81431	up
HJAP011	Chrysoeriol-8-C-glucoside (Scoparin)	Flavonoids	Flavonoid carbonoside	301-16-6	1026400	1032100	901310	444490	515010	362780	1.20022	0.446745	-1.16248	down
Lmnp002845	Hispidulin-8-C-glucoside	Flavonoids	Flavonoid carbonoside	-	809830	939050	796980	370870	472560	414730	1.20793	0.494198	-1.01684	down
Lmsn005122	1-O-Galloyl-6-O-cinnamoyl-β-D-glucose	Phenolic acids	Phenolic acids	115746-69-5	9	9	9	5354.3	7521.9	5519.9	1.24341	681.337	9.41222	up
pme1598	Hesperetin-5-O-glucoside	Flavonoids	Flavanones	69651-80-5	2670100	2353300	2331000	5274700	5556500	6020400	1.23214	2.29136	1.19621	up
pme1398	Delphinidin-3-O-glucoside (Mirtillin)	Flavonoids	Anthocyanidins	50986-17-9	12587000	9215300	12389000	28331000	25449000	29871000	1.20803	2.44656	1.29075	up
Lmhp009769	LysoPE 17:1	Lipids	LPE	-	25595	18601	20571	71153	79042	80674	1.22894	3.56461	1.83374	up
Xmsn002700	Taxifolin-3'-O-glucoside	Flavonoids	Flavanonols	31106-05-5	284150	377400	334530	749640	767230	731980	1.21869	2.2577	1.17485	up
mws1454	Persicoside	Flavonoids	Flavanones	28978-03-2	9	9	9	75856	113280	103180	1.24366	10826.5	13.4023	up
pmb2260	LysoPC 15:1	Lipids	LPC	-	109380	116790	93032	287560	283020	269070	1.23097	2.63047	1.39532	up
pmb0883	LysoPE 18:0	Lipids	LPE	69747-55-3	261280	195100	240670	592070	493700	817870	1.17583	2.73099	1.44943	up
Lmhp009129	LysoPC 15:0(2n isomer)*	Lipids	LPC	-	54106	52753	72142	115650	104180	148160	1.15411	2.0558	1.0397	up
HJN104	Dihydromyricetin-3-O-glucoside	Flavonoids	Flavanonols	-	82390	87528	92445	229610	240090	225570	1.24028	2.65003	1.40601	up
pmb3066	5-O-p-Coumaroylshikimic acid O-glucoside	Phenolic acids	Phenolic acids	-	60355	69243	53682	185910	166610	144240	1.21759	2.71039	1.4385	up
Cmpk004764	Mascaroside II	Terpenoids	Ditepenoids	1583263-46-0	59320000	58092000	77648000	6112600	5506400	4881700	1.23872	0.0845929	-3.56332	down
pma1303	LysoPC 16:2	Lipids	LPC	-	78797	73503	73836	150730	155540	153310	1.24133	2.03232	1.02313	up
Lmhp008833	LysoPC 16:1(2n isomer)*	Lipids	LPC	-	557830	624410	576010	1696300	1512700	1508600	1.23719	2.68312	1.42391	up
Zmln000668	Monogalloyl-diglucose	Phenolic acids	Phenolic acids	-	20541	14324	28730	9	9	9	1.24228	0.000424562	-11.2017	down
Lmhp010040	LysoPE 20:3	Lipids	LPE	-	36568	32778	30190	81640	67664	87198	1.2154	2.37604	1.24856	up
pme2125	Raffinose*	Others	Saccharides and Alcohols	512-69-6	3326000	2718100	2737300	887030	1156400	1206300	1.21105	0.37007	-1.43413	down
pme0500	D-Melezitose*	Others	Saccharides and Alcohols	597-12-6	1536500	1347400	1541000	239570	297540	280940	1.23853	0.184874	-2.43538	down
mws1589	D-Panose*	Others	Saccharides and Alcohols	33401-87-5	1171400	627210	473420	267900	348460	251080	1.04892	0.381791	-1.38915	down
MWSmce486	Manninotriose*	Others	Saccharides and Alcohols	13382-86-0	32788	25591	25085	9	9	9	1.24374	0.000323493	-11.594	down
Lmhp008718	LysoPC 17:2	Lipids	LPC	-	293920	267640	330860	816630	846510	736510	1.23066	2.68892	1.42703	up
Cmpk004510	Mascaroside I	Terpenoids	Ditepenoids	60129-63-7	138060000	136010000	178810000	11590000	16780000	21557000	1.22425	0.110243	-3.18124	down
Lmhp010515	LysoPC 17:0(2n isomer)*	Lipids	LPC	-	78572	76984	56128	169170	158570	153410	1.20065	2.27296	1.18457	up
pmb2406	LysoPC 17:0*	Lipids	LPC	50930-23-9	1288900	1190800	955510	2776000	3030800	3176000	1.21938	2.61492	1.38677	up
Hmqp006235	LysoPC 18:4	Lipids	LPC	-	35612	28429	38949	192290	183860	122390	1.21564	4.84066	2.2752	up
pmp001059	Genipin-1-O-(2''-O-apiosyl)glucoside	Terpenoids	Monoterpenoids	-	59649	43736	70889	159710	161660	166270	1.20149	2.79812	1.48446	up
mws0126	LysoPC 18:0*	Lipids	LPC	19420-57-6	2050100	1790600	1482500	5480200	4994100	5269300	1.22462	2.95754	1.5644	up
pmd0136	LysoPC 18:0(2n isomer)*	Lipids	LPC	-	2050100	1790600	1482500	5480200	4994100	5269300	1.22462	2.95754	1.5644	up
pmb2554	5-O-Feruloyl quinic acid glucoside	Phenolic acids	Phenolic acids	-	211770	187110	252990	93516	87323	129340	1.15553	0.47583	-1.07148	down
pmb2833	3-O-Feruloylquinic acid-O-glucoside	Phenolic acids	Phenolic acids	-	211770	187110	252990	93516	87323	129340	1.15553	0.47583	-1.07148	down
Lmhp008924	LysoPC 19:3	Lipids	LPC	-	30853	41308	38004	9	9	9	1.24385	0.000245087	-11.9944	down
Lmbn001181	Fraxetin-7,8-di-O-glucoside	Lignans and Coumarins	Coumarins	-	9	9	9	679590	837620	512400	1.24369	75170.7	16.1979	up
Lmhp007598	LysoPC 19:2(2n isomer)*	Lipids	LPC	-	207300	170690	148690	393480	345400	394880	1.20002	2.15265	1.10612	up
Hmzn005420	Sesamolinol-glucoside	Lignans and Coumarins	Lignans	-	182780	175180	154520	359260	408650	333150	1.219	2.14849	1.10333	up
pmb0686	Eriodictyol-7-O-(6''-malonyl)glucoside	Flavonoids	Flavanones	-	168840	180840	150440	328920	425880	427680	1.21001	2.36439	1.24147	up
Lmhp009890	LysoPC 20:3	Lipids	LPC	1199257-41-4	27727	26879	22199	48755	53112	56166	1.21417	2.05759	1.04095	up
pmb2979	Hesperetin-7-O-(6''-malonyl)glucoside	Flavonoids	Flavanones	-	68000	38197	45122	138610	156150	148280	1.18675	2.92785	1.54984	up
Smsn003768	Tamarixetin-3-O-glucoside-7-O-sulfonate	Flavonoids	Flavonols	-	108810	128260	106840	36239	28980	23851	1.22084	0.258992	-1.94902	down
Lmmp003306	Quercetin-3-O-xylosyl(1→2)arabinoside	Flavonoids	Flavonols	-	440200	434970	351260	149420	60798	147780	1.12633	0.291903	-1.77644	down
pmp000237	Apigenin-6-C-(2''-glucuronyl)xyloside	Flavonoids	Flavonoid carbonoside	-	15853000	15133000	13872000	4347900	4745700	5334900	1.23447	0.321648	-1.63644	down
mws0836	Procyanidin B1*	Tannins	Proanthocyanidins	20315-25-7	17703000	17584000	15262000	4223300	4685900	4487800	1.2395	0.26503	-1.91577	down
pmn001667	Procyanidin B4*	Tannins	Proanthocyanidins	29106-51-2	9318100	10646000	7811500	3163700	3361200	3137100	1.2255	0.347859	-1.52342	down
Lmyp004081	Isovitexin-2''-O-rhamnoside	Flavonoids	Flavonoid carbonoside	-	4826700	3895200	4034000	1534900	1438800	1579300	1.2318	0.356933	-1.48628	down
pme2493	Kaempferol-3,7-O-dirhamnoside (Kaempferitrin)	Flavonoids	Flavonols	482-38-2	66423000	72851000	65756000	22179000	27181000	25303000	1.2331	0.364156	-1.45737	down
HJAP148	Kaempferol-3-O-sambubioside	Flavonoids	Flavonols	27661-51-4	1445700	1568900	1303200	656460	669880	657250	1.23236	0.459398	-1.12218	down
Hmcp001769	Quercetin-3-O-rhamnosyl(1→2)arabinoside	Flavonoids	Flavonols	-	1092800	1058100	1308200	312770	384070	394940	1.22604	0.315625	-1.66371	down
pmp000275	Gambiriin A1	Tannins	Tannin	76250-49-2	2944000	2930600	3143100	2018500	1114600	1314500	1.12046	0.493208	-1.01973	down
Lmfp005436	Quercetin-3-O-(2''-Galloyl)Arabinoside	Flavonoids	Flavonols	-	858500	936780	826380	256590	242530	261860	1.24117	0.290266	-1.78455	down
HJN074	Procyanidin A6	Tannins	Proanthocyanidins	-	700950	672240	664720	51492	69702	56506	1.24054	0.0871972	-3.51957	down
pmb2936	Disinapoyl glucoside	Phenolic acids	Phenolic acids	-	322030	376030	430060	2311000	2459500	2352900	1.23871	6.3144	2.65865	up
MWSHY0061	Kaempferol-3-O-neohesperidoside	Flavonoids	Flavonols	32602-81-6	2910400	1904600	1769600	40794000	39379000	39093000	1.23724	18.1129	4.17894	up
Hmcp001829	Quercetin-3,7-Di-O-rhamnoside	Flavonoids	Flavonols	28638-13-3	203520	158670	232970	30281	88029	73277	1.07917	0.321908	-1.63528	down
pme1773	Cyanidin-3-O-rutinoside (Keracyanin)	Flavonoids	Anthocyanidins	28338-59-2	9	9	9	841930000	794290000	664320000	1.24403	8.52052e+07	26.3444	up
Lmjp002596	Quercetin-3-O-sambubioside	Flavonoids	Flavonols	83048-35-5	557740	338330	500130	1377500	1579400	1312100	1.19747	3.05758	1.61239	up
Lmtp004044	Quercetin-3-O-apiosyl(1→2)galactoside	Flavonoids	Flavonols	-	822040	548560	334230	1166200	1133000	1558900	1.04737	2.26304	1.17826	up
Zmhn002912	Viscumneoside III(Homoeriodictyol-7-O-Apiosyl-(1-2)-Glucopyranoside)	Flavonoids	Flavones	118985-27-6	91273	97274	87999	17661	15632	16763	1.2424	0.181004	-2.4659	down
MWSHY0092	Eriodictyol-7-O-Rutinoside (Eriocitrin)	Flavonoids	Flavanones	13463-28-0	908460	538830	546450	1655500	1695200	1613000	1.16911	2.48964	1.31594	up
Lmyp004022	Kaempferol-3-O-(2''-galloyl)glucoside	Flavonoids	Flavonols	76343-90-3	630120	664140	696900	362170	318820	313510	1.22942	0.499458	-1.00157	down
mws0036	Hesperetin-7-O-rutinoside (Hesperidin)*	Flavonoids	Flavanones	520-26-3	74696	91506	83687	228010	286460	219960	1.22235	2.93902	1.55534	up
mws4134	Oxiglutatione	Amino acids and derivatives	Amino acids and derivatives	27025-41-8	150410	62206	80086	279900	323400	180450	1.06118	2.67764	1.42096	up
MWSslk030	Neohesperidin Dihydrochalcone (Nhdc)	Flavonoids	Chalcones	20702-77-6	18077	14209	17323	75852	64595	72426	1.23529	4.29102	2.10132	up
Lmyp003349	Quercetin-3-O-(6''-galloyl)glucoside	Flavonoids	Flavonols	56316-75-7	333700	305990	307910	104770	109720	112580	1.24127	0.345156	-1.53468	down
Lmmp002963	6-C-Methylquercetin-3-O-rutinoside	Flavonoids	Flavonols	-	431240	578410	413990	1158200	911730	894800	1.16838	2.0825	1.05832	up
Lmsp003939	Isorhamnetin-3-O-galactoide-7-O-rhamnoside*	Flavonoids	Flavonols	-	261900	319800	707830	882390	1039000	1085300	1.03858	2.33162	1.22133	up
Lmsp004045	Isorhamnetin-3-O-glucoside-7-O-rhamnoside*	Flavonoids	Flavonols	-	483780	504270	420590	867780	1039700	1017900	1.21573	2.07674	1.05432	up
mws1593	D-Maltotetraose*	Others	Saccharides and Alcohols	34612-38-9	48181	33321	51638	20560	19561	26449	1.11997	0.5	-1	down
pmb0706	Quercetin-3-O-(6''-O-malonyl)glucosyl-5-O-glucoside	Flavonoids	Flavonols	-	8296.8	17339	7698.2	9	9	9	1.24091	0.000809984	-10.2698	down
Cmpk006206	Mascaroside IV	Terpenoids	Ditepenoids	2214215-15-1	125770	137890	229330	252270	468870	399220	1.04886	2.27258	1.18433	up
Lmsp003161	Kaempferol-3-O-sophoroside-7-O-rhamnoside	Flavonoids	Flavonols	-	9	9	9	9605800	9693300	7186600	1.24395	980952	19.9038	up
Zmmp002007	Cyanidin-3-O-(6''-O-p-coumaroyl)glucoside-5-O-glucoside	Flavonoids	Anthocyanidins	-	209510	68105	51162	9574600	9346400	8268000	1.22301	82.6974	6.36977	up
Lmyp001666	Cyanidin-3-O-glucosylrutinoside	Flavonoids	Anthocyanidins	-	190930	113370	47068	10133000	10398000	9465700	1.22485	85.3712	6.41568	up
Zmqp002952	Delphinidin-3-O-rutinoside-7-O-glucoside	Flavonoids	Anthocyanidins	-	9	9	9	304720	444050	295590	1.24371	38680	15.2393	up
pmb2947	Catechin-catechin-catechin	Flavonoids	Flavanols	-	8600900	9202600	8425500	1778900	1759900	1411300	1.23843	0.188726	-2.40563	down
pmn001646	Procyanidin C1*	Tannins	Proanthocyanidins	37064-30-5	24502000	21236000	22280000	5051200	5563400	5291000	1.24089	0.233844	-2.09638	down
pmn001647	Procyanidin C2*	Tannins	Proanthocyanidins	37064-31-6	22154000	20601000	21814000	9558900	10150000	9069700	1.23798	0.445703	-1.16585	down
pmn001650	cinnamtannin B2	Tannins	Tannin	88038-12-4	3122500	3293100	2910000	234160	493880	389680	1.21839	0.119855	-3.06064	down

## Sheet: Y vs Pp
Table S3. Identification of differentially accumulated metabolites (DAMs) in different groups (Y vs Pp)
Index	Compounds	Class I	Class II	CAS	Y-1	Y-2	Y-3	Pp-1	Pp-2	Pp-3	VIP	Fold_Change	Log2FC	Type
pmf0256	3-Methyl-1-pentanol	Others	Saccharides and Alcohols	589-35-5	1278600	1269000	1286600	625450	621470	635770	1.18868	0.491026	-1.02613	down
pme3011	γ-Aminobutyric acid	Organic acids	Organic acids	-	291720	286930	284130	124170	122900	148040	1.17492	0.45795	-1.12674	down
MWS5173	Isocytosine*	Nucleotides and derivatives	Nucleotides and derivatives	108-53-2	1014400	896280	925900	211550	305760	269240	1.17071	0.277288	-1.85054	down
pme0257	Uracil	Nucleotides and derivatives	Nucleotides and derivatives	66-22-8	1909900	2022100	2187300	6390700	5580500	6453700	1.18156	3.01095	1.59022	up
Lmbn000121	3-Cyano-L-alanine	Amino acids and derivatives	Amino acids and derivatives	6232-19-5	66276	79183	50775	19998	16186	18037	1.16002	0.276308	-1.85565	down
MWS1752	Ethyl butyrate	Organic acids	Organic acids	105-54-4	278240	276160	1560300	9	9	9	1.18247	1.27678e-05	-16.2571	down
MWS2085	Ethyl isobutyrate	Organic acids	Organic acids	97-62-1	278240	276160	1560300	9	9	9	1.18247	1.27678e-05	-16.2571	down
pmb1096	Indole	Alkaloids	Plumerane	120-72-9	2599900	2628700	2121600	6930500	6720500	6490500	1.17716	2.74027	1.45432	up
pma0134	D-(-)-Threose	Others	Saccharides and Alcohols	95-43-2	108420000	114030000	104420000	37799000	37190000	39310000	1.18695	0.349677	-1.5159	down
MWS2091	1-Phenylethanol	Phenolic acids	Phenolic acids	98-85-1	124640	96722	82715	993170	1003500	954920	1.18249	9.70672	3.27898	up
MWS1944	Orcinol	Phenolic acids	Phenolic acids	504-15-4	36142	29712	26110	15842	13860	10300	1.11209	0.434975	-1.201	down
mws1202	Guaiacol	Phenolic acids	Phenolic acids	-	9	9	9	142210	145130	120600	1.18887	15108.9	13.8831	up
mws0263	5-Oxo-L-Proline	Amino acids and derivatives	Amino acids and derivatives	98-79-3	83912	95545	114520	28535	34001	29534	1.16988	0.313188	-1.6749	down
MWS0813	5-Oxoproline	Amino acids and derivatives	Amino acids and derivatives	149-87-1	81331	67864	86905	13352	31120	19813	1.11237	0.272279	-1.87684	down
Lmgn000160	3-Ureidopropionic Acid	Organic acids	Organic acids	462-88-4	3317900	4211300	3020900	1029000	874950	764100	1.16775	0.252893	-1.9834	down
mws0001	L-Asparagine	Amino acids and derivatives	Amino acids and derivatives	70-47-3	27251000	36913000	27500000	7684400	9032600	7118600	1.16965	0.260032	-1.94324	down
pmc0682	4-Aminoindole	Alkaloids	Plumerane	5192-23-4	1259000	1175100	1021900	2933700	3170400	2894300	1.17747	2.6037	1.38057	up
MWS1882	Iminodiacetic acid	Organic acids	Organic acids	142-73-4	925740	1820400	1669000	657020	656380	575950	1.04794	0.427925	-1.22457	down
MWSmce314	Oxindole	Alkaloids	Plumerane	59-48-3	241690	245460	204750	849080	819600	907210	1.18322	3.72292	1.89644	up
Zmyn002919	2-Methylbenzoic Acid	Phenolic acids	Phenolic acids	118-90-1	129340	116850	118020	36702	39924	34494	1.18413	0.305099	-1.71265	down
pme1002	L-Tyramine	Alkaloids	Alkaloids	51-67-2	223940000	234400000	219950000	85351000	77309000	81192000	1.18631	0.35951	-1.4759	down
pma0948	Phenylethanolamine	Alkaloids	Alkaloids	7568-93-6	143970000	148640000	139440000	53512000	49082000	50974000	1.18682	0.35544	-1.49232	down
Lmgn001670	Salicylic acid	Phenolic acids	Phenolic acids	69-72-7	1811200	1935300	1875200	58799000	57273000	60110000	1.18883	31.3396	4.96992	up
mws0749	4-Hydroxybenzoic acid	Phenolic acids	Phenolic acids	99-96-7	9	9	9	10612000	10387000	10500000	1.18895	1.16663e+06	20.1539	up
mws2368	Tyrosol; 4-Hydroxyphenylethanol	Phenolic acids	Phenolic acids	501-94-0	222270	221320	261860	7287500	6959400	7324100	1.18824	30.5776	4.93441	up
MWSmce582	Methyl L-pyroglutamate	Alkaloids	Pyrrole alkaloids	4931-66-2	1670400	1871000	1826600	10235000	9464000	10797000	1.18683	5.68107	2.50616	up
mws0340	2,3-Dimethylsuccinic acid	Organic acids	Organic acids	13545-04-5	9	9	9	165310	153860	176900	1.18891	18373	14.1653	up
Wmzn000227	2,2-Dimethylsuccinic acid	Organic acids	Organic acids	597-43-3	136010	142280	166500	53049	40788	31178	1.1518	0.281065	-1.83102	down
pme0193	L-Glutamine	Amino acids and derivatives	Amino acids and derivatives	56-85-9	4488500	4193100	4424700	9	9	9	1.18895	2.06008e-06	-18.8889	down
pme0026	L-Lysine	Amino acids and derivatives	Amino acids and derivatives	56-87-1	3353800	3305800	3480800	9	9	9	1.18895	2.66262e-06	-18.5187	down
Zmyn002323	2-Hydroxyphenylacetic acid	Organic acids	Organic acids	614-75-5	39708	39935	41472	388250	379990	380090	1.18883	9.48132	3.24509	up
MWS1846	Phenoxyacetic acid	Phenolic acids	Phenolic acids	122-59-8	551880	593180	610700	2383400	2198900	2333500	1.18702	3.93892	1.9778	up
MWSmce454	3,5-Dihydroxyacetophenone	Phenolic acids	Phenolic acids	51863-60-6	91623	83929	88487	9	9	9	1.18893	0.000102258	-13.2555	down
MWS3149	3-METHOXYbenzoic Acid	Phenolic acids	Phenolic acids	586-38-9	9	9	9	79346	54814	71596	1.18857	7620.59	12.8957	up
pma0675	o-Anisic acid	Phenolic acids	Phenolic acids	579-75-9	250680	261250	226770	140010	96389	131200	1.12379	0.49763	-1.00686	down
mws0145	O-Anisic acid (2-Methoxybenzoic acid)	Phenolic acids	Phenolic acids	529-75-9	370920	344940	401450	1033700	1450800	1322000	1.16998	3.40684	1.76844	up
MWSmce040	Isovanillin	Phenolic acids	Phenolic acids	621-59-0	2531800	731960	616740	5566900	5484600	5374200	1.04742	4.23288	2.08164	up
MWSmce183	D-(-)-Mandelic acid	Organic acids	Organic acids	611-71-2	62966	65720	75081	9	9	9	1.18888	0.000132504	-12.8817	down
mws4002	Dopamine	Alkaloids	Phenolamine	51-61-6	1708300	2058300	1776900	302120	428320	262500	1.17006	0.179118	-2.48102	down
mws0183	3,4-Dihydroxybenzoic acid (Protocatechuic acid)*	Phenolic acids	Phenolic acids	99-50-3	1397000	1558900	1539200	87759000	92345000	90715000	1.18875	60.2476	5.91283	up
mws0885	2,4-Dihydroxybenzoic acid*	Phenolic acids	Phenolic acids	89-86-1	1626500	945400	1491200	17722000	29069000	21830000	1.17475	16.8888	4.078	up
mws0639	2,3-Dihydroxybenzoic Acid*	Phenolic acids	Phenolic acids	303-38-8	1619600	1778100	1781200	99015000	102590000	103570000	1.18878	58.9266	5.88085	up
mws0180	2,5-Dihydroxybenzoic acid; Gentisic Acid*	Phenolic acids	Phenolic acids	490-79-9	717080	716940	696470	45769000	46192000	46349000	1.18894	64.9193	6.02058	up
mws0254	L-Histidine	Amino acids and derivatives	Amino acids and derivatives	71-00-1	2170000	2494900	2208200	9	9	9	1.18892	3.92836e-06	-17.9576	down
Zmdp000917	δ-Guanidinovaleric acid	Organic acids	Organic acids	462-93-1	1089700	1070400	1079700	463840	436240	459020	1.18777	0.419501	-1.25325	down
mws0005	Tryptamine	Alkaloids	Plumerane	61-54-1	30538000	31695000	32514000	12001000	11787000	11580000	1.18791	0.373289	-1.42164	down
mws1417	Indole-3-carboxylic acid	Alkaloids	Plumerane	771-50-6	350900	297490	275960	47822	42234	47701	1.18454	0.149031	-2.74631	down
pme3968	7-Methylguanine	Nucleotides and derivatives	Nucleotides and derivatives	578-76-7	2712300	2704400	2744700	1327200	1246500	1414300	1.18284	0.488642	-1.03315	down
mws0346	3-(3-Hydroxyphenyl)-propionic acid	Phenolic acids	Phenolic acids	621-54-5	31498	41115	54185	11015	7615	10539	1.1488	0.230043	-2.12002	down
pme3381	3-Hydroxyphenylacetic Acid Methyl Ester	Phenolic acids	Phenolic acids	42058-59-3	44779	39160	56820	3672.9	5196.5	13173	1.10491	0.156597	-2.67487	down
Zmjp000624	Pyridoxal	Others	Vitamin	66-72-8	157640	112570	138980	466160	530190	385830	1.16092	3.37784	1.7561	up
mws0028	Vanillic acid	Phenolic acids	Phenolic acids	121-34-6	62040	97589	109390	1023500	1187000	1113700	1.17734	12.3567	3.62723	up
MWSmce501	Protocatechuic Acid Methyl Ester	Phenolic acids	Phenolic acids	2150-43-8	1564100	1638100	1651400	95244000	102410000	98664000	1.18885	61.0512	5.93195	up
Zmgn004439	Decanoic acid	Organic acids	Organic acids	334-48-5	6488.3	6646	6977.7	9	9	9	1.18893	0.00134248	-9.54088	down
Lmgn002091	2-Methyl-3-oxoadipic acid	Organic acids	Organic acids	-	8868400	7567700	8795600	3647000	4207000	4244700	1.16722	0.479504	-1.06039	down
Zmyn000155	N-α-Acetyl-L-ornithine	Amino acids and derivatives	Amino acids and derivatives	-	6946100	6374800	6532300	283370	309590	341390	1.18805	0.0470629	-4.40926	down
MWSmce119	L-Arginine	Amino acids and derivatives	Amino acids and derivatives	74-79-3	13451000	11973000	13043000	426380	498430	436070	1.18817	0.0353779	-4.82101	down
Zmbp002117	1-Methoxy-3-indolealdehyde	Alkaloids	Plumerane	-	2492000	2396000	2297600	95240	173680	49545	1.16008	0.0443199	-4.4959	down
pme0008	L-Citrulline	Amino acids and derivatives	Amino acids and derivatives	372-75-8	1593700	1385800	1435400	622710	652090	434470	1.14466	0.387159	-1.369	down
Zmgn001448	2-Propylmalic Acid	Organic acids	Organic acids	-	30776	24754	23583	72732	76982	78296	1.17423	2.88208	1.52711	up
Lmyp001840	6-Hydroxy-N-methylmyosmine	Alkaloids	Pyridine alkaloids	68104-57-4	365890	361130	376840	177250	162450	153860	1.18227	0.447122	-1.16126	down
mws0875	L-Cysteinyl-L-glycine	Amino acids and derivatives	Amino acids and derivatives	19246-18-5	17402	14304	14293	44537	30471	36363	1.14137	2.42116	1.2757	up
mws0352	Theophylline	Alkaloids	Alkaloids	58-55-9	233040000	240310000	229960000	101990000	99283000	104030000	1.18775	0.434094	-1.20392	down
Lmcp001538	Theobromine	Alkaloids	Alkaloids	83-67-0	243290000	224720000	241490000	84587000	71658000	89969000	1.17813	0.347025	-1.52689	down
MWSmce455	Methyl vanillate	Phenolic acids	Phenolic acids	3943-74-6	82751	89158	136900	540250	582940	592570	1.16932	5.55606	2.47406	up
mws4171	2,4,6-Trihydroxybenzoic Acid methyl ester	Phenolic acids	Phenolic acids	3147-39-5	9	9	9	63717	61957	62445	1.18895	6967.37	12.7664	up
Zmdp000292	Arginine methyl ester	Amino acids and derivatives	Amino acids and derivatives	-	3163900	3130900	2847400	342630	731950	252570	1.13445	0.145167	-2.78421	down
pme3388	Homoarginine	Amino acids and derivatives	Amino acids and derivatives	156-86-5	888200	1174700	1234400	521480	527050	518110	1.1452	0.475128	-1.07361	down
Zmjp000182	N-Monomethyl-L-arginine	Amino acids and derivatives	Amino acids and derivatives	17035-90-4	4228200	3783300	4014600	472550	506640	656800	1.18247	0.136037	-2.87793	down
pme2244	3-Indolepropionic acid	Alkaloids	Plumerane	830-96-6	9	9	9	141930	125910	178630	1.18868	16535.9	14.0133	up
MWSCX014	Scopoletin (7-Hydroxy-6-methoxycoumarin)	Lignans and Coumarins	Coumarins	92-61-5	15614000	14740000	15289000	7280500	6310700	7953900	1.16943	0.472035	-1.08303	down
Hmcp002123	Isoscopoletin (6-Hydroxy-7-Methoxycoumarin)	Lignans and Coumarins	Coumarins	776-86-3	13088000	12025000	12164000	6165000	6200900	6187100	1.18548	0.497706	-1.00663	down
MWSslk144	p-Coumaric acid ethyl ester	Phenolic acids	Phenolic acids	7362-39-2	9	9	9	201840	144530	190280	1.18868	19875.9	14.2787	up
Lmgp001948	N-Hydroxytyrosine	Amino acids and derivatives	Amino acids and derivatives	63577-99-1	361320	351320	316210	172900	147990	161170	1.17405	0.468543	-1.09375	down
pme2060	N6-Isopentenyladenine	Nucleotides and derivatives	Nucleotides and derivatives	2365-40-4	17222	29620	17320	61094	49173	78235	1.10001	2.93791	1.55479	up
mws0282	L-Tryptophan	Amino acids and derivatives	Amino acids and derivatives	73-22-3	2640100	2911900	4778800	1396600	1572000	1431900	1.08179	0.425959	-1.23121	down
Lmrn003201	Indole-3-lactic acid	Alkaloids	Plumerane	1821-52-9	3829500	3767200	3921600	1425600	1362300	1142700	1.17951	0.341248	-1.55111	down
pme1261	D-Panthenol	Others	Saccharides and Alcohols	81-13-0	88005	80578	104900	226960	224580	258810	1.16837	2.59742	1.37708	up
MWSmce541	cinnamoylglycine	Amino acids and derivatives	Amino acids and derivatives	16534-24-0	265500	232090	238960	32924	97951	48643	1.09403	0.243728	-2.03665	down
mws0939	1,3,7-Trimethyluric acid	Organic acids	Organic acids	5415-44-1	107690	86052	99380	40145	29300	51327	1.10966	0.41202	-1.27922	down
mws0853	Sinapyl alcohol	Phenolic acids	Phenolic acids	537-33-7	62983	84333	81292	154250	180500	158760	1.14857	2.15876	1.1102	up
pme1654	Jasmonic acid	Organic acids	Organic acids	77026-92-7	39857	39848	36065	9	9	9	1.18891	0.000233221	-12.066	down
mws0863	2-Deoxyribose-5'-phosphate*	Nucleotides and derivatives	Nucleotides and derivatives	102916-66-5	1064200	815970	1075700	9	9	9	1.18882	9.13437e-06	-16.7403	down
mws5042	L-Glycyl-L-phenylalanine	Amino acids and derivatives	Amino acids and derivatives	721-66-4	1221200	1134600	1133600	2768900	2725600	2706200	1.18685	2.35017	1.23277	up
Qmyp101232	Vomifoliol	Terpenoids	Monoterpenoids	189351-15-3	131000	251200	94618	402970	418830	408260	1.03927	2.57973	1.36722	up
mws2105	Benzyl salicylate	Phenolic acids	Phenolic acids	118-58-1	136870	123530	116170	609260	400850	600010	1.16532	4.27575	2.09618	up
pma6455	Ribulose-5-phosphate	Others	Saccharides and Alcohols	4300-28-1	363970	324030	510300	244710	124880	178090	1.02348	0.457047	-1.12958	down
Lmhp001670	L-Valyl-L-Leucine	Amino acids and derivatives	Amino acids and derivatives	3989-97-7	605360	495760	538320	217100	232770	169880	1.15902	0.378025	-1.40344	down
pmn001669	Methyl sinapate	Phenolic acids	Phenolic acids	20733-94-2	31311	31827	33563	11078	12956	12240	1.18273	0.375115	-1.41459	down
pme0264	Thymidine	Nucleotides and derivatives	Nucleotides and derivatives	50-89-5	4135500	4160100	4461400	1344700	1195600	1214400	1.18593	0.294325	-1.76452	down
Lmhp002031	L-Leucyl-L-Leucine	Amino acids and derivatives	Amino acids and derivatives	3303-31-9	782510	698200	603340	364760	284190	341350	1.14342	0.475181	-1.07345	down
MWS20171	1-hydroxy-6-hydroxymethyl-anthraquinone	Quinones	Anthraquinone	-	87222	81101	84020	43709	41021	40906	1.18456	0.497878	-1.00614	down
Lmyp007641	Rubiadin	Quinones	Anthraquinone	117-02-2	74120	72223	53341	587010	515910	586660	1.18235	8.46127	3.08087	up
MA10079134	1,2,4-Trihydroxyanthraquinone	Quinones	Anthraquinone	81-54-9	9	9	9	586020	579380	504480	1.18891	61847.4	15.9164	up
pma3101	Nicotinate D-ribonucleoside	Others	Vitamin	17720-18-2	10236000	7829000	9673800	18776000	17539000	19917000	1.15293	2.0272	1.01949	up
mws0715	Phenylacetyl-L-glutamine	Amino acids and derivatives	Amino acids and derivatives	28047-15-6	9	9	9	35175	28753	38613	1.18867	3797.81	11.891	up
pma2172	cinnamoyltyramine	Alkaloids	Phenolamine	20384-14-9	9	9	9	79366	68009	72537	1.18889	8144.89	12.9917	up
pme2960	Naringenin chalcone*	Flavonoids	Chalcones	73692-50-9	273050	312090	260110	1843700	1974200	1859300	1.18677	6.71659	2.74773	up
pme3475	Butin	Flavonoids	Flavanones	492-14-8	202380	224590	207860	545850	478290	639980	1.1685	2.62136	1.39032	up
pme0376	Naringenin (5,7,4'-Trihydroxyflavanone)*	Flavonoids	Flavanones	480-41-1	50023	54429	60176	261800	274710	262680	1.18599	4.85452	2.27933	up
mws0914	Pinobanksin	Flavonoids	Flavanonols	548-82-3	53720	57370	60617	274410	279140	245000	1.18603	4.65065	2.21743	up
pme1201	Phloretin	Flavonoids	Chalcones	60-82-2	9	9	9	15897	19553	20850	1.18869	2085.19	11.026	up
Lmgp004784	Apiferol	Flavonoids	Flavones	55167-29-8	127710	118380	128210	235280	390510	220250	1.07735	2.26033	1.17653	up
pmb0508	p-Coumaroylagmatine	Alkaloids	Phenolamine	7295-86-5	185100	247910	78388	1928700	1702500	1742300	1.14426	10.5075	3.39334	up
pmb0889	Punicic acid (9Z,11E,13Z-octadecatrienoic acid)	Lipids	Free fatty acids	544-72-9	4626800	4452000	4052200	2041600	2021300	1935400	1.18185	0.456805	-1.13035	down
Zmyp000878	Crotonoside; 2-Hydroxyadenosine	Nucleotides and derivatives	Nucleotides and derivatives	1818-71-9	15961000	15498000	15194000	43802000	42866000	40933000	1.18756	2.73511	1.4516	up
mws0129	Genkwanin (Apigenin 7-methyl ether)	Flavonoids	Flavones	437-64-9	23665	16727	17778	165420	142700	132970	1.1801	7.58277	2.92273	up
Zmhn003059	Emodin-1-methyl ether	Quinones	Anthraquinone	-	462540	459830	413030	72895	75916	68718	1.18732	0.162894	-2.61799	down
MWStz039	Coclaurine	Alkaloids	Isoquinoline alkaloids	486-39-5	23282	32063	25704	112240	154980	84526	1.1465	4.33992	2.11767	up
Cmqp004699	Fisetin	Flavonoids	Flavonols	528-48-3	1344100	1123600	1229100	5069100	4735500	5176200	1.18483	4.05237	2.01877	up
Hmcp004650	Hexadecanedioic acid	Lipids	Free fatty acids	505-54-4	81981	74747	250170	937080	728290	848670	1.10375	6.17855	2.62727	up
Lmsp004137	3,4,2',4',6'-Pentahydroxychalcone	Flavonoids	Chalcones	73692-51-0	37075000	36701000	34120000	2983500	3165300	2790500	1.18815	0.0828511	-3.59334	down
mws1094	Aromadendrin (Dihydrokaempferol)	Flavonoids	Flavanonols	480-20-6	47903	47217	51590	142680	157790	155780	1.18571	3.10988	1.63686	up
mws1000	Fustin	Flavonoids	Flavanonols	20725-03-5	6866500	1569500	6562300	361670	369010	311480	1.10665	0.0694852	-3.84715	down
Jmgn005927	2-hydroxynaringenin	Flavonoids	Flavanones	-	9	9	9	264360	224930	290120	1.18882	28867	14.8171	up
Lmyn003835	4-(3,4,5-Trihydroxybenzoxy)benzoic Acid	Phenolic acids	Phenolic acids	-	52775000	51254000	52244000	2489500	2812600	2622000	1.18858	0.0507068	-4.30168	down
MWSHY0174	Epicatechin*	Flavonoids	Flavanols	490-46-0	333790000	330380000	289270000	69119000	67654000	68237000	1.18672	0.215021	-2.21745	down
pma0101	Caffeoylagmatine	Alkaloids	Phenolamine	-	451640	1063400	1683100	72566	97599	115050	1.12058	0.0891815	-3.48711	down
MWSmce689	Methyl linolenate	Lipids	Free fatty acids	301-00-8	1076300	1051000	902520	436860	463770	456690	1.17651	0.447987	-1.15847	down
pmb0494	Sinapoylputrescine	Alkaloids	Phenolamine	70185-57-8	161480	150130	130580	448740	442190	473950	1.18106	3.08664	1.62604	up
Zmyn004676	17-Hydroxylinolenic acid	Lipids	Free fatty acids	-	382940	366700	341040	173710	166110	174280	1.18313	0.471357	-1.08511	down
Lmbn005443	13-KODE; (9Z,11E)-13-Oxooctadeca-9,11-dienoic acid	Lipids	Free fatty acids	54739-30-9	89807	73941	73328	11382	9717	7099	1.17687	0.118941	-3.07168	down
pmb2786	9-Hydroxy-10,12,15-octadecatrienoic acid	Lipids	Free fatty acids	89886-42-0	90744	76304	69340	8333.6	11095	8436.7	1.18117	0.11788	-3.08462	down
Zmpn003368	13S-Hydroxy-9Z,11E,15Z-octadecatrienoic acid	Lipids	Free fatty acids	87984-82-5	124800	122540	108220	49159	44582	41089	1.17721	0.379205	-1.39895	down
Lmbn005662	9(10)-EpOME;(9R,10S)-(12Z)-9,10-Epoxyoctadecenoic acid	Lipids	Free fatty acids	16833-56-0	102420	91959	85711	44318	42104	42049	1.17731	0.458678	-1.12445	down
Rfmb091	9S-Hydroxy-10E,12Z-octadecadienoic acid	Lipids	Free fatty acids	15514-85-9	1057700	950730	918850	315290	297960	311290	1.1852	0.315836	-1.66275	down
Lmbn005369	13(S)-HODE;13(S)-Hydroxyoctadeca-9Z,11E-dienoic acid	Lipids	Free fatty acids	10219-69-9	1175100	1099300	1002500	334370	336510	340820	1.18519	0.308737	-1.69555	down
pmb2799	12,13-Epoxy-9-Octadecenoic Acid	Lipids	Free fatty acids	6799-85-5	111330	112140	103130	33614	62459	34630	1.09395	0.400193	-1.32123	down
MWSHY0021	Apigenin-7,4'-dimethyl ether	Flavonoids	Flavones	5128-44-9	18064	40892	35282	86114	71687	76273	1.04905	2.48386	1.31258	up
Zmhp003514	6,7,8-Tetrahydroxy-5-methoxyflavone	Flavonoids	Flavones	-	102760	103430	116480	9	9	9	1.18891	8.36768e-05	-13.5448	down
Zmhp002714	5,6,7-Tetrahydroxy-8-methoxyflavone	Flavonoids	Flavones	-	68225	63778	55346	123080	151800	154350	1.15874	2.29107	1.19602	up
Zmhn001358	4-O-Glucosyl-4-hydroxybenzoic acid	Phenolic acids	Phenolic acids	-	2952500	3018300	2996300	8614100	9101400	8426500	1.1878	2.91532	1.54366	up
Hmtn001302	Glucosyloxybenzoic acid	Phenolic acids	Phenolic acids	-	1324500	1030700	1107300	7844000	7623500	8049500	1.18523	6.79191	2.76382	up
Ymjm000148	Salidroside	Phenolic acids	Phenolic acids	10338-51-9	1091500	1251200	944710	7952300	7434900	7981100	1.18466	7.10842	2.82953	up
pme2246	Ellagic acid	Tannins	Tannin	476-66-4	14172	26505	10678	386510	257960	353940	1.16702	19.4413	4.28106	up
Lmbn006032	Hypolaetin	Flavonoids	Flavones	27696-41-9	67246	45269	34897	203870	111130	205570	1.08711	3.5314	1.82024	up
Zmhn000892	4-O-Glucosyl-3,4-dihydroxybenzyl alcohol	Phenolic acids	Phenolic acids	-	1754300	1198300	895780	13569000	11555000	11811000	1.17125	9.59754	3.26267	up
mws0044	Taxifolin(Dihydroquercetin)	Flavonoids	Flavanonols	480-18-2	52603	64393	59980	252720	231120	266940	1.18296	4.24227	2.08484	up
Lmmp003109	3'-O-Methyl-epicatechin	Flavonoids	Flavanols	76549-34-3	7020000	6390000	5255600	16480000	17519000	15930000	1.1701	2.67492	1.4195	up
mws0049	Gallocatechin*	Flavonoids	Flavanols	970-73-0	69964	44265	32817	2467900	2787300	2576500	1.1818	53.2602	5.73499	up
pmb0496	N-Feruloylagmatine	Alkaloids	Phenolamine	-	100250	84000	113140	249960	428600	356200	1.14099	3.47947	1.79887	up
Lmap102914	Coniferyl cinnamate	Lignans and Coumarins	Lignans	-	9616100	8721700	7102600	3319600	2652000	2937700	1.16325	0.350203	-1.51374	down
pmp001214	Sinapine	Alkaloids	Phenolamine	18696-26-9	407090	474940	515230	44747	87884	70141	1.16254	0.145121	-2.78467	down
pmn001689	9-Hydroxy-12-oxo-15(Z)-octadecenoic acid	Lipids	Free fatty acids	-	103600	111040	99616	9	9	9	1.18892	8.59172e-05	-13.5067	down
Lmbn004685	5S,8R-DiHODE; (5S,8R,9Z,12Z)-5,8-Dihydroxyoctadeca-9,12-dienoate	Lipids	Free fatty acids	-	103600	111040	99616	9	9	9	1.18892	8.59172e-05	-13.5067	down
Lmdp003808	Azaleatin (5-O-Methylquercetin)	Flavonoids	Flavonols	529-51-1	9616000	9595500	8519200	90195000	79240000	90910000	1.18726	9.38833	3.23087	up
Lmmn004912	3-O-Methylquercetin	Flavonoids	Flavonols	1486-70-0	9	9	9	960810	808110	880650	1.1889	98132.2	16.5824	up
Zmzp004111	Selagin	Flavonoids	Flavones	-	1824200	1571100	1826100	61314000	67355000	65637000	1.18835	37.2134	5.21775	up
pmb2871	1-O-Gentisoyl-β-D-glucoside	Phenolic acids	Phenolic acids	23445-11-6	4813600	4366600	4957400	64751000	57806000	56018000	1.18766	12.6312	3.65892	up
pmn001367	Protocatechuic acid-4-O-glucoside	Phenolic acids	Phenolic acids	-	4338400	3904100	4115100	36865000	34902000	27210000	1.18365	8.0094	3.00169	up
Zmtn001661	Vanilloloside	Phenolic acids	Phenolic acids	74950-96-2	3902400	3846600	4231600	40330000	38950000	32705000	1.18652	9.34719	3.22453	up
Hmtn001120	5-(2-Hydroxyethyl)-2-O-glucosylphenol	Phenolic acids	Phenolic acids	-	3700200	2447400	3349000	109780000	99649000	97783000	1.18566	32.3497	5.01568	up
pme3459	Cafestol	Terpenoids	Ditepenoids	469-83-0	8423600	8027700	8252200	988430	1691000	1303000	1.17233	0.161209	-2.63299	down
Cmsp006026	Dihydrorhamnetin	Flavonoids	Flavanones	-	9	9	9	127050	144190	156820	1.18886	15854.1	13.9526	up
Lmbp003825	Skimmin (7-Hydroxycoumarin-7-O-glucoside)	Lignans and Coumarins	Coumarins	93-39-0	56365000	57494000	44917000	26993000	25475000	25819000	1.1582	0.493066	-1.02015	down
Zmhn002301	p-Coumaric acid-4-O-glucoside	Phenolic acids	Phenolic acids	117405-48-8	169540	188870	229070	599800	553790	516810	1.16866	2.84333	1.50758	up
pmn001419	1-O-p-Coumaroyl-β-D-glucose	Phenolic acids	Phenolic acids	7139-64-2	407570	462410	371350	1215300	1080800	1154700	1.17743	2.77992	1.47504	up
pmn001691	9,12,13-Trihydroxy-10,15-octadecadienoic acid	Lipids	Free fatty acids	-	25334	21446	19200	9	9	9	1.18868	0.000409215	-11.2549	down
mws0371	Cis-4,7,10,13,16,19-Docosahexaenoic Acid	Lipids	Free fatty acids	6217-54-5	60810	58560	65522	109600	171040	187470	1.11371	2.5318	1.34016	up
pmp000004	4',5,7-Trihydroxy-3',6-dimethoxyflavone (Jaceosidin)	Flavonoids	Flavones	18085-97-7	18628	18068	18662	197930	202120	236480	1.18764	11.4984	3.52336	up
Lmsp009334	Rhamnazin (3,4',5-Trihydroxy-3',7-dimethoxyflavone)	Flavonoids	Flavonols	552-54-5	354910	604460	368690	1538900	973320	1108900	1.09158	2.72662	1.44712	up
Zmhn001883	Vanillic acid-4-O-glucoside	Phenolic acids	Phenolic acids	32142-31-7	154550	117070	111340	419200	438570	501320	1.17004	3.54891	1.82738	up
Lmmn003663	5-Glucosyloxy-2-Hydroxybenzoic acid methyl ester	Phenolic acids	Phenolic acids	-	257310	260330	266840	16601000	17109000	17784000	1.18888	65.6409	6.03652	up
pmn001694	9,10,13-Trihydroxy-11-Octadecenoic Acid	Lipids	Free fatty acids	29907-57-1	281420	242180	238960	106680	105150	110570	1.17943	0.422786	-1.242	down
pmp001284	Monopalmitin	Lipids	Glycerol ester	542-44-9	108130	102360	102280	245250	291740	312840	1.17583	2.71711	1.44207	up
pmb0789	Pyridoxine-5'-O-glucoside	Others	Vitamin	-	60228	61036	62724	196560	178240	232420	1.17864	3.30032	1.72261	up
Cmpk005216	20-nor-cofaryloside I	Terpenoids	Ditepenoids	2214215-17-3	883280	1056600	779460	3797200	3721400	3707200	1.17997	4.12813	2.04549	up
Hmln002806	5-O-Caffeoylshikimic acid	Phenolic acids	Phenolic acids	180981-12-8	4745400	3898700	4526800	1458400	1399700	1489000	1.18161	0.330053	-1.59923	down
pmb0776	N-Feruloyltryptamine	Alkaloids	Plumerane	53905-13-8	9	9	9	107140	82104	94626	1.18878	10513.7	13.36	up
Cmyn001328	Daphnin	Lignans and Coumarins	Coumarins	486-55-5	4297800	4151800	3999000	13495000	11576000	11656000	1.183	2.95029	1.56086	up
mws1015	Esculin (6,7-DihydroxyCoumarin-6-glucoside)	Lignans and Coumarins	Coumarins	531-75-9	4285700	4121700	3922600	12954000	10698000	12446000	1.1806	2.92766	1.54975	up
Lmbn001162	Esculetin-7-O-glucoside	Lignans and Coumarins	Coumarins	-	4257800	3904800	3741700	13327000	12214000	12622000	1.18532	3.20582	1.68069	up
Zmlp007578	3,3',4-O-Trimethylellagic acid	Tannins	Tannin	1617-49-8	9	9	9	2037700	2077500	1857100	1.18894	221196	17.755	up
MWSslk092	Usnic acid	Phenolic acids	Phenolic acids	125-46-2	588010	541530	434010	5609200	6257100	4678900	1.18253	10.5818	3.40352	up
Zmln000899	Syringaldehyde-4-O-glucoside	Phenolic acids	Phenolic acids	-	168090	188640	232510	899330	876550	864370	1.1794	4.48077	2.16375	up
Lmtn000940	1-O-(3,4-Dihydroxy-5-methoxy-benzoyl)-glucoside	Phenolic acids	Phenolic acids	-	1191100	1069300	1187500	174350000	159420000	174910000	1.18873	147.533	7.2049	up
mws1629	Aucubin	Terpenoids	Sesquiterpenoids	479-98-1	50994	57099	65608	1273200	1232200	1337500	1.18746	22.1236	4.46752	up
mws0874	3'-Adenylic Acid	Nucleotides and derivatives	Nucleotides and derivatives	84-21-9	104030	84713	89144	37639	37086	26412	1.1514	0.36395	-1.45819	down
pmb0981	Adenosine 5'-monophosphate	Nucleotides and derivatives	Nucleotides and derivatives	61-19-8	62898000	75181000	65724000	26691000	40439000	25320000	1.1079	0.453624	-1.14043	down
pmb0532	Inosine 5'-monophosphate	Nucleotides and derivatives	Nucleotides and derivatives	131-99-7	4931500	5919400	5325000	2000300	3049300	1925800	1.11714	0.431222	-1.2135	down
mws0967	5,6,15-Trihydroxy-7,9,11,13-eicosatetraenoic acid	Lipids	Free fatty acids	89663-86-5	19228000	19711000	20391000	8469300	8129200	8331400	1.18764	0.42019	-1.25088	down
Lmhp012042	2-Linoleoylglycerol*	Lipids	Glycerol ester	3443-82-1	887910	862360	942650	441660	364550	359200	1.17225	0.432768	-1.20833	down
mws0096	Piperitol	Lignans and Coumarins	Lignans	52151-92-5	9	9	9	50070	46306	52542	1.1889	5515.48	12.4293	up
Hmmn003964	7-Deoxyloganic acid	Terpenoids	Monoterpenoids	22487-36-1	438610	509970	501770	85512	87146	81992	1.18691	0.175578	-2.50981	down
Lmfn005486	Kaempferol-3-O-sulfonate	Flavonoids	Flavonols	-	1334900	1389000	1363600	534550	537370	567290	1.18756	0.40103	-1.31822	down
Lmbp002309	Sinapaldehyde-4-O-Glucoside	Phenolic acids	Phenolic acids	154461-65-1	1364500	1283500	1376200	642290	518500	630200	1.17098	0.445055	-1.16794	down
pmn001695	Trihydroxycinnamoylquinic acid	Phenolic acids	Phenolic acids	-	39043	30160	35069	82601	81752	80215	1.17099	2.34548	1.22988	up
mws0011	Syringin	Phenolic acids	Phenolic acids	118-34-3	843850	858950	1043900	2070300	1925700	1764100	1.1606	2.0971	1.06839	up
mws0232	Riboflavin (Vitamin B2)	Others	Vitamin	83-88-5	4511900	4221200	4637400	10394000	12199000	12825000	1.17703	2.64897	1.40543	up
HJN003	1-O-Sinapoyl-D-glucose	Phenolic acids	Phenolic acids	-	210190	156520	205530	574020	565870	563010	1.17152	2.97585	1.5733	up
pmn001586	Deacetylasperulosidic acid	Terpenoids	Monoterpenoids	14259-55-3	9	9	9	35774	16595	36230	1.18646	3281.44	11.6801	up
pme3007	Uridine 5'-diphosphate	Nucleotides and derivatives	Nucleotides and derivatives	58-98-0	22311	33179	20359	159110	173300	46597	1.01648	4.99686	2.32102	up
pmn001319	1-O-Feruloyl-3-O-p-Coumaroylglycerol	Phenolic acids	Phenolic acids	-	9	9	9	44886	55608	46855	1.18883	5457.37	12.414	up
Lmyp005841	Chrysin-7-O-glucoside	Flavonoids	Flavones	31025-53-3	1676200	1733200	1525600	626870	654320	697910	1.182	0.401033	-1.31821	down
pmn001343	Chrysophanol-8-O-glucoside	Quinones	Anthraquinone	13241-28-6	64241	86728	79471	9	9	9	1.18872	0.000117167	-13.0591	down
HJAP012	Luteolin-8-C-arabinoside	Flavonoids	Flavonoid carbonoside	-	240700	250120	222460	761670	582910	685410	1.17333	2.84599	1.50893	up
Lmyp004617	Pinocembrin-7-O-glucoside (Pinocembroside)	Flavonoids	Flavanones	75829-43-5	81371	105200	102510	604960	706280	804990	1.18093	7.32054	2.87195	up
Hmcn002743	Lirioresinol A	Lignans and Coumarins	Lignans	-	64064	79375	61137	9	9	9	1.18875	0.00013198	-12.8874	down
mws2523	Trehalose 6-phosphate*	Others	Saccharides and Alcohols	4484-88-2	2101500	1344500	1923900	968310	971630	688480	1.06254	0.489473	-1.0307	down
MWSHY0008	Apigenin-6-C-glucoside (Isovitexin)*	Flavonoids	Flavonoid carbonoside	38953-85-4	3375600	2988500	2944800	1466600	1734500	1377900	1.15902	0.491895	-1.02358	down
Smnn002694	Osmanthuside H [2-(4-Hydroxyphenyl)ethyl-β-D-apiosyl-(1→6)-β-D-glucoside]	Phenolic acids	Phenolic acids	-	17789000	18778000	17208000	9041800	8003800	8609400	1.18081	0.47708	-1.0677	down
pme3392	Pelargonidin-3-O-glucoside	Flavonoids	Anthocyanidins	47684-27-5	3571300	4287800	3840600	163090000	161660000	158180000	1.18846	41.2771	5.36727	up
mws2186	Avicularin(Quercetin-3-O-α-L-arabinofuranoside)	Flavonoids	Flavonols	572-30-5	813270	788680	968140	2402000	2137500	2761000	1.16841	2.84056	1.50618	up
mws4183	Quercetin-3-O-arabinoside (Guaijaverin)	Flavonoids	Flavonols	22255-13-6	773120	728370	655330	1774800	1844400	1776900	1.1821	2.50188	1.32301	up
Lmdp003509	Quercetin-3-O-xyloside (Reynoutrin)	Flavonoids	Flavonols	549-32-6	1198900	934190	840650	3518600	2867500	3583000	1.16378	3.35238	1.74518	up
pme1611	Isohemiphloin	Flavonoids	Flavonoid carbonoside	-	1641800	1902700	1765000	697630	757100	699560	1.18155	0.405743	-1.30136	down
Zmhn001036	Choerospondin	Flavonoids	Flavanones	81202-36-0	262390	127030	193460	538220	500720	543500	1.10112	2.71486	1.44088	up
mws1179	Naringenin-7-O-glucoside (Prunin)	Flavonoids	Flavanones	529-55-5	393960	391980	303630	1547800	1652700	1294100	1.17435	4.12511	2.04443	up
HJN055	Dihydrocharcone-4'-O-glucoside	Flavonoids	Chalcones	-	982710	851170	863970	2839000	2592000	2685400	1.18354	3.00847	1.58903	up
Lmfn004093	Phloretin-4'-O-glucoside (Trilobatin)	Flavonoids	Chalcones	4192-90-9	3339100	3151900	3445800	20785000	21522000	20799000	1.18837	6.35074	2.66692	up
mws2118	Phloretin-2'-O-glucoside (Phlorizin)	Flavonoids	Chalcones	60-81-1	410590	363250	397580	1455200	1417000	1503600	1.18669	3.73547	1.90129	up
Lmlp003024	N'-p-Coumaroylagmatine-glucoside	Alkaloids	Phenolamine	-	9	9	9	4105000	4275100	4193000	1.18895	465670	18.8289	up
mws1397	Epicatechin gallate	Flavonoids	Flavanols	1257-08-5	8162.4	23469	43522	9	9	9	1.17962	0.000359265	-11.4427	down
pmp000573	Acacetin-7-O-galactoside	Flavonoids	Flavones	-	643230	720900	679960	9	9	9	1.18893	1.32088e-05	-16.2081	down
Zmdn006057	Physcion-1-O-glucoside	Quinones	Anthraquinone	23451-01-6	28655000	31429000	30413000	9	9	9	1.18894	2.98352e-07	-21.6765	down
mws0045	Quercetin-3-O-rhamnoside(Quercitrin)	Flavonoids	Flavonols	522-12-3	470040	486320	475770	1658300	1981500	2508200	1.17278	4.29291	2.10195	up
Xmyp005654	Kaempferol-4'-O-glucoside*	Flavonoids	Flavonols	-	29868000	37216000	31486000	80435000	83893000	77261000	1.17474	2.45094	1.29333	up
Zmhn001905	HydroxyAloe-emodin-8-O-glucoside	Quinones	Anthraquinone	-	1299300	1785000	1505400	5584100	6135500	4517600	1.16505	3.53775	1.82283	up
pmb0550	Cyanidin-3-O-glucoside (Kuromanin)	Flavonoids	Anthocyanidins	47705-70-4	108720000	108980000	103340000	9	9	9	1.18895	8.41017e-08	-23.5033	down
Lmlp005236	Dihydrokaempferol-3-O-glucoside	Flavonoids	Flavanonols	1049-08-8	9639000	9930600	7446100	9	9	9	1.18884	9.99419e-07	-19.9324	down
Lmmn004625	Dihydrokaempferol-7-O-glucoside	Flavonoids	Flavanonols	-	555750	482740	490290	4540200	4921600	4731200	1.18777	9.28387	3.21473	up
Lmsn003297	3,4,2',4',6'-Pentahydroxychalcone-4'-O-glucoside	Flavonoids	Chalcones	-	549120	466970	461140	1948900	1688400	1794300	1.18216	3.67688	1.87848	up
HJN086	Eriodictyol-3'-O-glucoside	Flavonoids	Flavanones	-	624860	589530	688310	4846300	4979600	5387300	1.18724	7.99559	2.9992	up
Lmhp008763	LysoPE 16:1(2n isomer)*	Lipids	LPE	-	105650	131900	124580	299120	275790	246150	1.16284	2.26731	1.18098	up
HJN093	2-O-Salicyl-6-O-Galloyl-D-Glucose	Phenolic acids	Phenolic acids	-	88576	93393	77065	1486400	1617800	1493700	1.18785	17.7502	4.14976	up
HJN041	Epicatechin glucoside	Flavonoids	Flavanols	-	27303000	28937000	26747000	130670000	129550000	127980000	1.18838	4.67784	2.22584	up
Hmpn005101	Sieboldin	Flavonoids	Chalcones	18777-73-6	4451900	4634200	4648300	666270	730020	636800	1.18776	0.148029	-2.75605	down
MWSmce052	3-Epiursolic acid	Terpenoids	Triterpene	989-30-0	9	9	9	660300	380190	629150	1.18832	61838.5	15.9162	up
mws0034	Epigallocatechin-3-gallate	Flavonoids	Flavanols	989-51-5	5049.8	13200	5935.6	47408	53215	43164	1.1313	5.9452	2.57172	up
mad2085	Caffeoyl-p-coumaroyltartaric acid	Phenolic acids	Phenolic acids	-	819850	720050	844470	9	9	9	1.18891	1.13237e-05	-16.4303	down
mws2220	Gallocatechin 3-O-gallate	Flavonoids	Flavanols	5127-64-0	5051	10170	14872	27620	28605	25486	1.02667	2.71528	1.4411	up
Lmzn001894	Kaempferol-3-O-glucuronide	Flavonoids	Flavonols	22688-78-4	129660	97277	123370	354910	365660	313760	1.16923	2.95264	1.562	up
pmn001702	Tetahydroxyflavone-7-O-glucuronide	Flavonoids	Flavones	-	129900	148790	123730	367690	373570	350750	1.18105	2.71361	1.44021	up
pmb3012	Chrysoeriol-7-O-glucoside	Flavonoids	Flavones	19993-32-9	19054000	16636000	15711000	47602000	45514000	49071000	1.18052	2.76623	1.46792	up
pmb2999	Chrysoeriol-5-O-glucoside	Flavonoids	Flavones	-	20036000	17033000	16585000	40299000	43019000	45518000	1.17472	2.40124	1.26378	up
Lmsn005122	1-O-Galloyl-6-O-cinnamoyl-β-D-glucose	Phenolic acids	Phenolic acids	115746-69-5	9	9	9	44800	36100	83130	1.18694	6075.19	12.5687	up
Lmzp002365	Hesperetin-7-O-glucoside	Flavonoids	Flavanones	31712-49-9	26563000	25720000	25444000	198710000	186560000	189220000	1.18863	7.39113	2.88579	up
pme1598	Hesperetin-5-O-glucoside	Flavonoids	Flavanones	69651-80-5	2670100	2353300	2331000	6021000	5256500	6675200	1.16926	2.44108	1.28752	up
pme1398	Delphinidin-3-O-glucoside (Mirtillin)	Flavonoids	Anthocyanidins	50986-17-9	12587000	9215300	12389000	73776000	75248000	63582000	1.17976	6.21813	2.63648	up
Xmsn002700	Taxifolin-3'-O-glucoside	Flavonoids	Flavanonols	31106-05-5	284150	377400	334530	2399400	2263800	2407100	1.18456	7.09812	2.82744	up
pmd0130	LysoPC 14:0	Lipids	LPC	20559-16-4	117930	122700	119660	281710	312110	301190	1.18603	2.48414	1.31275	up
Lmhp008589	LysoPE 18:3(2n isomer)*	Lipids	LPE	-	23708000	23986000	24129000	73082000	70402000	74932000	1.18824	3.04103	1.60456	up
Lmjp102209	Agrimonolide-6-O-β-D-glucopyranoside	Lignans and Coumarins	Coumarins	126223-29-8	105720	82093	68706	372750	305220	318930	1.16527	3.88626	1.95838	up
pmb0874	LysoPE 18:2(2n isomer)*	Lipids	LPE	-	45468000	44260000	42025000	121650000	119610000	120700000	1.18769	2.74726	1.45799	up
Hmcp002207	Isorhamnetin-7-O-glucoside (Brassicin)	Flavonoids	Flavonols	6743-96-0	18777000	21523000	19346000	111280000	135850000	111570000	1.18454	6.01381	2.58828	up
Lmcp003788	Isotamarixin*	Flavonoids	Flavonols	-	1352000	1570800	1482500	89531000	82622000	80196000	1.18851	57.283	5.84004	up
Lmjp003044	Isorhamnetin-3-O-Glucoside*	Flavonoids	Flavonols	5041-82-7	23773000	15237000	12246000	103700000	113610000	103310000	1.16345	6.25527	2.64507	up
Lmcp003402	Tamarixetin-3-O-glucoside (Tamarixin)*	Flavonoids	Flavonols	27542-39-8	1456200	1367400	948630	58724000	64210000	74908000	1.18557	52.447	5.71279	up
pma6640	3'-O-Methyltricetin-7-O-glucoside	Flavonoids	Flavones	-	3915800	2858500	3500900	80101000	64698000	64547000	1.18538	20.3739	4.34865	up
Lmjp002906	Rhamnetin-3-O-Glucoside*	Flavonoids	Flavonols	27875-34-9	6813700	8419700	6589500	68142000	83322000	82366000	1.18476	10.7149	3.42155	up
mws1454	Persicoside	Flavonoids	Flavanones	28978-03-2	9	9	9	383740	438130	373260	1.18891	44264.1	15.4338	up
Lmnn002886	1'-O-(3,4-Dihydroxyphenethyl)-O-caffeoyl-glucoside	Phenolic acids	Phenolic acids	-	117920	134540	142040	455070	415260	483070	1.18114	3.43067	1.77849	up
Jmwn002057	2-(3-β-D-glucopyranosyloxy-4-hydroxyphenyl)ethanol-1-O-β-D-glucopyranoside	Phenolic acids	Phenolic acids	-	458370	433090	435540	1781100	1791700	1719200	1.18836	3.98794	1.99564	up
Lmfp003403	Quercetagetin-7-O-glucoside(Quercetagitrin)	Flavonoids	Flavonols	548-75-4	372960	255370	268290	2914000	2382600	2510800	1.18012	8.70759	3.12227	up
HJN104	Dihydromyricetin-3-O-glucoside	Flavonoids	Flavanonols	-	82390	87528	92445	9	9	9	1.18893	0.000102911	-13.2463	down
pmb3066	5-O-p-Coumaroylshikimic acid O-glucoside	Phenolic acids	Phenolic acids	-	60355	69243	53682	1881100	1971900	1852900	1.18784	31.1321	4.96033	up
pmn001708	Asiatic acid	Terpenoids	Triterpene	464-92-6	736420	741690	704950	1540500	1498900	1434100	1.18583	2.04919	1.03505	up
Cmpk004764	Mascaroside II	Terpenoids	Ditepenoids	1583263-46-0	59320000	58092000	77648000	8151700	7790800	8192000	1.18414	0.123729	-3.01475	down
pma1303	LysoPC 16:2	Lipids	LPC	-	78797	73503	73836	9	9	9	1.18894	0.000119397	-13.0319	down
Lmhp008833	LysoPC 16:1(2n isomer)*	Lipids	LPC	-	557830	624410	576010	5658100	6029700	6523100	1.18774	10.3574	3.37259	up
Zmln000668	Monogalloyl-diglucose	Phenolic acids	Phenolic acids	-	20541	14324	28730	37150	79137	55102	1.01815	2.69501	1.43029	up
Lmhp010040	LysoPE 20:3	Lipids	LPE	-	36568	32778	30190	90894	86270	89704	1.181	2.68112	1.42284	up
HJAP135	Pinocembrin-7-O-(6''-O-malonyl)glucoside	Flavonoids	Flavanones	-	3125400	2109600	2580200	9986400	9008000	9329200	1.16995	3.62417	1.85765	up
pmb3000	Chrysoeriol-7-O-(6''-acetyl)glucoside	Flavonoids	Flavones	-	79141	107910	88916	254760	239050	250780	1.16917	2.69811	1.43195	up
Lmsn002288	1-O-Caffeoyl-(6-O-glucosyl)-β-D-glucose	Phenolic acids	Phenolic acids	-	288570	146720	211890	414520	919090	490850	1.01304	2.81909	1.49523	up
pme0500	D-Melezitose*	Others	Saccharides and Alcohols	597-12-6	1536500	1347400	1541000	657560	665360	534650	1.16759	0.419799	-1.25223	down
Lmhp008718	LysoPC 17:2	Lipids	LPC	-	293920	267640	330860	1946100	2524000	2457000	1.18298	7.76215	2.95646	up
Zmsp004363	Quercetin-3-O-(6''-acetyl)glucoside	Flavonoids	Flavonols	-	142890	112520	107130	462700	486520	587660	1.17428	4.2392	2.08379	up
Hmln002199	Quercetin-3-O-(6''-O-acetyl)galactoside	Flavonoids	Flavonols	-	882240	950200	1004100	5447200	4003300	5227300	1.17942	5.17454	2.37143	up
Cmpk004510	Mascaroside I	Terpenoids	Ditepenoids	60129-63-7	138060000	136010000	178810000	35532000	37894000	37821000	1.17902	0.245643	-2.02536	down
Hmqp006235	LysoPC 18:4	Lipids	LPC	-	35612	28429	38949	299770	276750	268940	1.18368	8.20915	3.03723	up
pmp001251	LysoPC 18:2(2n isomer)*	Lipids	LPC	-	162750000	162920000	156090000	369330000	367690000	381840000	1.18783	2.32244	1.21564	up
Li512111	Isorhamnetin-3-O-(6''-acetylglucoside)	Flavonoids	Flavonols	-	65368	69274	68156	1488000	1436900	1433700	1.18883	21.4923	4.42575	up
pmp001059	Genipin-1-O-(2''-O-apiosyl)glucoside	Terpenoids	Monoterpenoids	-	59649	43736	70889	603600	733670	594040	1.17905	11.082	3.47015	up
Lmhp010190	LysoPC 18:1(2n isomer)*	Lipids	LPC	-	8535100	8531200	7865600	19800000	21001000	22149000	1.18409	2.52488	1.33621	up
Lmbn001181	Fraxetin-7,8-di-O-glucoside	Lignans and Coumarins	Coumarins	-	9	9	9	2278400	1900900	2611900	1.18881	251526	17.9403	up
Lmhp007840	LysoPC 19:2*	Lipids	LPC	-	144170	137030	138950	822150	923490	926170	1.18774	6.35918	2.66884	up
Lmhp007598	LysoPC 19:2(2n isomer)*	Lipids	LPC	-	207300	170690	148690	1527700	1966900	1685000	1.18245	9.83443	3.29784	up
Lmhp010908	LysoPC 19:1	Lipids	LPC	-	45993	27994	53753	126750	115150	108250	1.10839	2.74111	1.45476	up
Lmhp008742	LysoPC 20:5	Lipids	LPC	162440-04-2	6884.9	7209.8	5584.6	19196	33400	22843	1.14685	3.83342	1.93863	up
pmb3059	Quinic acid O-di-glucuronic acid	Organic acids	Organic acids	-	98840	89281	98079	249950	239190	255810	1.18513	2.6029	1.38012	up
Lmhp009890	LysoPC 20:3	Lipids	LPC	1199257-41-4	27727	26879	22199	185200	198800	222720	1.18475	7.89949	2.98176	up
pmp000589	Quercetin-7-O-(6''-malonyl)glucoside	Flavonoids	Flavonols	-	17274000	15419000	16061000	62958000	60477000	60521000	1.18723	3.77315	1.91577	up
Hmmn003659	Limocitrin-7-O-(6''-Acetyl)glucoside	Flavonoids	Flavonols	-	9	9	9	90222	95902	104070	1.1889	10747.9	13.3918	up
pmb2979	Hesperetin-7-O-(6''-malonyl)glucoside	Flavonoids	Flavanones	-	68000	38197	45122	122070	122620	162390	1.10875	2.69021	1.42772	up
Hmln002355	5'-Methoxymatairesinoside	Lignans and Coumarins	Lignans	1691201-82-7	973470	1096600	1084600	182300	243810	208470	1.18116	0.201156	-2.31362	down
pmn001371	Eucommin A	Lignans and Coumarins	Lignans	99633-12-2	287450	308370	214920	105680	75684	80516	1.14862	0.323014	-1.63033	down
Smsn003768	Tamarixetin-3-O-glucoside-7-O-sulfonate	Flavonoids	Flavonols	-	108810	128260	106840	275960	277740	275860	1.17888	2.41214	1.27032	up
Zmhp005139	Tamarixetin-3-O-(6''-malonyl)glucoside	Flavonoids	Flavonols	-	543930	539420	551410	15033000	14502000	15644000	1.18883	27.6365	4.7885	up
Lmmp003306	Quercetin-3-O-xylosyl(1→2)arabinoside	Flavonoids	Flavonols	-	440200	434970	351260	90512	145360	86492	1.14847	0.262847	-1.9277	down
pme0436	Procyanidin B3*	Tannins	Proanthocyanidins	23567-23-9	185350000	185230000	181140000	147180	180560	132350	1.18854	0.000833919	-10.2278	down
mws0836	Procyanidin B1*	Tannins	Proanthocyanidins	20315-25-7	17703000	17584000	15262000	161600	156720	159260	1.18867	0.00944786	-6.7258	down
pmn001667	Procyanidin B4*	Tannins	Proanthocyanidins	29106-51-2	9318100	10646000	7811500	28063	81421	19867	1.17455	0.004657	-7.74638	down
MWSHY0171	Procyanidin B2*	Tannins	Proanthocyanidins	29106-49-8	187970000	172700000	190840000	1113900	1197900	316760	1.17445	0.00476611	-7.71297	down
Lmpp003930	Apigenin-7-O-(6''-p-Coumaryl)glucoside	Flavonoids	Flavones	-	2001100	2118200	1866200	161910	201230	188560	1.18661	0.0921728	-3.43952	down
pme2493	Kaempferol-3,7-O-dirhamnoside (Kaempferitrin)	Flavonoids	Flavonols	482-38-2	66423000	72851000	65756000	122910	130910	158630	1.18852	0.00201166	-8.9574	down
Hmcp001769	Quercetin-3-O-rhamnosyl(1→2)arabinoside	Flavonoids	Flavonols	-	1092800	1058100	1308200	140060	116650	90519	1.18003	0.100381	-3.31644	down
pmp000238	Luteolin-6-C-arabinoside-7-O-glucoside	Flavonoids	Flavonoid carbonoside	-	635850	561040	437340	188450	230010	201240	1.15061	0.3792	-1.39897	down
pmp000275	Gambiriin A1	Tannins	Tannin	76250-49-2	2944000	2930600	3143100	28499	25137	66732	1.17765	0.013348	-6.22724	down
Lmfp005436	Quercetin-3-O-(2''-Galloyl)Arabinoside	Flavonoids	Flavonols	-	858500	936780	826380	90082	84301	171910	1.16082	0.132089	-2.92042	down
HJN074	Procyanidin A6	Tannins	Proanthocyanidins	-	700950	672240	664720	12534	46817	12340	1.15366	0.0351787	-4.82915	down
MWSHY0061	Kaempferol-3-O-neohesperidoside	Flavonoids	Flavonols	32602-81-6	2910400	1904600	1769600	67988000	223320000	184060000	1.16798	72.1939	6.17381	up
Hmcp001829	Quercetin-3,7-Di-O-rhamnoside	Flavonoids	Flavonols	28638-13-3	203520	158670	232970	117820	40481	49431	1.01961	0.349036	-1.51855	down
pme1773	Cyanidin-3-O-rutinoside (Keracyanin)	Flavonoids	Anthocyanidins	28338-59-2	9	9	9	744010000	812500000	800750000	1.18895	8.73059e+07	26.3796	up
Lmjp002596	Quercetin-3-O-sambubioside	Flavonoids	Flavonols	83048-35-5	557740	338330	500130	4272300	5961200	5304100	1.17598	11.1285	3.47619	up
Lmtp004044	Quercetin-3-O-apiosyl(1→2)galactoside	Flavonoids	Flavonols	-	822040	548560	334230	4420300	3567000	2946000	1.13937	6.41313	2.68103	up
Zmhn002912	Viscumneoside III(Homoeriodictyol-7-O-Apiosyl-(1-2)-Glucopyranoside)	Flavonoids	Flavones	118985-27-6	91273	97274	87999	21840	28086	26047	1.17988	0.274721	-1.86396	down
Lmyp004022	Kaempferol-3-O-(2''-galloyl)glucoside	Flavonoids	Flavonols	76343-90-3	630120	664140	696900	9	9	9	1.18894	1.35599e-05	-16.1703	down
pmb3002	Chrysoeriol-7-O-rutinoside	Flavonoids	Flavones	-	6183700	5585100	5070800	18966000	20161000	18857000	1.1833	3.44331	1.7838	up
pmb0665	orientin-7-O-glucoside	Flavonoids	Flavonoid carbonoside	-	12983000	9244200	10747000	20511000	34492000	38477000	1.09318	2.83494	1.50332	up
Hmpp002612	Luteolin-7-O-gentiobioside	Flavonoids	Flavones	-	322600	240380	523300	2555200	6056500	2708000	1.13548	10.4206	3.38137	up
Lmbp002592	Kaempferol-3,7-di-O-glucoside	Flavonoids	Flavonols	-	322600	240380	523300	2555200	6056500	2708000	1.13548	10.4206	3.38137	up
mws0036	Hesperetin-7-O-rutinoside (Hesperidin)*	Flavonoids	Flavanones	520-26-3	74696	91506	83687	264360	518920	286480	1.13489	4.28094	2.09793	up
mws4134	Oxiglutatione	Amino acids and derivatives	Amino acids and derivatives	27025-41-8	150410	62206	80086	266200	192720	291610	1.02693	2.56414	1.35848	up
MWSslk030	Neohesperidin Dihydrochalcone (Nhdc)	Flavonoids	Chalcones	20702-77-6	18077	14209	17323	53610	54647	96211	1.1395	4.12159	2.0432	up
Lmyp003349	Quercetin-3-O-(6''-galloyl)glucoside	Flavonoids	Flavonols	56316-75-7	333700	305990	307910	106550	134550	168090	1.1342	0.431817	-1.21151	down
Rfmb26201	syringaresinol-4'-O-(6''-acetyl)glucoside	Lignans and Coumarins	Lignans	-	32173	33214	22376	71251	67457	101590	1.11927	2.73803	1.45314	up
Hmjp002999	Isorhamnetin-3-O-rutinoside (Narcissin)	Flavonoids	Flavonols	604-80-8	6741700	8891100	7928500	74263000	58788000	72208000	1.18293	8.7117	3.12295	up
HJN051	Tamarixetin-3-O-rutinoside	Flavonoids	Flavonols	-	1589800	1574900	1652900	17574000	20027000	19380000	1.18827	11.8277	3.56409	up
Lmsp004721	Tamarixetin-3-O-glucoside-7-O-rhamnoside	Flavonoids	Flavonols	-	5863900	5410900	8195200	72304000	96421000	75920000	1.18014	12.5652	3.65137	up
Lmhp003217	2'-Hydoxy,5-methoxyGenistein-O-rhamnosyl-glucoside	Flavonoids	Isoflavones	-	5032900	14418000	8017700	103610000	77432000	82397000	1.14771	9.59055	3.26161	up
Lmmp002963	6-C-Methylquercetin-3-O-rutinoside	Flavonoids	Flavonols	-	431240	578410	413990	11212000	8297600	12717000	1.18234	22.6368	4.5006	up
MWSHY0064	Isorhamnetin-3-O-neohesperidoside	Flavonoids	Flavonols	55033-90-4	5925000	4716300	5588700	85097000	91885000	72100000	1.18585	15.347	3.93989	up
Lmsp003939	Isorhamnetin-3-O-galactoide-7-O-rhamnoside*	Flavonoids	Flavonols	-	261900	319800	707830	7507000	14846000	16068000	1.15969	29.7946	4.89698	up
Lmsp004045	Isorhamnetin-3-O-glucoside-7-O-rhamnoside*	Flavonoids	Flavonols	-	483780	504270	420590	10994000	14605000	17674000	1.18451	30.7197	4.94109	up
Lmmp002463	Sexangularetin-3-O-glucoside-7-O-rhamnoside	Flavonoids	Flavonols	-	7294800	5939900	6227400	74998000	39116000	105060000	1.15256	11.2616	3.49334	up
Lmpp003815	Petunidin-3-O-(6''-O-p-Coumaroyl)glucoside	Flavonoids	Anthocyanidins	-	5630600	9699000	10153000	48930000	85421000	154150000	1.13089	11.3215	3.50099	up
pmp001310	6-Hydroxykaempferol-3,6-O-Diglucoside	Flavonoids	Flavonols	-	4814100	3909300	4346900	110600000	78670000	110800000	1.18488	22.9582	4.52093	up
Lmsn001477	1-O-Galloyl-4,6-(S)-HHDP-β-D-glucose	Phenolic acids	Phenolic acids	-	2812.8	4818.3	4992.3	37946	33927	42085	1.17091	9.02752	3.17433	up
Hmcp001578	Isorhamnetin-3,7-O-diglucoside	Flavonoids	Flavonols	6758-51-6	548450	553240	521270	23524000	26999000	25138000	1.18866	46.6191	5.54285	up
Lmsp003252	Isorhamnetin-3-O-sophoroside	Flavonoids	Flavonols	-	551100	395230	588940	38374000	38584000	35681000	1.18689	73.3676	6.19707	up
Hmgp001888	Patuletin-3-O-rutinoside	Flavonoids	Flavonols	-	433040	504720	519470	61065000	17828000	51349000	1.1704	89.3764	6.48182	up
HJN102	3,4,5-Tricaffeoylquinic acid	Phenolic acids	Phenolic acids	86632-03-3	6160600	5115900	6064500	24483000	27597000	26514000	1.18402	4.53226	2.18023	up
Lmsn006130	2α,3β,19α-Trihydroxyurs-12-en-23,28-dioic acid-28-O-glucoside	Terpenoids	Triterpene Saponin	-	201430	232000	104700	583940	588440	587030	1.106	3.26949	1.70907	up
pmn001370	Pinoresinol-4,4'-O-di-O-glucoside	Lignans and Coumarins	Lignans	63902-38-5	199480	152170	184520	1593000	1396800	1547300	1.18474	8.46205	3.08101	up
pmb0706	Quercetin-3-O-(6''-O-malonyl)glucosyl-5-O-glucoside	Flavonoids	Flavonols	-	8296.8	17339	7698.2	1141800	1142100	1190700	1.18189	104.236	6.70371	up
pmb0709	Quercetin-7-O-(6''-malonyl)glucosyl-5-O-glucoside	Flavonoids	Flavonols	-	104960	137840	260050	4192200	4876500	4984600	1.17368	27.9473	4.80464	up
Cmpk006206	Mascaroside IV	Terpenoids	Ditepenoids	2214215-15-1	125770	137890	229330	491930	617790	1155300	1.09456	4.59445	2.19989	up
Lmpp003268	Kaempferol-3-O-rutinoside-7-O-glucoside	Flavonoids	Flavonols	-	1173900	1329600	1681900	4148500	3042800	2736700	1.11101	2.37206	1.24614	up
Lmsp003161	Kaempferol-3-O-sophoroside-7-O-rhamnoside	Flavonoids	Flavonols	-	9	9	9	84709000	88918000	84172000	1.18895	9.54811e+06	23.1868	up
Zmmp002007	Cyanidin-3-O-(6''-O-p-coumaroyl)glucoside-5-O-glucoside	Flavonoids	Anthocyanidins	-	209510	68105	51162	85608000	85892000	82375000	1.17973	772.18	9.59279	up
Lmyp001666	Cyanidin-3-O-glucosylrutinoside	Flavonoids	Anthocyanidins	-	190930	113370	47068	84442000	88468000	81898000	1.18038	725.188	9.50221	up
HJAP128	Isorhamnetin-3-O-rutinoside-7-O-rhamnoside	Flavonoids	Flavonols	-	51163	86481	80914	2433100	1043600	1478300	1.16754	22.6713	4.5028	up
Lmmp002755	Quercetin-7-O-rutinoside-4'-O-glucoside	Flavonoids	Flavonols	-	9	9	9	969460	1646400	1319200	1.18857	145743	17.1531	up
Lmsp002982	Quercetin-3-O-sophoroside-7-O-rhamnoside	Flavonoids	Flavonols	-	39006	58501	78947	905290	1367000	2752800	1.15767	28.4782	4.83179	up
pmp001314	6-Hydroxykaempferol-3-O-rutinoside-6-O-glucoside	Flavonoids	Flavonols	-	1795300	1422500	2382100	6593100	5353300	5636600	1.14518	3.13988	1.65071	up
Lmmp002334	Quercetin-3-O-rutinoside-7-O-glucoside	Flavonoids	Flavonols	-	9	9	9	969460	1646400	1319200	1.18857	145743	17.1531	up
Zmqp002952	Delphinidin-3-O-rutinoside-7-O-glucoside	Flavonoids	Anthocyanidins	-	9	9	9	3199700	4494000	2239700	1.18838	367904	18.489	up
pmn001648	Cinnamtannin D1	Tannins	Tannin	97233-06-2	40914000	43781000	40984000	152480	161090	159400	1.18888	0.00376332	-8.05378	down
HJN043	Cinnamtannin B1	Tannins	Tannin	88082-60-4	34711000	34395000	33597000	127080	121340	127780	1.18893	0.00366299	-8.09276	down
pmp000100	Arecatannin B1	Tannins	Tannin	79763-28-3	1371700	1607100	1576900	35940	18797	23326	1.18357	0.0171352	-5.86689	down
pmb2947	Catechin-catechin-catechin	Flavonoids	Flavanols	-	8600900	9202600	8425500	9	9	9	1.18894	1.02939e-06	-19.8898	down
pmp000101	Arecatannin C1	Tannins	Tannin	87727-69-3	54989000	56429000	54979000	248540	310990	116860	1.18227	0.00406492	-7.94256	down
pmn001646	Procyanidin C1*	Tannins	Proanthocyanidins	37064-30-5	24502000	21236000	22280000	10914	7242.3	9876.5	1.18831	0.000412138	-11.2446	down
pmn001647	Procyanidin C2*	Tannins	Proanthocyanidins	37064-31-6	22154000	20601000	21814000	26428	24737	28601	1.18884	0.00123536	-9.66085	down
pmp000103	Arecatannin A2	Tannins	Tannin	79763-29-4	766990	1308400	800250	2210.8	9	1133	1.09247	0.00116593	-9.7443	down
pmn001650	cinnamtannin B2	Tannins	Tannin	88038-12-4	3122500	3293100	2910000	9	9	9	1.18893	2.89526e-06	-18.3979	down
pmp000102	Arecatannin A1	Tannins	Tannin	-	1040300	1523100	753090	3407.4	1080.4	2285.9	1.17969	0.00204243	-8.9355	down

## Sheet: Pk vs Pp
Table S3. Identification of differentially accumulated metabolites (DAMs) in different groups (Pk vs Pp)
Index	Compounds	Class I	Class II	CAS	Pk-1	Pk-2	Pk-3	Pp-1	Pp-2	Pp-3	VIP	Fold_Change	Log2FC	Type
pme1841	Cadaverine	Alkaloids	Alkaloids	462-94-2	9	9	9	16268	15180	19837	1.21115	1899.44	10.8914	up
pme3011	γ-Aminobutyric acid	Organic acids	Organic acids	-	352540	344110	334600	124170	122900	148040	1.20122	0.383137	-1.38407	down
MA10014775	Hydroquinone	Phenolic acids	Phenolic acids	123-31-9	270690	260630	282890	635350	631980	689150	1.20738	2.40292	1.26479	up
MWS5173	Isocytosine*	Nucleotides and derivatives	Nucleotides and derivatives	108-53-2	1615200	1946200	1757800	211550	305760	269240	1.2017	0.14787	-2.7576	down
pme0257	Uracil	Nucleotides and derivatives	Nucleotides and derivatives	66-22-8	1651800	1681900	1677500	6390700	5580500	6453700	1.20819	3.67674	1.87843	up
Lmbn000121	3-Cyano-L-alanine	Amino acids and derivatives	Amino acids and derivatives	6232-19-5	35161	34735	40672	19998	16186	18037	1.18246	0.490386	-1.02801	down
MWS1752	Ethyl butyrate	Organic acids	Organic acids	105-54-4	538640	540940	527600	9	9	9	1.21139	1.67996e-05	-15.8612	down
MWS2085	Ethyl isobutyrate	Organic acids	Organic acids	97-62-1	538640	540940	527600	9	9	9	1.21139	1.67996e-05	-15.8612	down
MWS5209	N-Methyl-α-aminoisobutyric acid	Amino acids and derivatives	Amino acids and derivatives	2566-34-9	9	9	9	38056	27913	22839	1.21048	3289.19	11.6835	up
mws0256	L-Valine	Amino acids and derivatives	Amino acids and derivatives	72-18-4	49928000	38582000	44542000	19966000	20661000	16366000	1.17669	0.428351	-1.22313	down
mws0192	Succinic acid	Organic acids	Organic acids	110-15-6	191740000	181620000	204280000	70235000	74731000	68633000	1.20688	0.369779	-1.43527	down
mws0470	Methylmalonic acid	Organic acids	Organic acids	516-05-2	191740000	181620000	204280000	70235000	74731000	68633000	1.20688	0.369779	-1.43527	down
pme3096	Aminomalonic acid	Organic acids	Organic acids	1068-84-4	7130100	6814800	7768900	2549300	2775200	2638800	1.20617	0.366739	-1.44717	down
pma0134	D-(-)-Threose	Others	Saccharides and Alcohols	95-43-2	123120000	112450000	131830000	37799000	37190000	39310000	1.20697	0.311102	-1.68454	down
MWS2091	1-Phenylethanol	Phenolic acids	Phenolic acids	98-85-1	9	9	9	993170	1003500	954920	1.21138	109318	16.7382	up
mws0263	5-Oxo-L-Proline	Amino acids and derivatives	Amino acids and derivatives	98-79-3	53676	96427	81529	28535	34001	29534	1.12183	0.397484	-1.33103	down
MWS0813	5-Oxoproline	Amino acids and derivatives	Amino acids and derivatives	149-87-1	50131	79881	45861	13352	31120	19813	1.04866	0.365519	-1.45198	down
ML10197929	Creatine	Organic acids	Organic acids	57-00-1	2064200	2413500	2411300	996880	1009700	1014700	1.20152	0.438566	-1.18913	down
mws0227	L-Leucine*	Amino acids and derivatives	Amino acids and derivatives	61-90-5	162920000	129220000	155920000	53042000	100090000	51015000	1.0601	0.455624	-1.13408	down
Lmbn001288	2-Hydroxy-2-methyl-3-oxobutanoic acid	Organic acids	Organic acids	71698-08-3	1427900	1529400	1430300	580620	562860	578090	1.20977	0.392372	-1.34971	down
pme0243	Glutaric acid	Organic acids	Organic acids	110-94-1	1354700	1435400	1378800	585990	569440	558870	1.21	0.411212	-1.28205	down
Lmmn000806	Dimethylmalonic acid	Organic acids	Organic acids	595-46-0	1354700	1435400	1378800	585990	569440	558870	1.21	0.411212	-1.28205	down
Lmbn001364	4-Hydroxy-2-Oxopentanoic Acid	Organic acids	Organic acids	3318-73-8	1505600	1500100	1369300	605370	558880	551100	1.20669	0.39208	-1.35078	down
Lmgn000160	3-Ureidopropionic Acid	Organic acids	Organic acids	462-88-4	1709700	2452000	2397800	1029000	874950	764100	1.15248	0.406746	-1.2978	down
mws0001	L-Asparagine	Amino acids and derivatives	Amino acids and derivatives	70-47-3	33966000	26804000	36632000	7684400	9032600	7118600	1.19465	0.244714	-2.03083	down
Zmyn002919	2-Methylbenzoic Acid	Phenolic acids	Phenolic acids	118-90-1	14324	13734	13021	36702	39924	34494	1.205	2.70503	1.43565	up
pme1002	L-Tyramine	Alkaloids	Alkaloids	51-67-2	253280000	220880000	262390000	85351000	77309000	81192000	1.2043	0.331073	-1.59478	down
pma0948	Phenylethanolamine	Alkaloids	Alkaloids	7568-93-6	161830000	144480000	166670000	53512000	49082000	50974000	1.20655	0.324682	-1.6229	down
Lmgn001670	Salicylic acid	Phenolic acids	Phenolic acids	69-72-7	18715000	17803000	18222000	58799000	57273000	60110000	1.21068	3.21852	1.6864	up
mws0749	4-Hydroxybenzoic acid	Phenolic acids	Phenolic acids	99-96-7	6020000	2058400	2032200	10612000	10387000	10500000	1.0544	3.11544	1.63944	up
mws2368	Tyrosol; 4-Hydroxyphenylethanol	Phenolic acids	Phenolic acids	501-94-0	2239100	2151400	2157300	7287500	6959400	7324100	1.21062	3.29439	1.72001	up
pme2828	4-Nitrophenol	Phenolic acids	Phenolic acids	100-02-7	45851000	46215000	42921000	117830000	132580000	112360000	1.20394	2.68744	1.42623	up
pme3207	Muconic acid	Organic acids	Organic acids	1119-72-8	750100	556860	612360	188660	171980	204950	1.19493	0.294682	-1.76277	down
mws0340	2,3-Dimethylsuccinic acid	Organic acids	Organic acids	13545-04-5	9	9	9	165310	153860	176900	1.21135	18373	14.1653	up
Wmzn000227	2,2-Dimethylsuccinic acid	Organic acids	Organic acids	597-43-3	81679	86640	118620	53049	40788	31178	1.10185	0.435685	-1.19864	down
pme0193	L-Glutamine	Amino acids and derivatives	Amino acids and derivatives	56-85-9	5991800	5901000	5974600	9	9	9	1.21139	1.51113e-06	-19.3359	down
pme0026	L-Lysine	Amino acids and derivatives	Amino acids and derivatives	56-87-1	4423000	5274300	4648500	9	9	9	1.21135	1.88208e-06	-19.0192	down
Hmmn001882	2,5-dihydroxy-Indole	Alkaloids	Plumerane	-	263580	341390	263260	117830	78044	123560	1.14887	0.367914	-1.44256	down
pme0256	Xanthine	Nucleotides and derivatives	Nucleotides and derivatives	69-89-6	9	9	9	347080	288880	334720	1.21131	35951.1	15.1337	up
Zmyn002323	2-Hydroxyphenylacetic acid	Organic acids	Organic acids	614-75-5	135110	157050	146730	388250	379990	380090	1.20634	2.61644	1.38761	up
MWS1846	Phenoxyacetic acid	Phenolic acids	Phenolic acids	122-59-8	687050	827070	713680	2383400	2198900	2333500	1.20425	3.10432	1.63428	up
mws0458	Vanillin; 4-Hydroxy-3-Methoxybenzaldehyde	Phenolic acids	Phenolic acids	121-33-5	860820	800600	842880	1622800	1721400	1772900	1.20621	2.04333	1.03092	up
MWSmce454	3,5-Dihydroxyacetophenone	Phenolic acids	Phenolic acids	51863-60-6	82592	81329	85900	9	9	9	1.21137	0.000108077	-13.1756	down
MWS3149	3-METHOXYbenzoic Acid	Phenolic acids	Phenolic acids	586-38-9	20498	23528	33495	79346	54814	71596	1.136	2.6542	1.40828	up
mws0145	O-Anisic acid (2-Methoxybenzoic acid)	Phenolic acids	Phenolic acids	529-75-9	367320	402570	439720	1033700	1450800	1322000	1.1885	3.14688	1.65392	up
MWSmce040	Isovanillin	Phenolic acids	Phenolic acids	621-59-0	2088400	2178500	2053000	5566900	5484600	5374200	1.21018	2.59904	1.37798	up
MWSmce183	D-(-)-Mandelic acid	Organic acids	Organic acids	611-71-2	66609	71918	52784	9	9	9	1.21117	0.000141131	-12.7907	down
mws4002	Dopamine	Alkaloids	Phenolamine	51-61-6	1413300	1399400	1735300	302120	428320	262500	1.18537	0.218325	-2.19545	down
mws0183	3,4-Dihydroxybenzoic acid (Protocatechuic acid)*	Phenolic acids	Phenolic acids	99-50-3	36826000	38457000	37560000	87759000	92345000	90715000	1.21026	2.39996	1.26301	up
mws0885	2,4-Dihydroxybenzoic acid*	Phenolic acids	Phenolic acids	89-86-1	5302700	5212400	3946100	17722000	29069000	21830000	1.18228	4.74518	2.24646	up
mws0639	2,3-Dihydroxybenzoic Acid*	Phenolic acids	Phenolic acids	303-38-8	41677000	43694000	43544000	99015000	102590000	103570000	1.21015	2.36726	1.24322	up
mws0180	2,5-Dihydroxybenzoic acid; Gentisic Acid*	Phenolic acids	Phenolic acids	490-79-9	18444000	18488000	18820000	45769000	46192000	46349000	1.21128	2.48081	1.31081	up
mws0254	L-Histidine	Amino acids and derivatives	Amino acids and derivatives	71-00-1	2794900	2559500	2093600	9	9	9	1.21131	3.62513e-06	-18.0735	down
MWS0611	D-Alanyl-D-Alanine	Amino acids and derivatives	Amino acids and derivatives	923-16-0	2776.8	4293.4	4160.8	42380	12486	8913.3	1.01421	5.67886	2.5056	up
mws0005	Tryptamine	Alkaloids	Plumerane	61-54-1	39887000	41738000	41319000	12001000	11787000	11580000	1.21095	0.287676	-1.79748	down
Lmcp000282	L-Carnitine	Alkaloids	Alkaloids	541-15-1	2871000	2789700	2742900	1105700	1016100	1054100	1.20955	0.377921	-1.40384	down
pme3968	7-Methylguanine	Nucleotides and derivatives	Nucleotides and derivatives	578-76-7	3546100	3243000	3621800	1327200	1246500	1414300	1.20477	0.38306	-1.38436	down
mws0346	3-(3-Hydroxyphenyl)-propionic acid	Phenolic acids	Phenolic acids	621-54-5	32734	22197	23573	11015	7615	10539	1.1475	0.371561	-1.42833	down
pme3381	3-Hydroxyphenylacetic Acid Methyl Ester	Phenolic acids	Phenolic acids	42058-59-3	25065	31977	20362	3672.9	5196.5	13173	1.04736	0.284771	-1.81213	down
Cmdn000784	Uric acid	Nucleotides and derivatives	Nucleotides and derivatives	69-93-2	67693	82684	84271	161170	136310	243380	1.10151	2.30498	1.20476	up
mws0028	Vanillic acid	Phenolic acids	Phenolic acids	121-34-6	455340	439270	466360	1023500	1187000	1113700	1.20514	2.44252	1.28837	up
MWSmce501	Protocatechuic Acid Methyl Ester	Phenolic acids	Phenolic acids	2150-43-8	44694000	45484000	44275000	95244000	102410000	98664000	1.2095	2.20388	1.14004	up
pme2598	3,4-Dihydroxybenzeneacetic acid	Phenolic acids	Phenolic acids	102-32-9	1628300	1223800	1670900	4435900	4288600	4707100	1.19068	2.96962	1.57028	up
Zmgn004439	Decanoic acid	Organic acids	Organic acids	334-48-5	7582.9	7481	7715.6	9	9	9	1.21138	0.00118528	-9.72056	down
pme3009	Trans-Citridic acid	Organic acids	Organic acids	4023-65-8	606920	651410	555130	1377800	1490900	1342400	1.20063	2.32214	1.21545	up
Lmgn002091	2-Methyl-3-oxoadipic acid	Organic acids	Organic acids	-	8671400	9911800	11637000	3647000	4207000	4244700	1.1835	0.400351	-1.32066	down
Zmyn000155	N-α-Acetyl-L-ornithine	Amino acids and derivatives	Amino acids and derivatives	-	8017300	6483200	6442200	283370	309590	341390	1.20935	0.0446146	-4.48634	down
MWSmce119	L-Arginine	Amino acids and derivatives	Amino acids and derivatives	74-79-3	14903000	14178000	16963000	426380	498430	436070	1.21028	0.0295561	-5.0804	down
Zmbp002117	1-Methoxy-3-indolealdehyde	Alkaloids	Plumerane	-	758630	735110	854240	95240	173680	49545	1.14567	0.135634	-2.88221	down
pme0008	L-Citrulline	Amino acids and derivatives	Amino acids and derivatives	372-75-8	1907300	1955500	1893300	622710	652090	434470	1.18607	0.296949	-1.75171	down
mws0875	L-Cysteinyl-L-glycine	Amino acids and derivatives	Amino acids and derivatives	19246-18-5	20848	18937	9196.6	44537	30471	36363	1.01643	2.27373	1.18506	up
MWSmce220	D-Glucono-1,5-lactone	Organic acids	Organic acids	90-80-2	68811	69800	70259	131040	198360	219900	1.14922	2.62987	1.39499	up
mws0352	Theophylline	Alkaloids	Alkaloids	58-55-9	3560500	3772000	3812500	101990000	99283000	104030000	1.21127	27.3937	4.77577	up
MWSmce455	Methyl vanillate	Phenolic acids	Phenolic acids	3943-74-6	118610	111600	109680	540250	582940	592570	1.21016	5.04799	2.33571	up
mws4171	2,4,6-Trihydroxybenzoic Acid methyl ester	Phenolic acids	Phenolic acids	3147-39-5	14629	6153.6	6649.8	63717	61957	62445	1.16746	6.85755	2.77769	up
Zmdp000292	Arginine methyl ester	Amino acids and derivatives	Amino acids and derivatives	-	3218200	4330400	2378100	342630	731950	252570	1.14531	0.133695	-2.90298	down
pme3388	Homoarginine	Amino acids and derivatives	Amino acids and derivatives	156-86-5	1489000	1266700	1667200	521480	527050	518110	1.19687	0.354211	-1.49732	down
Zmjp000182	N-Monomethyl-L-arginine	Amino acids and derivatives	Amino acids and derivatives	17035-90-4	4127600	2726600	3195100	472550	506640	656800	1.19342	0.162796	-2.61886	down
MWSslk144	p-Coumaric acid ethyl ester	Phenolic acids	Phenolic acids	7362-39-2	9	9	9	201840	144530	190280	1.21111	19875.9	14.2787	up
pme0534	Gluconic acid	Others	Saccharides and Alcohols	526-95-4	7570200	7163800	6324900	16073000	15443000	13179000	1.1838	2.12238	1.08568	up
MWStz083	Cyclo(D-Val-L-Pro)	Amino acids and derivatives	Amino acids and derivatives	27483-18-7	1430600	1477600	1422200	659530	733520	650300	1.20468	0.471862	-1.08356	down
Lmgp001948	N-Hydroxytyrosine	Amino acids and derivatives	Amino acids and derivatives	63577-99-1	9	9	9	172900	147990	161170	1.21132	17854.1	14.124	up
pmb0818	Methoxyindoleacetic acid	Alkaloids	Plumerane	3471-31-6	4946600	4856200	5721400	2295100	2147500	2365500	1.19873	0.438548	-1.18919	down
Lmbp002962	Isofraxetin*	Lignans and Coumarins	Coumarins	50656-75-2	19109000	20242000	19611000	44173000	37444000	41402000	1.19972	2.08641	1.06102	up
mws0939	1,3,7-Trimethyluric acid	Organic acids	Organic acids	5415-44-1	467360	514280	570180	40145	29300	51327	1.20054	0.077826	-3.6836	down
pme1654	Jasmonic acid	Organic acids	Organic acids	77026-92-7	73946	73656	67592	9	9	9	1.21138	0.000125468	-12.9604	down
mws0863	2-Deoxyribose-5'-phosphate*	Nucleotides and derivatives	Nucleotides and derivatives	102916-66-5	335100	205780	452640	9	9	9	1.21015	2.71761e-05	-15.1673	down
MWS2010	3-nitro-L-tyrosine	Amino acids and derivatives	Amino acids and derivatives	621-44-3	150530	144280	145180	497550	389880	364430	1.19087	2.8452	1.50853	up
HJAP051	3-(3,4,5-Trimethoxyphenyl)propan-1-ol	Phenolic acids	Phenolic acids	-	9	9	9	269730	303620	270400	1.21136	31250	14.9316	up
mws2105	Benzyl salicylate	Phenolic acids	Phenolic acids	118-58-1	111100	108290	69636	609260	400850	600010	1.17814	5.57085	2.4779	up
pma6455	Ribulose-5-phosphate	Others	Saccharides and Alcohols	4300-28-1	456100	518320	346590	244710	124880	178090	1.08294	0.414592	-1.27024	down
pmb0962	L-Lysine-Butanoic Acid	Amino acids and derivatives	Amino acids and derivatives	80407-71-2	9	9	9	22304	56455	22487	1.20795	3749.85	11.8726	up
MWSslk082	5-methoxyflavone	Flavonoids	Flavones	42079-78-7	538430	555110	488830	1290200	1268600	1208400	1.20519	2.38073	1.25141	up
Lmyp007641	Rubiadin	Quinones	Anthraquinone	117-02-2	113940	142110	117120	587010	515910	586660	1.2043	4.52764	2.17876	up
Lmhp002001	L-Valyl-L-Phenylalanine	Amino acids and derivatives	Amino acids and derivatives	3918-92-1	221760	203240	181560	502020	463160	549110	1.1949	2.49652	1.31992	up
Lmlp003161	N-Feruloylputrescine	Alkaloids	Phenolamine	501-13-3	11115000	11211000	11582000	97979000	97741000	95949000	1.2113	8.60178	3.10463	up
pmp001244	Caffeoylcholine	Alkaloids	Phenolamine	87189-10-4	6861600	6518400	8359200	29075000	25960000	28221000	1.20247	3.82976	1.93726	up
pme0230	Adenosine	Nucleotides and derivatives	Nucleotides and derivatives	58-61-7	31850000	27532000	31658000	65290000	60721000	64548000	1.19938	2.09313	1.06567	up
pma2172	cinnamoyltyramine	Alkaloids	Phenolamine	20384-14-9	23911	29011	18803	79366	68009	72537	1.17874	3.06604	1.61638	up
Lmyn006227	Galangin (3,5,7-Trihydroxyflavone)	Flavonoids	Flavones	548-83-4	9	9	9	15324	16687	12674	1.21107	1655	10.6926	up
Lmmn003323	2-Hydroxyhexadecanoic acid	Organic acids	Organic acids	764-67-0	2089100	2077200	2105400	4369600	4215800	4324000	1.21078	2.05836	1.04149	up
Lmrj002793	Cyclo(Phe-Glu)	Amino acids and derivatives	Amino acids and derivatives	-	77876	52507	83015	35020	18000	18009	1.09852	0.332848	-1.58707	down
pmb0508	p-Coumaroylagmatine	Alkaloids	Phenolamine	7295-86-5	624740	627830	559660	1928700	1702500	1742300	1.20523	2.96513	1.5681	up
pmp001245	Feruloylcholine	Alkaloids	Phenolamine	85927-25-9	207620	167710	192750	466460	415470	481080	1.19324	2.39933	1.26263	up
mws0129	Genkwanin (Apigenin 7-methyl ether)	Flavonoids	Flavones	437-64-9	9	9	9	165420	142700	132970	1.21125	16336.7	13.9958	up
mws0918	Prunetin (5,4'-Dihydroxy-7-methoxyisoflavone)	Flavonoids	Isoflavones	552-59-0	61066	55490	41889	158100	183650	189740	1.18604	3.35441	1.74606	up
Zmhn003059	Emodin-1-methyl ether	Quinones	Anthraquinone	-	353460	281830	290970	72895	75916	68718	1.20481	0.234847	-2.09021	down
Cmqp004699	Fisetin	Flavonoids	Flavonols	528-48-3	850740	832480	756120	5069100	4735500	5176200	1.20981	6.14133	2.61855	up
Hmcp004650	Hexadecanedioic acid	Lipids	Free fatty acids	505-54-4	154300	203390	192830	937080	728290	848670	1.19843	4.56666	2.19114	up
Lmsp004137	3,4,2',4',6'-Pentahydroxychalcone	Flavonoids	Chalcones	73692-51-0	21013000	24310000	22878000	2983500	3165300	2790500	1.20958	0.131073	-2.93156	down
mws1000	Fustin	Flavonoids	Flavanonols	20725-03-5	5268300	4969700	4972400	361670	369010	311480	1.21039	0.0685163	-3.86741	down
Lmyn003835	4-(3,4,5-Trihydroxybenzoxy)benzoic Acid	Phenolic acids	Phenolic acids	-	42481000	42338000	42208000	2489500	2812600	2622000	1.21096	0.0623812	-4.00274	down
MWSHY0174	Epicatechin*	Flavonoids	Flavanols	490-46-0	267450000	328680000	348430000	69119000	67654000	68237000	1.20451	0.217043	-2.20395	down
pma0101	Caffeoylagmatine	Alkaloids	Phenolamine	-	9	9	9	72566	97599	115050	1.21095	10563.5	13.3668	up
pmb0494	Sinapoylputrescine	Alkaloids	Phenolamine	70185-57-8	130380	171580	146110	448740	442190	473950	1.19854	3.04613	1.60698	up
MWSHY0021	Apigenin-7,4'-dimethyl ether	Flavonoids	Flavones	5128-44-9	30014	29658	26862	86114	71687	76273	1.20099	2.70499	1.43563	up
Zmhp003514	6,7,8-Tetrahydroxy-5-methoxyflavone	Flavonoids	Flavones	-	120230	127190	123780	9	9	9	1.21138	7.27371e-05	-13.7469	down
Zmhn001926	1-O-Salicyloyl-β-D-glucose	Phenolic acids	Phenolic acids	60517-74-0	6539100	6791400	6274200	12105000	18850000	12059000	1.12747	2.19407	1.13361	up
Hmtn001302	Glucosyloxybenzoic acid	Phenolic acids	Phenolic acids	-	3044700	3235500	3376500	7844000	7623500	8049500	1.20806	2.4353	1.2841	up
Ymjm000148	Salidroside	Phenolic acids	Phenolic acids	10338-51-9	3465400	3185900	3214600	7952300	7434900	7981100	1.20728	2.36859	1.24403	up
MWS4295	DL-2-hydroxystearic acid	Lipids	Free fatty acids	629-22-1	292000	289680	284350	684630	714450	734770	1.21003	2.46394	1.30097	up
pme2246	Ellagic acid	Tannins	Tannin	476-66-4	154350	143970	156830	386510	257960	353940	1.15173	2.19358	1.13329	up
Zmhn000892	4-O-Glucosyl-3,4-dihydroxybenzyl alcohol	Phenolic acids	Phenolic acids	-	2851900	2909100	3054100	13569000	11555000	11811000	1.20782	4.18997	2.06694	up
mws0049	Gallocatechin*	Flavonoids	Flavanols	970-73-0	441090	371030	446810	2467900	2787300	2576500	1.20801	6.22092	2.63713	up
pmn001689	9-Hydroxy-12-oxo-15(Z)-octadecenoic acid	Lipids	Free fatty acids	-	101000	80879	81238	9	9	9	1.21125	0.000102616	-13.2505	down
Lmbn004685	5S,8R-DiHODE; (5S,8R,9Z,12Z)-5,8-Dihydroxyoctadeca-9,12-dienoate	Lipids	Free fatty acids	-	101000	80879	81238	9	9	9	1.21125	0.000102616	-13.2505	down
Lmdp003808	Azaleatin (5-O-Methylquercetin)	Flavonoids	Flavonols	529-51-1	8022800	9671200	8696600	90195000	79240000	90910000	1.20912	9.86507	3.30233	up
Lmmn004912	3-O-Methylquercetin	Flavonoids	Flavonols	1486-70-0	9	9	9	960810	808110	880650	1.21133	98132.2	16.5824	up
Zmzp004111	Selagin	Flavonoids	Flavones	-	2084400	2789200	2414000	61314000	67355000	65637000	1.20968	26.6626	4.73674	up
pmb2871	1-O-Gentisoyl-β-D-glucoside	Phenolic acids	Phenolic acids	23445-11-6	9886800	11189000	11957000	64751000	57806000	56018000	1.20712	5.40599	2.43456	up
pmn001367	Protocatechuic acid-4-O-glucoside	Phenolic acids	Phenolic acids	-	5842300	6843700	7177300	36865000	34902000	27210000	1.19953	4.98291	2.31699	up
Lmsp009013	4',6-Dihydroxy-5,7-dimethoxyflavanone	Flavonoids	Flavanones	6951-57-1	56936	63820	66362	174080	136100	156060	1.19085	2.49169	1.31712	up
Zmtn001661	Vanilloloside	Phenolic acids	Phenolic acids	74950-96-2	7492900	7485300	8264000	40330000	38950000	32705000	1.20614	4.81818	2.26849	up
Hmtn001120	5-(2-Hydroxyethyl)-2-O-glucosylphenol	Phenolic acids	Phenolic acids	-	26401000	27402000	29103000	109780000	99649000	97783000	1.2084	3.70555	1.88969	up
pme3459	Cafestol	Terpenoids	Ditepenoids	469-83-0	3696200	3717500	3956900	988430	1691000	1303000	1.16229	0.350239	-1.51359	down
MWSHY0106	Myricetin	Flavonoids	Flavonols	529-44-2	653270	430820	476450	1113600	1362300	1365800	1.15645	2.46178	1.2997	up
pme3174	Cytidine 5'-monophosphate(Cytidylic acid)	Nucleotides and derivatives	Nucleotides and derivatives	63-37-6	500440	558100	575450	166750	149500	168550	1.20597	0.296697	-1.75294	down
Lmbp003825	Skimmin (7-Hydroxycoumarin-7-O-glucoside)	Lignans and Coumarins	Coumarins	93-39-0	8834900	6517200	8580400	26993000	25475000	25819000	1.19529	3.27116	1.7098	up
YC512112	Anabasine-glucoside	Alkaloids	Pyridine alkaloids	-	286250	305670	279890	817180	853920	935460	1.2069	2.98983	1.58006	up
Zmhn002301	p-Coumaric acid-4-O-glucoside	Phenolic acids	Phenolic acids	117405-48-8	242500	231950	309250	599800	553790	516810	1.17263	2.13143	1.09182	up
pmn001690	3-Hydroxy-4-isopropylbenzylalcohol-3-O-glucoside	Phenolic acids	Phenolic acids	-	130470	117800	134350	447270	592050	537940	1.20165	4.12226	2.04344	up
pmn001691	9,12,13-Trihydroxy-10,15-octadecadienoic acid	Lipids	Free fatty acids	-	23318	17740	21881	9	9	9	1.2111	0.000428987	-11.1868	down
mws0371	Cis-4,7,10,13,16,19-Docosahexaenoic Acid	Lipids	Free fatty acids	6217-54-5	65989	67903	61974	109600	171040	187470	1.12668	2.38995	1.25698	up
Lmsp009334	Rhamnazin (3,4',5-Trihydroxy-3',7-dimethoxyflavone)	Flavonoids	Flavonols	552-54-5	419130	453380	412080	1538900	973320	1108900	1.16777	2.81889	1.49513	up
Lmmn003663	5-Glucosyloxy-2-Hydroxybenzoic acid methyl ester	Phenolic acids	Phenolic acids	-	3805000	3108100	3504900	16601000	17109000	17784000	1.20783	4.94279	2.30533	up
pmp001284	Monopalmitin	Lipids	Glycerol ester	542-44-9	113830	132650	154070	245250	291740	312840	1.161	2.12166	1.08519	up
pmb0789	Pyridoxine-5'-O-glucoside	Others	Vitamin	-	64681	117430	104480	196560	178240	232420	1.07939	2.11877	1.08323	up
pmc0066	2'-Deoxyinosine-5'-monophosphate	Nucleotides and derivatives	Nucleotides and derivatives	3393-18-8	162960000	156230000	161050000	73357000	64695000	73953000	1.20414	0.441456	-1.17966	down
Cmpk005216	20-nor-cofaryloside I	Terpenoids	Ditepenoids	2214215-17-3	496400	542760	459760	3797200	3721400	3707200	1.20988	7.48926	2.90482	up
pmb0776	N-Feruloyltryptamine	Alkaloids	Plumerane	53905-13-8	9	9	9	107140	82104	94626	1.2112	10513.7	13.36	up
pmb0382	O-Feruloyl 4-hydroxycoumarin	Lignans and Coumarins	Coumarins	-	5281200	5174600	4829000	11451000	11619000	13895000	1.19739	2.41842	1.27406	up
pma0149	Sinapoyl malate	Phenolic acids	Phenolic acids	92344-58-6	346050	321200	386420	871330	703520	634730	1.16214	2.09703	1.06835	up
pmn001420	1-O-Caffeoyl-β-D-glucose	Phenolic acids	Phenolic acids	14364-08-0	1150400	1094800	922200	3765600	3145200	3838500	1.19755	3.39373	1.76287	up
Jmwn002620	Vanillic Acid-4-O-Glucuronide	Phenolic acids	Phenolic acids	-	553630	505890	742920	1897300	1959600	1927500	1.18891	3.20921	1.68222	up
mws0906	Coniferin	Phenolic acids	Phenolic acids	531-29-3	838160	924940	946750	2827900	2584600	2980400	1.20565	3.09718	1.63096	up
Zmlp007578	3,3',4-O-Trimethylellagic acid	Tannins	Tannin	1617-49-8	71476	92514	103070	2037700	2077500	1857100	1.20825	22.3631	4.48305	up
MWSslk092	Usnic acid	Phenolic acids	Phenolic acids	125-46-2	640090	768500	707630	5609200	6257100	4678900	1.20561	7.81828	2.96685	up
Zmln000899	Syringaldehyde-4-O-glucoside	Phenolic acids	Phenolic acids	-	205270	214200	267160	899330	876550	864370	1.20271	3.84523	1.94307	up
Lmtn000940	1-O-(3,4-Dihydroxy-5-methoxy-benzoyl)-glucoside	Phenolic acids	Phenolic acids	-	10197000	10070000	10562000	174350000	159420000	174910000	1.21105	16.5	4.0444	up
mws1629	Aucubin	Terpenoids	Sesquiterpenoids	479-98-1	196900	84336	77085	1273200	1232200	1337500	1.17683	10.7247	3.42287	up
mws0874	3'-Adenylic Acid	Nucleotides and derivatives	Nucleotides and derivatives	84-21-9	75185	81992	84105	37639	37086	26412	1.16882	0.419165	-1.25441	down
pmb0532	Inosine 5'-monophosphate	Nucleotides and derivatives	Nucleotides and derivatives	131-99-7	4941000	4077400	4936000	2000300	3049300	1925800	1.10406	0.499871	-1.00037	down
mws0096	Piperitol	Lignans and Coumarins	Lignans	52151-92-5	20829	22303	26041	50070	46306	52542	1.18908	2.15283	1.10624	up
Jmyn002224	glucoacetosyringone	Phenolic acids	Phenolic acids	86402-41-7	117040	53562	117470	203950	217760	219630	1.03526	2.22632	1.15466	up
Hmmn003964	7-Deoxyloganic acid	Terpenoids	Monoterpenoids	22487-36-1	767140	791160	681940	85512	87146	81992	1.21028	0.113671	-3.13707	down
pmb0998	Guanosine 5'-monophosphate	Nucleotides and derivatives	Nucleotides and derivatives	85-32-5	1145000	980820	991860	340030	437790	469890	1.1779	0.400205	-1.32119	down
Lmbp002309	Sinapaldehyde-4-O-Glucoside	Phenolic acids	Phenolic acids	154461-65-1	2020100	1838000	1740400	642290	518500	630200	1.19958	0.319905	-1.64428	down
mws0011	Syringin	Phenolic acids	Phenolic acids	118-34-3	754350	822740	679360	2070300	1925700	1764100	1.19684	2.55273	1.35204	up
mws1574	Geniposidic acid	Terpenoids	Monoterpenoids	27741-01-1	5751000	6157700	4856300	1767300	1694900	1808800	1.202	0.314405	-1.6693	down
Lmdn001501	Gardoside	Terpenoids	Monoterpenoids	54835-76-6	5556500	6152900	5666900	1758000	1779800	1922500	1.20815	0.314238	-1.67007	down
mws0232	Riboflavin (Vitamin B2)	Others	Vitamin	83-88-5	3976500	4682800	4482700	10394000	12199000	12825000	1.19625	2.69502	1.4303	up
HJN003	1-O-Sinapoyl-D-glucose	Phenolic acids	Phenolic acids	-	190610	184060	165340	574020	565870	563010	1.2078	3.15346	1.65694	up
pmn001319	1-O-Feruloyl-3-O-p-Coumaroylglycerol	Phenolic acids	Phenolic acids	-	9	9	9	44886	55608	46855	1.21126	5457.37	12.414	up
HJAP012	Luteolin-8-C-arabinoside	Flavonoids	Flavonoid carbonoside	-	368000	244680	282470	761670	582910	685410	1.14483	2.26777	1.18127	up
Lmyp004617	Pinocembrin-7-O-glucoside (Pinocembroside)	Flavonoids	Flavanones	75829-43-5	90703	106930	99505	604960	706280	804990	1.20592	7.12204	2.83229	up
pmp001248	Caffeoylcholine-4-O-glucoside	Alkaloids	Phenolamine	-	42437	41479	43333	78086	169660	96474	1.08674	2.70509	1.43568	up
Cmbn007148	1-O-Feruloyl-3-O-caffeoylglycerol	Lipids	Glycerol ester	-	2027200	1969600	2301500	4517100	4508500	4575700	1.2024	2.15952	1.11071	up
pmn001587	Asperulosidic acid	Terpenoids	Monoterpenoids	25368-11-0	254680	226670	227030	524940	537810	484800	1.20147	2.18463	1.12739	up
pme3392	Pelargonidin-3-O-glucoside	Flavonoids	Anthocyanidins	47684-27-5	44164000	42497000	42090000	163090000	161660000	158180000	1.21091	3.75088	1.90723	up
mws2186	Avicularin(Quercetin-3-O-α-L-arabinofuranoside)	Flavonoids	Flavonols	572-30-5	1193200	878870	982050	2402000	2137500	2761000	1.17089	2.39038	1.25724	up
Lmdp003509	Quercetin-3-O-xyloside (Reynoutrin)	Flavonoids	Flavonols	549-32-6	1759300	1357100	1421500	3518600	2867500	3583000	1.16873	2.19685	1.13544	up
pme1611	Isohemiphloin	Flavonoids	Flavonoid carbonoside	-	1451000	1458500	1490200	697630	757100	699560	1.20759	0.489645	-1.03019	down
Zmhn001036	Choerospondin	Flavonoids	Flavanones	81202-36-0	211800	215960	189360	538220	500720	543500	1.20484	2.56423	1.35853	up
mws1179	Naringenin-7-O-glucoside (Prunin)	Flavonoids	Flavanones	529-55-5	519780	444310	388230	1547800	1652700	1294100	1.19062	3.32362	1.73276	up
Lmfn004093	Phloretin-4'-O-glucoside (Trilobatin)	Flavonoids	Chalcones	4192-90-9	8167100	8326200	8866300	20785000	21522000	20799000	1.20935	2.48845	1.31525	up
Lmhp008440	LysoPE 15:1	Lipids	LPE	-	25843	26991	35616	15570	14094	13027	1.1557	0.482657	-1.05093	down
Lmlp003024	N'-p-Coumaroylagmatine-glucoside	Alkaloids	Phenolamine	-	675900	586540	609720	4105000	4275100	4193000	1.21009	6.71583	2.74756	up
pmp000438	Betulin	Terpenoids	Triterpene	473-98-3	9	9	9	129640	119470	116640	1.21134	13546.3	13.7256	up
pmp000573	Acacetin-7-O-galactoside	Flavonoids	Flavones	-	326930	739370	627720	9	9	9	1.2101	1.59384e-05	-15.9371	down
Zmdn006057	Physcion-1-O-glucoside	Quinones	Anthraquinone	23451-01-6	5585100	5870800	5787000	9	9	9	1.21138	1.56586e-06	-19.2846	down
Ymjm000143	2,3,4-Trihydroxybutyl 6-O-(E)-caffeoyl-β-D-glucopyranoside	Phenolic acids	Phenolic acids	-	150090	367320	215560	510730	513760	549380	1.02621	2.14725	1.10249	up
mws0045	Quercetin-3-O-rhamnoside(Quercitrin)	Flavonoids	Flavonols	522-12-3	980040	771440	739680	1658300	1981500	2508200	1.15034	2.46793	1.3033	up
pmb0550	Cyanidin-3-O-glucoside (Kuromanin)	Flavonoids	Anthocyanidins	47705-70-4	400700000	695330000	710810000	9	9	9	1.2111	1.49432e-08	-25.9959	down
Lmlp005236	Dihydrokaempferol-3-O-glucoside	Flavonoids	Flavanonols	1049-08-8	5897300	3130300	4657900	9	9	9	1.2109	1.97289e-06	-18.9513	down
Lmmn004625	Dihydrokaempferol-7-O-glucoside	Flavonoids	Flavanonols	-	690820	770530	756090	4540200	4921600	4731200	1.21029	6.40062	2.67821	up
Lmsn003297	3,4,2',4',6'-Pentahydroxychalcone-4'-O-glucoside	Flavonoids	Chalcones	-	401470	405130	621690	1948900	1688400	1794300	1.18308	3.80287	1.92709	up
mws1361	Taxifolin-3-O-rhamnoside (Astilbin)	Flavonoids	Flavanonols	29838-67-3	165300	150520	155350	489020	456360	466260	1.20893	2.99603	1.58305	up
HJN086	Eriodictyol-3'-O-glucoside	Flavonoids	Flavanones	-	773390	790780	827020	4846300	4979600	5387300	1.21053	6.36219	2.66952	up
Jmgn004021	6-C-Glucosyl-2-Hydroxynaringenin	Flavonoids	Flavanones	-	10127000	9544900	10544000	21765000	22031000	23250000	1.2069	2.2189	1.14984	up
Lmtn002796	Aromadendrin-7-O-glucoside	Flavonoids	Flavanonols	28189-90-4	6986300	6092200	6638400	16198000	15042000	16385000	1.20426	2.41544	1.27229	up
HJN093	2-O-Salicyl-6-O-Galloyl-D-Glucose	Phenolic acids	Phenolic acids	-	512930	673180	635890	1486400	1617800	1493700	1.19089	2.52355	1.33545	up
HJN041	Epicatechin glucoside	Flavonoids	Flavanols	-	49042000	46243000	46335000	130670000	129550000	127980000	1.21034	2.74114	1.45478	up
Hmpn005101	Sieboldin	Flavonoids	Chalcones	18777-73-6	3420600	3443700	3385500	666270	730020	636800	1.20991	0.198354	-2.33385	down
Zmdn002049	Epicatechin-4'-O-β-D-glucopyranoside	Flavonoids	Flavanols	-	34862000	26135000	22692000	72033000	54343000	67946000	1.13952	2.32195	1.21534	up
MWSmce052	3-Epiursolic acid	Terpenoids	Triterpene	989-30-0	9	9	9	660300	380190	629150	1.21074	61838.5	15.9162	up
mws0034	Epigallocatechin-3-gallate	Flavonoids	Flavanols	989-51-5	7633.6	4180.4	10608	47408	53215	43164	1.16377	6.41276	2.68095	up
mad2085	Caffeoyl-p-coumaroyltartaric acid	Phenolic acids	Phenolic acids	-	491570	550070	534610	9	9	9	1.21136	1.71293e-05	-15.8332	down
mws2220	Gallocatechin 3-O-gallate	Flavonoids	Flavanols	5127-64-0	5514.9	7652.1	5954.7	27620	28605	25486	1.19903	4.27321	2.09532	up
Lmzn001894	Kaempferol-3-O-glucuronide	Flavonoids	Flavonols	22688-78-4	151910	146010	150860	354910	365660	313760	1.20312	2.30476	1.20462	up
pmn001702	Tetahydroxyflavone-7-O-glucuronide	Flavonoids	Flavones	-	170690	177320	178490	367690	373570	350750	1.20886	2.07409	1.05248	up
HJAP011	Chrysoeriol-8-C-glucoside (Scoparin)	Flavonoids	Flavonoid carbonoside	301-16-6	444490	515010	362780	1401100	1202500	1051800	1.1725	2.76447	1.467	up
Lmnp002845	Hispidulin-8-C-glucoside	Flavonoids	Flavonoid carbonoside	-	370870	472560	414730	1294000	1402500	1365800	1.20203	3.22876	1.69098	up
pmb3012	Chrysoeriol-7-O-glucoside	Flavonoids	Flavones	19993-32-9	24587000	21183000	24579000	47602000	45514000	49071000	1.1975	2.02117	1.01519	up
Lmsn005122	1-O-Galloyl-6-O-cinnamoyl-β-D-glucose	Phenolic acids	Phenolic acids	115746-69-5	5354.3	7521.9	5519.9	44800	36100	83130	1.174	8.91656	3.15649	up
Hmzp004605	Ladanetin-6-O-β-D-glucosid	Flavonoids	Flavones	-	1534000	2509700	2286700	4496000	4857200	3336000	1.06666	2.00449	1.00323	up
Lmzp002365	Hesperetin-7-O-glucoside	Flavonoids	Flavanones	31712-49-9	23999000	25273000	24313000	198710000	186560000	189220000	1.21099	7.80716	2.9648	up
pme1398	Delphinidin-3-O-glucoside (Mirtillin)	Flavonoids	Anthocyanidins	50986-17-9	28331000	25449000	29871000	73776000	75248000	63582000	1.19751	2.54158	1.34573	up
Lmhp009769	LysoPE 17:1	Lipids	LPE	-	71153	79042	80674	22050	31640	35615	1.15672	0.386821	-1.37026	down
Xmsn002700	Taxifolin-3'-O-glucoside	Flavonoids	Flavanonols	31106-05-5	749640	767230	731980	2399400	2263800	2407100	1.21026	3.14396	1.65258	up
Lmjp102209	Agrimonolide-6-O-β-D-glucopyranoside	Lignans and Coumarins	Coumarins	126223-29-8	78281	47410	52472	372750	305220	318930	1.19001	5.59544	2.48425	up
pmb0874	LysoPE 18:2(2n isomer)*	Lipids	LPE	-	59687000	53483000	57397000	121650000	119610000	120700000	1.2069	2.1221	1.08549	up
Hmcp002207	Isorhamnetin-7-O-glucoside (Brassicin)	Flavonoids	Flavonols	6743-96-0	9597700	11962000	17241000	111280000	135850000	111570000	1.19599	9.24468	3.20862	up
Zmhn002764	4-O-(6'-O-Glucosylcaffeoyl)-3,4-dihydroxybenzoic acid	Phenolic acids	Phenolic acids	-	88046	87036	98365	565940	556330	527040	1.20995	6.03155	2.59253	up
Lmjp003044	Isorhamnetin-3-O-Glucoside*	Flavonoids	Flavonols	5041-82-7	9488100	14784000	12256000	103700000	113610000	103310000	1.20269	8.77735	3.13379	up
Lmcp003402	Tamarixetin-3-O-glucoside (Tamarixin)*	Flavonoids	Flavonols	27542-39-8	1252000	1468800	1575100	58724000	64210000	74908000	1.20995	46.0537	5.52524	up
Hmzp003994	Pedaliin	Flavonoids	Flavones	22860-72-6	9	9	9	74421000	84157000	77674000	1.21138	8.75007e+06	23.0609	up
pma6640	3'-O-Methyltricetin-7-O-glucoside	Flavonoids	Flavones	-	3595900	4764300	4146900	80101000	64698000	64547000	1.20772	16.7382	4.06507	up
Lmjp002906	Rhamnetin-3-O-Glucoside*	Flavonoids	Flavonols	27875-34-9	7000800	7809200	7705900	68142000	83322000	82366000	1.20915	10.3851	3.37644	up
Zmhn003046	4-O-(6'-O-Glucosylferuloyl)-3,4-dihydroxybenzyl alcohol	Phenolic acids	Phenolic acids	-	44195	20059	32295	119530	112900	140890	1.14642	3.86664	1.95108	up
mws1454	Persicoside	Flavonoids	Flavanones	28978-03-2	75856	113280	103180	383740	438130	373260	1.19147	4.08849	2.03157	up
Lmnn002886	1'-O-(3,4-Dihydroxyphenethyl)-O-caffeoyl-glucoside	Phenolic acids	Phenolic acids	-	153310	177330	131200	455070	415260	483070	1.1919	2.93045	1.55112	up
Jmwn002057	2-(3-β-D-glucopyranosyloxy-4-hydroxyphenyl)ethanol-1-O-β-D-glucopyranoside	Phenolic acids	Phenolic acids	-	401450	450930	446010	1781100	1791700	1719200	1.20954	4.07582	2.02709	up
Lmfp003403	Quercetagetin-7-O-glucoside(Quercetagitrin)	Flavonoids	Flavonols	548-75-4	393230	377590	343930	2914000	2382600	2510800	1.20784	7.00372	2.80812	up
pmb0883	LysoPE 18:0	Lipids	LPE	69747-55-3	592070	493700	817870	241480	195570	213960	1.15901	0.341982	-1.54801	down
HJN104	Dihydromyricetin-3-O-glucoside	Flavonoids	Flavanonols	-	229610	240090	225570	9	9	9	1.21139	3.88338e-05	-14.6523	down
pmb3066	5-O-p-Coumaroylshikimic acid O-glucoside	Phenolic acids	Phenolic acids	-	185910	166610	144240	1881100	1971900	1852900	1.20894	11.4862	3.52183	up
pmn001708	Asiatic acid	Terpenoids	Triterpene	464-92-6	611880	647680	623070	1540500	1498900	1434100	1.20895	2.3762	1.24865	up
pma1303	LysoPC 16:2	Lipids	LPC	-	150730	155540	153310	9	9	9	1.21139	5.87493e-05	-14.0551	down
Lmhp008833	LysoPC 16:1(2n isomer)*	Lipids	LPC	-	1696300	1512700	1508600	5658100	6029700	6523100	1.20725	3.8602	1.94868	up
Zmln000668	Monogalloyl-diglucose	Phenolic acids	Phenolic acids	-	9	9	9	37150	79137	55102	1.20995	6347.74	12.632	up
HJAP135	Pinocembrin-7-O-(6''-O-malonyl)glucoside	Flavonoids	Flavanones	-	1597300	1854100	1670200	9986400	9008000	9329200	1.20894	5.53022	2.46734	up
pmb3000	Chrysoeriol-7-O-(6''-acetyl)glucoside	Flavonoids	Flavones	-	105560	99026	101210	254760	239050	250780	1.20913	2.43492	1.28388	up
Lmsn002288	1-O-Caffeoyl-(6-O-glucosyl)-β-D-glucose	Phenolic acids	Phenolic acids	-	228310	182710	306650	414520	919090	490850	1.02258	2.5422	1.34608	up
pme2125	Raffinose*	Others	Saccharides and Alcohols	512-69-6	887030	1156400	1206300	2643600	2393200	2184700	1.16787	2.22218	1.15198	up
pme0500	D-Melezitose*	Others	Saccharides and Alcohols	597-12-6	239570	297540	280940	657560	665360	534650	1.17915	2.27073	1.18316	up
MWSmce486	Manninotriose*	Others	Saccharides and Alcohols	13382-86-0	9	9	9	21243	24017	17535	1.21102	2325.74	11.1835	up
Lmhp008718	LysoPC 17:2	Lipids	LPC	-	816630	846510	736510	1946100	2524000	2457000	1.19338	2.88671	1.52943	up
Zmsp004363	Quercetin-3-O-(6''-acetyl)glucoside	Flavonoids	Flavonols	-	134630	196510	123370	462700	486520	587660	1.17242	3.3814	1.75762	up
Hmln002199	Quercetin-3-O-(6''-O-acetyl)galactoside	Flavonoids	Flavonols	-	1817600	1657500	1898200	5447200	4003300	5227300	1.18563	2.73162	1.44976	up
Cmpk004510	Mascaroside I	Terpenoids	Ditepenoids	60129-63-7	11590000	16780000	21557000	35532000	37894000	37821000	1.11128	2.22819	1.15587	up
Li512111	Isorhamnetin-3-O-(6''-acetylglucoside)	Flavonoids	Flavonols	-	41436	38605	50576	1488000	1436900	1433700	1.21016	33.3693	5.06045	up
pmp001059	Genipin-1-O-(2''-O-apiosyl)glucoside	Terpenoids	Monoterpenoids	-	159710	161660	166270	603600	733670	594040	1.20539	3.96052	1.98569	up
Lmhp010190	LysoPC 18:1(2n isomer)*	Lipids	LPC	-	6733700	6188700	6520100	19800000	21001000	22149000	1.20864	3.23775	1.69499	up
mws0126	LysoPC 18:0*	Lipids	LPC	19420-57-6	5480200	4994100	5269300	2706400	2444900	2340700	1.20056	0.475876	-1.07134	down
pmd0136	LysoPC 18:0(2n isomer)*	Lipids	LPC	-	5480200	4994100	5269300	2706400	2444900	2340700	1.20056	0.475876	-1.07134	down
Lmhp008924	LysoPC 19:3	Lipids	LPC	-	9	9	9	64961	57684	63884	1.21134	6908.48	12.7542	up
Lmbn001181	Fraxetin-7,8-di-O-glucoside	Lignans and Coumarins	Coumarins	-	679590	837620	512400	2278400	1900900	2611900	1.16676	3.34606	1.74246	up
Lmhp007840	LysoPC 19:2*	Lipids	LPC	-	137360	115490	147130	822150	923490	926170	1.20712	6.67986	2.73982	up
Lmhp007598	LysoPC 19:2(2n isomer)*	Lipids	LPC	-	393480	345400	394880	1527700	1966900	1685000	1.2039	4.56852	2.19173	up
Lmhp010908	LysoPC 19:1	Lipids	LPC	-	36363	34178	84022	126750	115150	108250	1.01732	2.26542	1.17978	up
Lmhp008742	LysoPC 20:5	Lipids	LPC	162440-04-2	10672	6791.9	6003.8	19196	33400	22843	1.12128	3.21459	1.68463	up
Lmhp009890	LysoPC 20:3	Lipids	LPC	1199257-41-4	48755	53112	56166	185200	198800	222720	1.2056	3.8392	1.94081	up
pmp000589	Quercetin-7-O-(6''-malonyl)glucoside	Flavonoids	Flavonols	-	21864000	24166000	22079000	62958000	60477000	60521000	1.20837	2.70091	1.43344	up
Hmmn003659	Limocitrin-7-O-(6''-Acetyl)glucoside	Flavonoids	Flavonols	-	9	9	9	90222	95902	104070	1.21136	10747.9	13.3918	up
Hmln002355	5'-Methoxymatairesinoside	Lignans and Coumarins	Lignans	1691201-82-7	521370	527530	584890	182300	243810	208470	1.1891	0.38841	-1.36435	down
pmn001371	Eucommin A	Lignans and Coumarins	Lignans	99633-12-2	185520	216890	212080	105680	75684	80516	1.17176	0.426175	-1.23048	down
Smsn003768	Tamarixetin-3-O-glucoside-7-O-sulfonate	Flavonoids	Flavonols	-	36239	28980	23851	275960	277740	275860	1.20422	9.31357	3.21933	up
Zmhp005139	Tamarixetin-3-O-(6''-malonyl)glucoside	Flavonoids	Flavonols	-	365220	349650	371440	15033000	14502000	15644000	1.21127	41.5894	5.37814	up
pme0436	Procyanidin B3*	Tannins	Proanthocyanidins	23567-23-9	119820000	120260000	121640000	147180	180560	132350	1.21094	0.00127195	-9.61874	down
mws0836	Procyanidin B1*	Tannins	Proanthocyanidins	20315-25-7	4223300	4685900	4487800	161600	156720	159260	1.21117	0.0356483	-4.81002	down
pmn001667	Procyanidin B4*	Tannins	Proanthocyanidins	29106-51-2	3163700	3361200	3137100	28063	81421	19867	1.1904	0.0133876	-6.22296	down
MWSHY0171	Procyanidin B2*	Tannins	Proanthocyanidins	29106-49-8	110610000	115790000	118770000	1113900	1197900	316760	1.19419	0.00761526	-7.03689	down
pme2493	Kaempferol-3,7-O-dirhamnoside (Kaempferitrin)	Flavonoids	Flavonols	482-38-2	22179000	27181000	25303000	122910	130910	158630	1.21046	0.00552416	-7.50003	down
Hmcp001769	Quercetin-3-O-rhamnosyl(1→2)arabinoside	Flavonoids	Flavonols	-	312770	384070	394940	140060	116650	90519	1.17466	0.318039	-1.65272	down
pmp000275	Gambiriin A1	Tannins	Tannin	76250-49-2	2018500	1114600	1314500	28499	25137	66732	1.18932	0.0270636	-5.2075	down
Lmfp005436	Quercetin-3-O-(2''-Galloyl)Arabinoside	Flavonoids	Flavonols	-	256590	242530	261860	90082	84301	171910	1.06367	0.455062	-1.13587	down
pmb2936	Disinapoyl glucoside	Phenolic acids	Phenolic acids	-	2311000	2459500	2352900	460560	556500	415840	1.20438	0.201154	-2.31363	down
MWSHY0050	Kaempferol-3-O-rutinoside(Nicotiflorin)	Flavonoids	Flavonols	17650-84-9	49529000	64766000	62451000	121900000	121090000	122450000	1.18099	2.0676	1.04796	up
MWSHY0061	Kaempferol-3-O-neohesperidoside	Flavonoids	Flavonols	32602-81-6	40794000	39379000	39093000	67988000	223320000	184060000	1.0477	3.98578	1.99486	up
Lmjp002596	Quercetin-3-O-sambubioside	Flavonoids	Flavonols	83048-35-5	1377500	1579400	1312100	4272300	5961200	5304100	1.1935	3.63963	1.86379	up
Lmtp004044	Quercetin-3-O-apiosyl(1→2)galactoside	Flavonoids	Flavonols	-	1166200	1133000	1558900	4420300	3567000	2946000	1.16047	2.83386	1.50277	up
Lmyp004022	Kaempferol-3-O-(2''-galloyl)glucoside	Flavonoids	Flavonols	76343-90-3	362170	318820	313510	9	9	9	1.21136	2.71493e-05	-15.1687	down
pmb3002	Chrysoeriol-7-O-rutinoside	Flavonoids	Flavones	-	9747100	8426500	8496300	18966000	20161000	18857000	1.20066	2.17414	1.12044	up
Hmjp002999	Isorhamnetin-3-O-rutinoside (Narcissin)	Flavonoids	Flavonols	604-80-8	7644700	8773400	6171100	74263000	58788000	72208000	1.20336	9.0866	3.18374	up
HJN051	Tamarixetin-3-O-rutinoside	Flavonoids	Flavonols	-	1777500	1730700	1842600	17574000	20027000	19380000	1.21068	10.6491	3.41265	up
Lmsp004721	Tamarixetin-3-O-glucoside-7-O-rhamnoside	Flavonoids	Flavonols	-	6068900	5625400	6662200	72304000	96421000	75920000	1.2078	13.3274	3.73633	up
Lmhp003217	2'-Hydoxy,5-methoxyGenistein-O-rhamnosyl-glucoside	Flavonoids	Isoflavones	-	7978400	7984900	3606500	103610000	77432000	82397000	1.18487	13.4615	3.75077	up
Lmmp002963	6-C-Methylquercetin-3-O-rutinoside	Flavonoids	Flavonols	-	1158200	911730	894800	11212000	8297600	12717000	1.20161	10.87	3.44228	up
MWSHY0064	Isorhamnetin-3-O-neohesperidoside	Flavonoids	Flavonols	55033-90-4	3957900	4237300	5130000	85097000	91885000	72100000	1.20831	18.6926	4.22439	up
Lmsp003939	Isorhamnetin-3-O-galactoide-7-O-rhamnoside*	Flavonoids	Flavonols	-	882390	1039000	1085300	7507000	14846000	16068000	1.18845	12.7785	3.67565	up
Lmsp004045	Isorhamnetin-3-O-glucoside-7-O-rhamnoside*	Flavonoids	Flavonols	-	867780	1039700	1017900	10994000	14605000	17674000	1.20424	14.7923	3.88677	up
Lmmp002463	Sexangularetin-3-O-glucoside-7-O-rhamnoside	Flavonoids	Flavonols	-	7194400	17108000	4873700	74998000	39116000	105060000	1.10319	7.51211	2.90922	up
Lmpp003815	Petunidin-3-O-(6''-O-p-Coumaroyl)glucoside	Flavonoids	Anthocyanidins	-	6192800	9531200	7889600	48930000	85421000	154150000	1.16299	12.2176	3.61089	up
pmp001310	6-Hydroxykaempferol-3,6-O-Diglucoside	Flavonoids	Flavonols	-	5948500	5786300	6093800	110600000	78670000	110800000	1.20735	16.8308	4.07303	up
Lmsn001477	1-O-Galloyl-4,6-(S)-HHDP-β-D-glucose	Phenolic acids	Phenolic acids	-	5311.3	4881.5	7463.1	37946	33927	42085	1.19776	6.45439	2.69028	up
Hmcp001578	Isorhamnetin-3,7-O-diglucoside	Flavonoids	Flavonols	6758-51-6	536800	518590	490200	23524000	26999000	25138000	1.21103	48.9528	5.61332	up
Lmsp003252	Isorhamnetin-3-O-sophoroside	Flavonoids	Flavonols	-	357920	324670	403970	38374000	38584000	35681000	1.2109	103.666	6.69579	up
Hmgp001888	Patuletin-3-O-rutinoside	Flavonoids	Flavonols	-	447300	422480	334060	61065000	17828000	51349000	1.19343	108.189	6.75741	up
mws1593	D-Maltotetraose*	Others	Saccharides and Alcohols	34612-38-9	20560	19561	26449	58013	48486	37196	1.11734	2.15855	1.11007	up
Lmqn000213	Stachyose*	Others	Saccharides and Alcohols	470-55-3	115700	150890	184530	376800	414870	212070	1.01934	2.225	1.1538	up
mws4163	Nystose*	Others	Saccharides and Alcohols	13133-07-8	127510	209210	202890	414610	499910	377200	1.12309	2.3938	1.2593	up
pmp001276	1-Linolenoyl-rac-glycerol-diglucoside	Lipids	Free fatty acids	-	10635000	9627500	9635500	22170000	22859000	22615000	1.2071	2.26249	1.17791	up
HJN102	3,4,5-Tricaffeoylquinic acid	Phenolic acids	Phenolic acids	86632-03-3	9429000	8683700	6627900	24483000	27597000	26514000	1.18929	3.17672	1.66754	up
pmn001370	Pinoresinol-4,4'-O-di-O-glucoside	Lignans and Coumarins	Lignans	63902-38-5	330020	341720	300050	1593000	1396800	1547300	1.20808	4.66881	2.22305	up
pmb0706	Quercetin-3-O-(6''-O-malonyl)glucosyl-5-O-glucoside	Flavonoids	Flavonols	-	9	9	9	1141800	1142100	1190700	1.21139	128689	16.9735	up
pmb0709	Quercetin-7-O-(6''-malonyl)glucosyl-5-O-glucoside	Flavonoids	Flavonols	-	80579	129320	29646	4192200	4876500	4984600	1.18598	58.6666	5.87447	up
pmb0667	Isoorientin-7-O-(6''-feruloyl)arabinoside	Flavonoids	Flavonoid carbonoside	-	56620	62590	72825	165610	109570	146710	1.13724	2.19694	1.1355	up
Lmsp003161	Kaempferol-3-O-sophoroside-7-O-rhamnoside	Flavonoids	Flavonols	-	9605800	9693300	7186600	84709000	88918000	84172000	1.20661	9.73352	3.28296	up
Zmmp002007	Cyanidin-3-O-(6''-O-p-coumaroyl)glucoside-5-O-glucoside	Flavonoids	Anthocyanidins	-	9574600	9346400	8268000	85608000	85892000	82375000	1.21019	9.33742	3.22302	up
Lmyp001666	Cyanidin-3-O-glucosylrutinoside	Flavonoids	Anthocyanidins	-	10133000	10398000	9465700	84442000	88468000	81898000	1.21064	8.49453	3.08653	up
HJAP128	Isorhamnetin-3-O-rutinoside-7-O-rhamnoside	Flavonoids	Flavonols	-	354240	58756	167670	2433100	1043600	1478300	1.08527	8.5333	3.0931	up
Lmsp002982	Quercetin-3-O-sophoroside-7-O-rhamnoside	Flavonoids	Flavonols	-	79526	146770	112930	905290	1367000	2752800	1.16638	14.8134	3.88883	up
pmp001314	6-Hydroxykaempferol-3-O-rutinoside-6-O-glucoside	Flavonoids	Flavonols	-	2081500	2625500	2366900	6593100	5353300	5636600	1.18726	2.48562	1.3136	up
Zmqp002952	Delphinidin-3-O-rutinoside-7-O-glucoside	Flavonoids	Anthocyanidins	-	304720	444050	295590	3199700	4494000	2239700	1.18402	9.51147	3.24967	up
pmp001312	6-Hydroxykaempferol-3,7,6-O-triglycoside	Flavonoids	Flavonols	-	328850	420300	201960	1161800	1656200	610590	1.04578	3.60483	1.84993	up
pmn001648	Cinnamtannin D1	Tannins	Tannin	97233-06-2	57576000	56279000	56075000	152480	161090	159400	1.21136	0.00278332	-8.48898	down
HJN043	Cinnamtannin B1	Tannins	Tannin	88082-60-4	46612000	48191000	46369000	127080	121340	127780	1.21137	0.00266483	-8.55174	down
pmp000100	Arecatannin B1	Tannins	Tannin	79763-28-3	1033300	1071400	895300	35940	18797	23326	1.20469	0.026021	-5.26418	down
pmb2947	Catechin-catechin-catechin	Flavonoids	Flavanols	-	1778900	1759900	1411300	9	9	9	1.21132	5.45444e-06	-17.4841	down
pmp000101	Arecatannin C1	Tannins	Tannin	87727-69-3	28882000	29141000	29034000	248540	310990	116860	1.20295	0.00776951	-7.00796	down
pmn001646	Procyanidin C1*	Tannins	Proanthocyanidins	37064-30-5	5051200	5563400	5291000	10914	7242.3	9876.5	1.21047	0.00176245	-9.1482	down
pmn001647	Procyanidin C2*	Tannins	Proanthocyanidins	37064-31-6	9558900	10150000	9069700	26428	24737	28601	1.2112	0.00277171	-8.49501	down
pmp000103	Arecatannin A2	Tannins	Tannin	79763-29-4	732960	469540	563900	2210.8	9	1133	1.10256	0.0018981	-9.04123	down
pmn001650	cinnamtannin B2	Tannins	Tannin	88038-12-4	234160	493880	389680	9	9	9	1.21031	2.41563e-05	-15.3372	down
pmp000102	Arecatannin A1	Tannins	Tannin	-	687350	399630	663140	3407.4	1080.4	2285.9	1.20063	0.00387042	-8.01329	down
