# Supplementary material for: Multiomics analysis reveals the biochemical and genetic bases of Coffea arabica L. fruit color
Source: PeerJ. 2026 Apr 28;13:e20305. doi: 10.7717/peerj.20305 (PMC13134542; doi:10.7717/peerj.20305)
Supplement: Supplemental Information 4 — n.d., not detected. [file peerj-14-20305-s004.xlsx]

## Sheet: Sheet1
Table S4. Identification of anthocyanins contents (μg/g) in coffee samples based on LC-MS/MS. n.d., not detected
No.	Index	Compounds	Class	Q1 (Da)	Q3 (Da)	Ionization model	RT	Equation	r	Weighting	Y-1	Y-2	Y-3	Pk-1	Pk-2	Pk-3	Pp-1	Pp-2	Pp-3	cpd_ID	kegg_map
1	Anthocyanidin_01	Cyanidin-3-(6-O-p-caffeoyl)-glucoside	Cyanidin	611.14	287.1	[M]+	11.53	y = 3.62073e4 x + 4600.17059	0.99612	1 / x	0.0850292	0.0788637	0.0783169	0.0704225	0.0729562	0.0708249	0.109356	0.1026	0.0892388	C16369	ko00942
2	Anthocyanidin_08	Cyanidin-3-O-arabinoside	Cyanidin	419.1	287.1	[M]+	7.87	y = 2.06939e5 x + 8.27387e4	0.99727	1 / x	n.d.	n.d.	n.d.	n.d.	n.d.	n.d.	0.0130012	0.010379	0.00946901	-	-
3	Anthocyanidin_14	Cyanidin-3-O-sambubioside	Cyanidin	581.1	287.1	[M]+	7.55	y = 1.48961e5 x + 24858.87700	0.99784	1 / x	n.d.	n.d.	n.d.	0.0432454	0.0417749	0.0426559	0.700689	0.666799	0.625883	C20490	ko00942
4	Anthocyanidin_16	Cyanidin-3-O-xyloside	Cyanidin	419.1	287.1	[M]+	9.65	y = 1.42881e5 x + 3.33496e4	0.99885	1 / x	0.00884546	0.00790624	0.00946245	0.0682404	0.0651609	0.0615694	0.947752	0.769994	0.763174	-	-
5	Anthocyanidin_13	Cyanidin-3-O-rutinoside-5-O-glucoside	Cyanidin	757.22	287.1	[M]+	5.55	y = 3.62073e4 x + 4600.17059	0.99612	1 / x	0.145074	0.123361	0.120596	7.53819	7.11573	6.86117	101.661	93.8678	92.4692	C12646	ko00942
6	Anthocyanidin_12	Cyanidin-3-O-rutinoside	Cyanidin	595.17	287.1	[M]+	8.1	y = 3.62073e4 x + 4600.17059	0.99612	1 / x	0.203506	0.208582	0.211395	3.25332	3.11813	2.91751	26.529	23.0204	24.0258	C08620	ko00942
7	Anthocyanidin_11	Cyanidin-3-O-glucoside	Cyanidin	449.1	287.1	[M]+	7.44	y = 1.32271e5 x + 27881.98074	0.99872	1 / x	4.95668	4.72785	4.79162	21.6227	19.7881	19.7586	122.317	112.721	113.063	C08604	ko00942
8	Anthocyanidin_04	Cyanidin-3,5-O-diglucoside	Cyanidin	611.2	287.1	[M]+	5.41	y = 8.61288e4 x - 12945.10909	0.99897	1 / x	0.136611	0.103894	0.13026	2.04325	1.87687	1.84105	30.1742	24.8065	25.641	C08639	ko00942
9	Anthocyanidin_05	Cyanidin-3-O-(6-O-malonyl-beta-D-glucoside)	Cyanidin	535.1	287.1	[M]+	10.21	y = 1.42967e5 x + 23953.76856	0.99900	1 / x	0.0102357	0.00939611	0.00775116	0.0396747	0.0369778	0.0338028	0.0844471	0.0706489	0.0712699	C12643	ko00942
10	Anthocyanidin_15	Cyanidin-3-O-sophoroside	Cyanidin	611.2	287.15	[M]+	6.87	y = 1.20771e5 x + 17796.48031	0.99806	1 / x	0.0239774	0.0244338	0.019388	0.0585201	0.0519688	0.0474849	0.534629	0.488192	0.49465	C16306	ko00942
11	Anthocyanidin_31	Delphinidin-3-O-sophoroside	Delphinidin	627.15	303.1	[M]+	5.99	y = 3.62073e4 x + 4600.17059	0.99612	1 / x	n.d.	n.d.	n.d.	n.d.	n.d.	n.d.	0.0990279	0.0960508	0.0890369	C16307	ko00942
12	Anthocyanidin_18	Delphinidin	Delphinidin	303.1	149	[M]+	4.93	y = 3.62073e4 x + 4600.17059	0.99612	1 / x	0.00801934	0.00677394	0.00640225	0.0321365	0.0357785	0.0331992	0.0605508	0.057948	0.0625883	C05908	ko00941,ko00942,ko01110
13	Anthocyanidin_22	Delphinidin-3-O-(6-O-malonyl)-glucoside-3'-glucoside	Delphinidin	713.16	303.1	[M]+	9.48	y = 3.62073e4 x + 4600.17059	0.99612	1 / x	n.d.	n.d.	n.d.	0.019758	0.0144513	0.0195573	0.354394	0.402858	0.351302	C16304	ko00942
14	Anthocyanidin_33	Delphinidin-3-O-sambubioside-5-O-glucoside	Delphinidin	759.2	303.1	[M]+	4.33	y = 3.03297e4 x + 0.01658	0.99674	1 / x	n.d.	n.d.	n.d.	n.d.	n.d.	n.d.	0.0198663	0.0182377	0.0182919	C20494	ko00942
15	Anthocyanidin_29	Delphinidin-3-O-rutinoside	Delphinidin	611.1	303.1	[M]+	7.03	y = 8.13329e4 x - 17135.97679	0.99845	1 / x	0.0100746	0.00844259	0.00879807	0.0120214	0.0102339	0.0101207	0.082422	0.078587	0.0825762	C16315	ko00942
16	Anthocyanidin_26	Delphinidin-3-O-galactoside	Delphinidin	465.1	303.1	[M]+	6	y = 1.32162e5 x - 5432.25388	0.99888	1 / x	0.773726	0.75288	0.781156	0.253918	0.273836	0.205231	0.475901	0.492161	0.456289	-	-
17	Anthocyanidin_25	Delphinidin-3-O-arabinoside	Delphinidin	435.5	303.1	[M]+	6.95	y = 3.62073e4 x + 4600.17059	0.99612	1 / x	0.0282087	0.0294001	0.0283874	0.0307479	0.0327803	0.0305835	0.0297691	0.0313554	0.0270543	-	-
18	Anthocyanidin_21	Delphinidin-3-O-(6-O-malonyl-beta-D-glucoside)	Delphinidin	551.05	303.1	[M]+	9.47	y = 3.62073e4 x + 4600.17059	0.99612	1 / x	0.142253	0.124752	0.126837	0.198373	0.191285	0.185714	4.43499	4.5644	4.42156	C16301	ko00942
19	Anthocyanidin_20	Delphinidin-3-O-(6-O-acetyl)-glucoside	Delphinidin	507.11	303.1	[M]+	11.04	y = 3.62073e4 x + 4600.17059	0.99612	1 / x	0.155551	0.119785	0.13932	0.145606	0.139516	0.153722	0.208586	0.196071	0.199273	-	-
20	Anthocyanidin_19	Delphinidin-3,5-O-diglucoside	Delphinidin	627	303.1	[M]+	4.46	y = 3.62073e4 x + 4600.17059	0.99612	1 / x	0.0100343	0.0103099	0.00759009	0.0109502	0.0091745	0.00953722	0.299716	0.279817	0.286695	C16312	ko00942
21	Anthocyanidin_30	Delphinidin-3-O-sambubioside	Delphinidin	597.1	303.1	[M]+	6.33	y = 1.19717e5 x + 1072.93414	0.99865	1 / x	n.d.	n.d.	n.d.	n.d.	n.d.	n.d.	0.00749291	0.00906926	0.0102766	C20491	ko00942
22	Anthocyanidin_32	Delphinidin-3-O-rutinoside-5-O-glucoside	Delphinidin	773.21	303.1	[M]+	7	y = 3.62073e4 x + 4600.17059	0.99612	1 / x	0.0247834	0.0204609	0.0229515	0.0620909	0.0527683	0.0498994	0.639935	0.589403	0.520896	-	-
23	Anthocyanidin_47	Malvidin-3-O-(6-O-p-coumaroyl)-glucoside	Malvidin	639.17	331.1	[M]+	12.78	y = 3.62073e4 x + 4600.17059	0.99612	1 / x	0.011888	0.01029	0.0144755	0.010732	0.713572	0.00849095	0.0125354	0.0130383	0.00963053	-	-
24	Anthocyanidin_51	Malvidin-3-O-glucoside	Malvidin	493.1	331.1	[M]+	9.33	y = 1.58471e5 x + 16897.27175	0.99867	1 / x	n.d.	n.d.	n.d.	n.d.	n.d.	n.d.	0.0230863	0.0216313	0.0244296	C12140	ko00942
25	Anthocyanidin_50	Malvidin-3-O-galactoside	Malvidin	493.2	331.1	[M]+	8.96	y = 2.38083e5 x + 8974.76971	0.99770	1 / x	n.d.	n.d.	n.d.	0.0291609	0.0329802	0.0277666	0.0186513	0.0220282	0.0238239	-	-
26	Anthocyanidin_59	Pelargonidin-3,5-O-diglucoside	Pelargonidin	595.1	271.1	[M]+	6.23	y = 8.00556e4 x - 480.08201	0.99875	1 / x	n.d.	n.d.	n.d.	0.071216	0.0763542	0.0655936	1.31632	1.33558	1.24369	C08725	ko00942
27	Anthocyanidin_69	Pelargonidin-3-O-rutinoside	Pelargonidin	579.06	271.1	[M]+	9.07	y = 3.62073e4 x + 4600.17059	0.99612	1 / x	n.d.	n.d.	n.d.	0.773656	0.751549	0.714286	10.3281	9.26771	9.26711	C12644	ko00942
28	Anthocyanidin_68	Pelargonidin-3-O-glucoside	Pelargonidin	433.2	271.1	[M]+	8.38	y = 1.74307e5 x + 12033.58043	0.99738	1 / x	0.0709248	0.0697259	0.0547614	0.644713	0.601639	0.583501	5.52855	5.10022	5.08783	C12137	ko00942,ko01100,ko01110
29	Anthocyanidin_72	Pelargonidin-3-O-sophoroside	Pelargonidin	595.14	271.1	[M]+	7.64	y = 3.62073e4 x + 4600.17059	0.99612	1 / x	n.d.	n.d.	n.d.	n.d.	n.d.	n.d.	0.0518429	0.0603294	0.0623864	C16305	ko00942
30	Anthocyanidin_75	Peonidin	Peonidin	301.1	245.3	[M]+	9.65	y = 3.62073e4 x + 4600.17059	0.99612	1 / x	0.0374773	0.0415177	0.043487	0.0359056	0.0285829	0.0279678	0.206561	0.208375	0.214012	C08726	-
31	Anthocyanidin_78	Peonidin-3,5-O-diglucoside	Peonidin	625.2	301.1	[M]+	6.72	y = 8.29445e4 x + 1920.97974	0.99640	1 / x	0.0848277	0.075288	0.0795249	0.177544	0.155107	0.140443	1.17861	1.25819	1.30022	-	-
32	Anthocyanidin_88	Peonidin-3-O-rutinoside	Peonidin	609.5	301.1	[M]+	9.5	y = 3.62073e4 x + 4600.17059	0.99612	1 / x	0.0461414	0.0423123	0.042883	0.724063	0.725565	0.730382	7.63467	7.14427	7.06642	-	-
33	Anthocyanidin_86	Peonidin-3-O-glucoside	Peonidin	463.3	301.1	[M]+	8.97	y = 3.26812e5 x + 1.63886e5	0.99506	1 / x	0.394922	0.33969	0.356352	0.577266	0.557665	0.573441	3.96922	3.45307	3.45245	C12141	ko00942
34	Anthocyanidin_89	Peonidin-3-O-sambubioside	Peonidin	595.19	301.1	[M]+	9.14	y = 3.62073e4 x + 4600.17059	0.99612	1 / x	n.d.	n.d.	n.d.	n.d.	n.d.	n.d.	0.0247064	0.0242112	0.025641	-	-
35	Anthocyanidin_101	Petunidin-3-O-sophoroside	Petunidin	641.11	317.1	[M]+	7.96	y = 3.62073e4 x + 4600.17059	0.99612	1 / x	n.d.	n.d.	n.d.	n.d.	n.d.	n.d.	0.147833	0.148442	0.171411	-	-
36	Anthocyanidin_93	Petunidin-3-O-(6-O-malonyl-beta-D-glucoside)	Petunidin	565.06	317.1	[M]+	10.84	y = 3.62073e4 x + 4600.17059	0.99612	1 / x	0.022164	0.0192888	0.0190054	0.0171791	0.0172497	0.0190744	1.91981	1.93491	1.93014	-	-
37	Anthocyanidin_99	Petunidin-3-O-rutinoside	Petunidin	625.06	317.1	[M]+	8.74	y = 3.62073e4 x + 4600.17059	0.99612	1 / x	n.d.	n.d.	n.d.	n.d.	n.d.	n.d.	0.0263264	0.0347291	0.0393701	-	-
38	Anthocyanidin_98	Petunidin-3-O-glucoside	Petunidin	479.1	317.1	[M]+	8.07	y = 1.76301e5 x + 17143.60875	0.99872	1 / x	n.d.	n.d.	n.d.	n.d.	n.d.	n.d.	0.0872823	0.0998214	0.0997375	C12139	ko00942
39	Anthocyanidin_97	Petunidin-3-O-galactoside	Petunidin	479.1	317.1	[M]+	7.97	y = 3.62073e4 x + 4600.17059	0.99612	1 / x	n.d.	n.d.	n.d.	n.d.	n.d.	n.d.	0.441474	0.551697	0.49465	-	-
40	Anthocyanidin_100	Petunidin-3-O-sambubioside	Petunidin	611.15	317.1	[M]+	8.32	y = 3.62073e4 x + 4600.17059	0.99612	1 / x	n.d.	n.d.	n.d.	n.d.	n.d.	n.d.	0.037262	0.0359198	0.0409853	-	-
41	Anthocyanidin_105	Procyanidin B1	Procyanidin	579.1	427.1	[M+H]+	3.9	y = 9097.67668 x + 1351.46847	0.99611	1 / x	52.3877	52.642	56.5734	3.94763	3.47791	3.52113	0.886999	0.777932	0.601656	-	-
42	Anthocyanidin_104	Procyanidin A2	Procyanidin	577.3	425.1	[M+H]+	9.15	y = 15286.76550 x + 8133.51773	0.99727	1 / x	23.373	30.592	34.0246	12.0016	11.1733	15.0704	0.17335	0.186148	0.135675	C10237	-
43	Anthocyanidin_103	Procyanidin A1	Procyanidin	577.1	425.1	[M+H]+	7.11	y = 3.90387e4 x + 9811.51856	0.99632	1 / x	0.68507	0.991259	0.901953	0.450307	0.409754	0.454728	n.d.	n.d.	n.d.	-	-
44	Anthocyanidin_108	Procyanidin C1	Procyanidin	867.2	579.1	[M+H]+	6.76	y = 879.61137 x + 778.01215	0.99241	1 / x	237.759	323.798	332.192	4.97917	3.9976	5.97586	n.d.	n.d.	n.d.	C17624	-
45	Anthocyanidin_107	Procyanidin B3	Procyanidin	579.1	427.1	[M+H]+	3.53	y = 5461.82105 x + 755.95270	0.99416	1 / x	1.49909	1.50973	1.68714	0.218211	0.205876	0.207243	0.931551	0.664814	0.565314	-	-
46	Anthocyanidin_106	Procyanidin B2	Procyanidin	579.1	427.1	[M+H]+	5.52	y = 7118.22554 x - 549.63337	0.99882	1 / x	644.771	639.65	676.465	43.4438	35.5787	38.0282	1.00446	0.777932	0.684434	C17639	-
47	Anthocyanidin_41	Quercetin-3-O-glucoside	flavonoid	465.1	303.1	[M+H]+	11.24	y = 6183.51163 x + 21920.53894	0.99850	1 / x	284.102	266.19	310.046	323.349	343.794	348.089	684.488	702.52	698.567	C05623	ko00944,ko01100,ko01110
48	Anthocyanidin_42	Rutin	flavonoid	611.2	303.1	[M+H]+	11.25	y = 3167.10737 x + 2768.42378	0.99817	1 / x	300.222	270.163	344.272	386.828	415.751	432.596	1075.33	1024.01	979.205	C05625	ko00944,ko01100,ko01110
49	Anthocyanidin_40	Naringenin-7-O-glucoside	flavonoid	435.1	273.1	[M+H]+	11.33	y = 6052.14483 x + 13442.20102	0.99931	1 / x	0.751562	0.713151	0.821421	0.942273	0.885469	0.839034	2.32888	2.30204	2.3622	C09099	ko00941
50	Anthocyanidin_38	Kaempferol-3-O-rutinoside	flavonoid	595.2	287.1	[M+H]+	12.41	y = 3000.41542 x + 1555.95877	0.99911	1 / x	19.5849	18.0373	18.0995	33.5251	30.3818	34.4064	60.3483	60.3294	58.5504	C21833	ko00944,ko01110
