# Supplementary material for: Multiomics analysis reveals the biochemical and genetic bases of Coffea arabica L. fruit color
Source: PeerJ. 2026 Apr 28;13:e20305. doi: 10.7717/peerj.20305 (PMC13134542; doi:10.7717/peerj.20305)
Supplement: Supplemental Information 5 [file peerj-14-20305-s005.xlsx]

## Sheet: Y vs Pk
Table S5. Identification of DAAs in different groups (Y vs Pk)
Index	Compounds	Class	Y-1	Y-2	Y-3	Pk-1	Pk-2	Pk-3	Pvalue	Fold_Change	Log2FC	Type
Anthocyanidin_14	Cyanidin-3-O-sambubioside	Cyanidin	0	0	0	0.0432454	0.0417749	0.0426559	0.00010077	NA	NA	up
Anthocyanidin_16	Cyanidin-3-O-xyloside	Cyanidin	0.00884546	0.00790624	0.00946245	0.0682404	0.0651609	0.0615694	0.000689184	7.43762	2.89484	up
Anthocyanidin_13	Cyanidin-3-O-rutinoside-5-O-glucoside	Cyanidin	0.145074	0.123361	0.120596	7.53819	7.11573	6.86117	0.000772322	55.3043	5.78932	up
Anthocyanidin_12	Cyanidin-3-O-rutinoside	Cyanidin	0.203506	0.208582	0.211395	3.25332	3.11813	2.91751	0.00113236	14.8985	3.89709	up
Anthocyanidin_11	Cyanidin-3-O-glucoside	Cyanidin	4.95668	4.72785	4.79162	21.6227	19.7881	19.7586	0.00139765	4.22553	2.07913	up
Anthocyanidin_04	Cyanidin-3,5-O-diglucoside	Cyanidin	0.136611	0.103894	0.13026	2.04325	1.87687	1.84105	0.000932837	15.5386	3.95779	up
Anthocyanidin_05	Cyanidin-3-O-(6-O-malonyl-beta-D-glucoside)	Cyanidin	0.0102357	0.00939611	0.00775116	0.0396747	0.0369778	0.0338028	0.00108795	4.03372	2.01211	up
Anthocyanidin_15	Cyanidin-3-O-sophoroside	Cyanidin	0.0239774	0.0244338	0.019388	0.0585201	0.0519688	0.0474849	0.00379035	2.33002	1.22034	up
Anthocyanidin_18	Delphinidin	Delphinidin	0.00801934	0.00677394	0.00640225	0.0321365	0.0357785	0.0331992	0.000312534	4.77054	2.25415	up
Anthocyanidin_22	Delphinidin-3-O-(6-O-malonyl)-glucoside-3'-glucoside	Delphinidin	0	0	0	0.019758	0.0144513	0.0195573	0.00925675	NA	NA	up
Anthocyanidin_26	Delphinidin-3-O-galactoside	Delphinidin	0.773726	0.75288	0.781156	0.253918	0.273836	0.205231	0.000347548	0.317617	-1.65464	down
Anthocyanidin_32	Delphinidin-3-O-rutinoside-5-O-glucoside	Delphinidin	0.0247834	0.0204609	0.0229515	0.0620909	0.0527683	0.0498994	0.00746183	2.41597	1.2726	up
Anthocyanidin_47	Malvidin-3-O-(6-O-p-coumaroyl)-glucoside	Malvidin	0.011888	0.01029	0.0144755	0.010732	0.713572	0.00849095	0.426951	19.9925	4.32138	up
Anthocyanidin_50	Malvidin-3-O-galactoside	Malvidin	0	0	0	0.0291609	0.0329802	0.0277666	0.00269296	NA	NA	up
Anthocyanidin_59	Pelargonidin-3,5-O-diglucoside	Pelargonidin	0	0	0	0.071216	0.0763542	0.0655936	0.00190704	NA	NA	up
Anthocyanidin_69	Pelargonidin-3-O-rutinoside	Pelargonidin	0	0	0	0.773656	0.751549	0.714286	0.000538126	NA	NA	up
Anthocyanidin_68	Pelargonidin-3-O-glucoside	Pelargonidin	0.0709248	0.0697259	0.0547614	0.644713	0.601639	0.583501	0.000503603	9.36407	3.22714	up
Anthocyanidin_88	Peonidin-3-O-rutinoside	Peonidin	0.0461414	0.0423123	0.042883	0.724063	0.725565	0.730382	1.42707e-08	16.5986	4.05299	up
Anthocyanidin_105	Procyanidin B1	Procyanidin	52.3877	52.642	56.5734	3.94763	3.47791	3.52113	0.000637091	0.067738	-3.88389	down
Anthocyanidin_104	Procyanidin A2	Procyanidin	23.373	30.592	34.0246	12.0016	11.1733	15.0704	0.0228816	0.434658	-1.20205	down
Anthocyanidin_108	Procyanidin C1	Procyanidin	237.759	323.798	332.192	4.97917	3.9976	5.97586	0.0104251	0.0167302	-5.9014	down
Anthocyanidin_107	Procyanidin B3	Procyanidin	1.49909	1.50973	1.68714	0.218211	0.205876	0.207243	0.00194843	0.134441	-2.89495	down
Anthocyanidin_106	Procyanidin B2	Procyanidin	644.771	639.65	676.465	43.4438	35.5787	38.0282	0.00021411	0.0596927	-4.0663	down

## Sheet: Y vs Pp
Table S5. Identification of DAAs in different groups (Y vs Pp)
Index	Compounds	Class	Y-1	Y-2	Y-3	Pp-1	Pp-2	Pp-3	Pvalue	Fold_Change	Log2FC	Type
Anthocyanidin_08	Cyanidin-3-O-arabinoside	Cyanidin	0	0	0	0.0130012	0.010379	0.00946901	0.00922166	NA	NA	up
Anthocyanidin_14	Cyanidin-3-O-sambubioside	Cyanidin	0	0	0	0.700689	0.666799	0.625883	0.00105763	NA	NA	up
Anthocyanidin_16	Cyanidin-3-O-xyloside	Cyanidin	0.00884546	0.00790624	0.00946245	0.947752	0.769994	0.763174	0.00540661	94.6405	6.56439	up
Anthocyanidin_13	Cyanidin-3-O-rutinoside-5-O-glucoside	Cyanidin	0.145074	0.123361	0.120596	101.661	93.8678	92.4692	0.000888296	740.296	9.53196	up
Anthocyanidin_12	Cyanidin-3-O-rutinoside	Cyanidin	0.203506	0.208582	0.211395	26.529	23.0204	24.0258	0.00183498	118.007	6.88273	up
Anthocyanidin_11	Cyanidin-3-O-glucoside	Cyanidin	4.95668	4.72785	4.79162	122.317	112.721	113.063	0.000793915	24.0465	4.58775	up
Anthocyanidin_04	Cyanidin-3,5-O-diglucoside	Cyanidin	0.136611	0.103894	0.13026	30.1742	24.8065	25.641	0.00386276	217.447	7.76452	up
Anthocyanidin_05	Cyanidin-3-O-(6-O-malonyl-beta-D-glucoside)	Cyanidin	0.0102357	0.00939611	0.00775116	0.0844471	0.0706489	0.0712699	0.00379426	8.26666	3.0473	up
Anthocyanidin_15	Cyanidin-3-O-sophoroside	Cyanidin	0.0239774	0.0244338	0.019388	0.534629	0.488192	0.49465	0.000794029	22.3818	4.48426	up
Anthocyanidin_31	Delphinidin-3-O-sophoroside	Delphinidin	0	0	0	0.0990279	0.0960508	0.0890369	0.000976481	NA	NA	up
Anthocyanidin_18	Delphinidin	Delphinidin	0.00801934	0.00677394	0.00640225	0.0605508	0.057948	0.0625883	0.000159247	8.54365	3.09485	up
Anthocyanidin_22	Delphinidin-3-O-(6-O-malonyl)-glucoside-3'-glucoside	Delphinidin	0	0	0	0.354394	0.402858	0.351302	0.00203472	NA	NA	up
Anthocyanidin_33	Delphinidin-3-O-sambubioside-5-O-glucoside	Delphinidin	0	0	0	0.0198663	0.0182377	0.0182919	0.000806126	NA	NA	up
Anthocyanidin_29	Delphinidin-3-O-rutinoside	Delphinidin	0.0100746	0.00844259	0.00879807	0.082422	0.078587	0.0825762	6.11075e-05	8.91757	3.15665	up
Anthocyanidin_21	Delphinidin-3-O-(6-O-malonyl-beta-D-glucoside)	Delphinidin	0.142253	0.124752	0.126837	4.43499	4.5644	4.42156	8.87945e-05	34.077	5.09073	up
Anthocyanidin_19	Delphinidin-3,5-O-diglucoside	Delphinidin	0.0100343	0.0103099	0.00759009	0.299716	0.279817	0.286695	0.00033656	31.0096	4.95464	up
Anthocyanidin_30	Delphinidin-3-O-sambubioside	Delphinidin	0	0	0	0.00749291	0.00906926	0.0102766	0.00801799	NA	NA	up
Anthocyanidin_32	Delphinidin-3-O-rutinoside-5-O-glucoside	Delphinidin	0.0247834	0.0204609	0.0229515	0.639935	0.589403	0.520896	0.00372619	25.6649	4.68172	up
Anthocyanidin_51	Malvidin-3-O-glucoside	Malvidin	0	0	0	0.0230863	0.0216313	0.0244296	0.00122674	NA	NA	up
Anthocyanidin_50	Malvidin-3-O-galactoside	Malvidin	0	0	0	0.0186513	0.0220282	0.0238239	0.00493651	NA	NA	up
Anthocyanidin_59	Pelargonidin-3,5-O-diglucoside	Pelargonidin	0	0	0	1.31632	1.33558	1.24369	0.000463921	NA	NA	up
Anthocyanidin_69	Pelargonidin-3-O-rutinoside	Pelargonidin	0	0	0	10.3281	9.26771	9.26711	0.00134769	NA	NA	up
Anthocyanidin_68	Pelargonidin-3-O-glucoside	Pelargonidin	0.0709248	0.0697259	0.0547614	5.52855	5.10022	5.08783	0.000772627	80.428	6.32963	up
Anthocyanidin_72	Pelargonidin-3-O-sophoroside	Pelargonidin	0	0	0	0.0518429	0.0603294	0.0623864	0.0030613	NA	NA	up
Anthocyanidin_75	Peonidin	Peonidin	0.0374773	0.0415177	0.043487	0.206561	0.208375	0.214012	9.13986e-07	5.13502	2.36037	up
Anthocyanidin_78	Peonidin-3,5-O-diglucoside	Peonidin	0.0848277	0.075288	0.0795249	1.17861	1.25819	1.30022	0.000878263	15.5943	3.96295	up
Anthocyanidin_88	Peonidin-3-O-rutinoside	Peonidin	0.0461414	0.0423123	0.042883	7.63467	7.14427	7.06642	0.000603022	166.331	7.37791	up
Anthocyanidin_86	Peonidin-3-O-glucoside	Peonidin	0.394922	0.33969	0.356352	3.96922	3.45307	3.45245	0.00257836	9.968	3.3173	up
Anthocyanidin_89	Peonidin-3-O-sambubioside	Peonidin	0	0	0	0.0247064	0.0242112	0.025641	0.000284406	NA	NA	up
Anthocyanidin_101	Petunidin-3-O-sophoroside	Petunidin	0	0	0	0.147833	0.148442	0.171411	0.00246849	NA	NA	up
Anthocyanidin_93	Petunidin-3-O-(6-O-malonyl-beta-D-glucoside)	Petunidin	0.022164	0.0192888	0.0190054	1.91981	1.93491	1.93014	1.92227e-06	95.6834	6.5802	up
Anthocyanidin_99	Petunidin-3-O-rutinoside	Petunidin	0	0	0	0.0263264	0.0347291	0.0393701	0.0127548	NA	NA	up
Anthocyanidin_98	Petunidin-3-O-glucoside	Petunidin	0	0	0	0.0872823	0.0998214	0.0997375	0.00189287	NA	NA	up
Anthocyanidin_97	Petunidin-3-O-galactoside	Petunidin	0	0	0	0.441474	0.551697	0.49465	0.00409267	NA	NA	up
Anthocyanidin_100	Petunidin-3-O-sambubioside	Petunidin	0	0	0	0.037262	0.0359198	0.0409853	0.00158141	NA	NA	up
Anthocyanidin_105	Procyanidin B1	Procyanidin	52.3877	52.642	56.5734	0.886999	0.777932	0.601656	0.000623581	0.0140256	-6.15579	down
Anthocyanidin_104	Procyanidin A2	Procyanidin	23.373	30.592	34.0246	0.17335	0.186148	0.135675	0.0113849	0.00562764	-7.47326	down
Anthocyanidin_103	Procyanidin A1	Procyanidin	0.68507	0.991259	0.901953	0	0	0	0.0110052	0	-NA	down
Anthocyanidin_108	Procyanidin C1	Procyanidin	237.759	323.798	332.192	0	0	0	0.0101045	0	-NA	down
Anthocyanidin_107	Procyanidin B3	Procyanidin	1.49909	1.50973	1.68714	0.931551	0.664814	0.565314	0.00577809	0.460327	-1.11927	down
Anthocyanidin_106	Procyanidin B2	Procyanidin	644.771	639.65	676.465	1.00446	0.777932	0.684434	0.000310637	0.00125801	-9.63464	down
Anthocyanidin_41	Quercetin-3-O-glucoside	flavonoid	284.102	266.19	310.046	684.488	702.52	698.567	0.000175439	2.42413	1.27747	up
Anthocyanidin_42	Rutin	flavonoid	300.222	270.163	344.272	1075.33	1024.01	979.205	5.27148e-05	3.3658	1.75095	up
Anthocyanidin_40	Naringenin-7-O-glucoside	flavonoid	0.751562	0.713151	0.821421	2.32888	2.30204	2.3622	1.99387e-05	3.05893	1.61303	up
Anthocyanidin_38	Kaempferol-3-O-rutinoside	flavonoid	19.5849	18.0373	18.0995	60.3483	60.3294	58.5504	1.04982e-06	3.21649	1.68549	up

## Sheet: Pk vs Pp
Table S5. Identification of DAAs in different groups (Pk vs Pp)
Index	Compounds	Class	Pk-1	Pk-2	Pk-3	Pp-1	Pp-2	Pp-3	Pvalue	Fold_Change	Log2FC	Type
Anthocyanidin_08	Cyanidin-3-O-arabinoside	Cyanidin	0	0	0	0.0130012	0.010379	0.00946901	0.00922166	NA	NA	up
Anthocyanidin_14	Cyanidin-3-O-sambubioside	Cyanidin	0.0432454	0.0417749	0.0426559	0.700689	0.666799	0.625883	0.00120245	15.6127	3.96465	up
Anthocyanidin_16	Cyanidin-3-O-xyloside	Cyanidin	0.0682404	0.0651609	0.0615694	0.947752	0.769994	0.763174	0.0061875	12.7246	3.66955	up
Anthocyanidin_13	Cyanidin-3-O-rutinoside-5-O-glucoside	Cyanidin	7.53819	7.11573	6.86117	101.661	93.8678	92.4692	0.000985846	13.3858	3.74264	up
Anthocyanidin_12	Cyanidin-3-O-rutinoside	Cyanidin	3.25332	3.11813	2.91751	26.529	23.0204	24.0258	0.00219286	7.92072	2.98563	up
Anthocyanidin_11	Cyanidin-3-O-glucoside	Cyanidin	21.6227	19.7881	19.7586	122.317	112.721	113.063	0.000737095	5.69076	2.50862	up
Anthocyanidin_04	Cyanidin-3,5-O-diglucoside	Cyanidin	2.04325	1.87687	1.84105	30.1742	24.8065	25.641	0.00439186	13.994	3.80674	up
Anthocyanidin_05	Cyanidin-3-O-(6-O-malonyl-beta-D-glucoside)	Cyanidin	0.0396747	0.0369778	0.0338028	0.0844471	0.0706489	0.0712699	0.0070245	2.04939	1.03519	up
Anthocyanidin_15	Cyanidin-3-O-sophoroside	Cyanidin	0.0585201	0.0519688	0.0474849	0.534629	0.488192	0.49465	0.000632147	9.60584	3.26391	up
Anthocyanidin_31	Delphinidin-3-O-sophoroside	Delphinidin	0	0	0	0.0990279	0.0960508	0.0890369	0.000976481	NA	NA	up
Anthocyanidin_22	Delphinidin-3-O-(6-O-malonyl)-glucoside-3'-glucoside	Delphinidin	0.019758	0.0144513	0.0195573	0.354394	0.402858	0.351302	0.00204823	20.6179	4.36582	up
Anthocyanidin_33	Delphinidin-3-O-sambubioside-5-O-glucoside	Delphinidin	0	0	0	0.0198663	0.0182377	0.0182919	0.000806126	NA	NA	up
Anthocyanidin_29	Delphinidin-3-O-rutinoside	Delphinidin	0.0120214	0.0102339	0.0101207	0.082422	0.078587	0.0825762	2.98504e-05	7.52364	2.91143	up
Anthocyanidin_21	Delphinidin-3-O-(6-O-malonyl-beta-D-glucoside)	Delphinidin	0.198373	0.191285	0.185714	4.43499	4.5644	4.42156	0.000102938	23.3257	4.54385	up
Anthocyanidin_19	Delphinidin-3,5-O-diglucoside	Delphinidin	0.0109502	0.0091745	0.00953722	0.299716	0.279817	0.286695	0.000395169	29.2034	4.86806	up
Anthocyanidin_30	Delphinidin-3-O-sambubioside	Delphinidin	0	0	0	0.00749291	0.00906926	0.0102766	0.00801799	NA	NA	up
Anthocyanidin_32	Delphinidin-3-O-rutinoside-5-O-glucoside	Delphinidin	0.0620909	0.0527683	0.0498994	0.639935	0.589403	0.520896	0.00389586	10.623	3.40912	up
Anthocyanidin_47	Malvidin-3-O-(6-O-p-coumaroyl)-glucoside	Malvidin	0.010732	0.713572	0.00849095	0.0125354	0.0130383	0.00963053	0.42615	0.0480411	-4.37959	down
Anthocyanidin_51	Malvidin-3-O-glucoside	Malvidin	0	0	0	0.0230863	0.0216313	0.0244296	0.00122674	NA	NA	up
Anthocyanidin_59	Pelargonidin-3,5-O-diglucoside	Pelargonidin	0.071216	0.0763542	0.0655936	1.31632	1.33558	1.24369	0.000450686	18.2751	4.19181	up
Anthocyanidin_69	Pelargonidin-3-O-rutinoside	Pelargonidin	0.773656	0.751549	0.714286	10.3281	9.26771	9.26711	0.00154851	12.8881	3.68797	up
Anthocyanidin_68	Pelargonidin-3-O-glucoside	Pelargonidin	0.644713	0.601639	0.583501	5.52855	5.10022	5.08783	0.000833759	8.58899	3.10249	up
Anthocyanidin_72	Pelargonidin-3-O-sophoroside	Pelargonidin	0	0	0	0.0518429	0.0603294	0.0623864	0.0030613	NA	NA	up
Anthocyanidin_75	Peonidin	Peonidin	0.0359056	0.0285829	0.0279678	0.206561	0.208375	0.214012	9.35849e-07	6.80265	2.7661	up
Anthocyanidin_78	Peonidin-3,5-O-diglucoside	Peonidin	0.177544	0.155107	0.140443	1.17861	1.25819	1.30022	0.000444243	7.89912	2.98169	up
Anthocyanidin_88	Peonidin-3-O-rutinoside	Peonidin	0.724063	0.725565	0.730382	7.63467	7.14427	7.06642	0.00073452	10.0208	3.32492	up
Anthocyanidin_86	Peonidin-3-O-glucoside	Peonidin	0.577266	0.557665	0.573441	3.96922	3.45307	3.45245	0.00312927	6.36555	2.67029	up
Anthocyanidin_89	Peonidin-3-O-sambubioside	Peonidin	0	0	0	0.0247064	0.0242112	0.025641	0.000284406	NA	NA	up
Anthocyanidin_101	Petunidin-3-O-sophoroside	Petunidin	0	0	0	0.147833	0.148442	0.171411	0.00246849	NA	NA	up
Anthocyanidin_93	Petunidin-3-O-(6-O-malonyl-beta-D-glucoside)	Petunidin	0.0171791	0.0172497	0.0190744	1.91981	1.93491	1.93014	3.65684e-06	108.122	6.75651	up
Anthocyanidin_99	Petunidin-3-O-rutinoside	Petunidin	0	0	0	0.0263264	0.0347291	0.0393701	0.0127548	NA	NA	up
Anthocyanidin_98	Petunidin-3-O-glucoside	Petunidin	0	0	0	0.0872823	0.0998214	0.0997375	0.00189287	NA	NA	up
Anthocyanidin_97	Petunidin-3-O-galactoside	Petunidin	0	0	0	0.441474	0.551697	0.49465	0.00409267	NA	NA	up
Anthocyanidin_100	Petunidin-3-O-sambubioside	Petunidin	0	0	0	0.037262	0.0359198	0.0409853	0.00158141	NA	NA	up
Anthocyanidin_105	Procyanidin B1	Procyanidin	3.94763	3.47791	3.52113	0.886999	0.777932	0.601656	0.000357077	0.207057	-2.2719	down
Anthocyanidin_104	Procyanidin A2	Procyanidin	12.0016	11.1733	15.0704	0.17335	0.186148	0.135675	0.00874889	0.0129473	-6.27121	down
Anthocyanidin_103	Procyanidin A1	Procyanidin	0.450307	0.409754	0.454728	0	0	0	0.00106466	0	-NA	down
Anthocyanidin_108	Procyanidin C1	Procyanidin	4.97917	3.9976	5.97586	0	0	0	0.012875	0	-NA	down
Anthocyanidin_107	Procyanidin B3	Procyanidin	0.218211	0.205876	0.207243	0.931551	0.664814	0.565314	0.0428404	3.42401	1.77569	up
Anthocyanidin_106	Procyanidin B2	Procyanidin	43.4438	35.5787	38.0282	1.00446	0.777932	0.684434	0.00363424	0.0210748	-5.56834	down
Anthocyanidin_41	Quercetin-3-O-glucoside	flavonoid	323.349	343.794	348.089	684.488	702.52	698.567	7.53008e-06	2.05429	1.03864	up
Anthocyanidin_42	Rutin	flavonoid	386.828	415.751	432.596	1075.33	1024.01	979.205	0.000355535	2.4924	1.31754	up
Anthocyanidin_40	Naringenin-7-O-glucoside	flavonoid	0.942273	0.885469	0.839034	2.32888	2.30204	2.3622	1.64185e-05	2.62231	1.39084	up
