# Supplementary material for: Multiomics analysis reveals the biochemical and genetic bases of Coffea arabica L. fruit color
Source: PeerJ. 2026 Apr 28;13:e20305. doi: 10.7717/peerj.20305 (PMC13134542; doi:10.7717/peerj.20305)
Supplement: Supplemental Information 6 [file peerj-14-20305-s006.xlsx]

## Sheet: Sheet1
Table S6. Identification of anthocyanins contents (μg/g) in coffee samples
Index	Compounds	Mean(group Y)	Proportion	Mean(group Pk)	Proportion	Mean(group Pp)	Proportion
Anthocyanins	Cyanidin-3-(6-O-p-caffeoyl)-glucoside	0.0807366	0.0112935	0.0714012	0.00194068	0.100398	0.000330575
	Cyanidin-3-O-arabinoside	0	0	0	0	0.0109498	3.60536e-05
	Cyanidin-3-O-sambubioside	0	0	0.0425588	0.00115674	0.664457	0.00218782
	Cyanidin-3-O-xyloside	0.00873805	0.00122228	0.0649902	0.00176643	0.826973	0.00272293
	Cyanidin-3-O-rutinoside-5-O-glucoside	0.129677	0.0181393	7.17169	0.194926	95.9992	0.316091
	Cyanidin-3-O-rutinoside	0.207828	0.029071	3.09632	0.0841578	24.5251	0.0807523
	Cyanidin-3-O-glucoside	4.82538	0.674977	20.3898	0.554193	116.033	0.382057
	Cyanidin-3,5-O-diglucoside	0.123588	0.0172876	1.92039	0.0521961	26.8739	0.0884861
	Cyanidin-3-O-(6-O-malonyl-beta-D-glucoside)	0.00912767	0.00127678	0.0368184	0.00100072	0.0754553	0.000248447
	Cyanidin-3-O-sophoroside	0.0225997	0.00316126	0.052658	0.00143124	0.505824	0.0016655
	Delphinidin-3-O-sophoroside	0	0	0	0	0.0947052	0.00031183
	Delphinidin	0.00706518	0.00098828	0.0337047	0.000916093	0.0603624	0.000198752
	Delphinidin-3-O-(6-O-malonyl)-glucoside-3'-glucoside	0	0	0.0179222	0.000487125	0.369518	0.00121669
	Delphinidin-3-O-sambubioside-5-O-glucoside	0	0	0	0	0.0187987	6.18973e-05
	Delphinidin-3-O-rutinoside	0.00910507	0.00127362	0.010792	0.000293326	0.0811951	0.000267346
	Delphinidin-3-O-galactoside	0.769254	0.107604	0.244328	0.00664083	0.474784	0.00156329
	Delphinidin-3-O-arabinoside	0.0286654	0.00400973	0.0313706	0.00085265	0.029393	9.67805e-05
	Delphinidin-3-O-(6-O-malonyl-beta-D-glucoside)	0.13128	0.0183636	0.191791	0.00521287	4.47365	0.0147301
	Delphinidin-3-O-(6-O-acetyl)-glucoside	0.138219	0.0193341	0.146282	0.00397592	0.20131	0.000662842
	Delphinidin-3,5-O-diglucoside	0.00931141	0.00130248	0.00988731	0.000268737	0.288743	0.000950727
	Delphinidin-3-O-sambubioside	0	0	0	0	0.00894626	2.94568e-05
	Delphinidin-3-O-rutinoside-5-O-glucoside	0.0227319	0.00317975	0.0549195	0.00149271	0.583411	0.00192096
	Malvidin-3-O-(6-O-p-coumaroyl)-glucoside	0.0122178	0.00170904	0.244265	0.00663911	0.0117348	3.86384e-05
	Malvidin-3-O-glucoside	0	0	0	0	0.0230491	7.58923e-05
	Malvidin-3-O-galactoside	0	0	0.0299692	0.000814562	0.0215011	7.07955e-05
	Pelargonidin-3,5-O-diglucoside	0	0	0.0710546	0.00193126	1.29853	0.0042756
	Pelargonidin-3-O-rutinoside	0	0	0.746497	0.0202897	9.62096	0.0316784
	Pelargonidin-3-O-glucoside	0.0651374	0.00911145	0.609951	0.0165784	5.23887	0.0172497
	Pelargonidin-3-O-sophoroside	0	0	0	0	0.0581862	0.000191586
	Peonidin	0.0408273	0.00571095	0.0308187	0.000837652	0.209649	0.0006903
	Peonidin-3,5-O-diglucoside	0.0798802	0.0111737	0.157698	0.00428622	1.24567	0.00410156
	Peonidin-3-O-rutinoside	0.0437789	0.00612382	0.72667	0.0197508	7.28179	0.0239763
	Peonidin-3-O-glucoside	0.363655	0.0508682	0.569457	0.0154778	3.62491	0.0119355
	Peonidin-3-O-sambubioside	0	0	0	0	0.0248528	8.18315e-05
	Petunidin-3-O-sophoroside	0	0	0	0	0.155896	0.000513308
	Petunidin-3-O-(6-O-malonyl-beta-D-glucoside)	0.0201528	0.00281898	0.0178344	0.000484738	1.92829	0.00634915
	Petunidin-3-O-rutinoside	0	0	0	0	0.0334752	0.000110222
	Petunidin-3-O-glucoside	0	0	0	0	0.0956137	0.000314822
	Petunidin-3-O-galactoside	0	0	0	0	0.49594	0.00163295
	Petunidin-3-O-sambubioside	0	0	0	0	0.0380557	0.000125304
Sum		7.14896	1	36.7918	1	303.707	1
Proanthocyanidins	Procyanidin B1	53.8677	0.0519373	3.64889	0.0597717	0.755529	0.306699
	Procyanidin A2	29.3298	0.0282788	12.7484	0.208829	0.165058	0.0670035
	Procyanidin A1	0.859427	0.000828629	0.438263	0.0071791	0	0
	Procyanidin C1	297.917	0.287241	4.98421	0.0816453	0	0
	Procyanidin B3	1.56532	0.00150923	0.210444	0.00344723	0.72056	0.292504
	Procyanidin B2	653.629	0.630205	39.0169	0.639127	0.822274	0.333794
Sum		1037.17	1	61.0471	1	2.46342	1
Flavonoids	Quercetin-3-O-glucoside	286.78	0.46936	338.41	0.431759	695.192	0.389802
	Rutin	304.886	0.498994	411.725	0.525296	1026.18	0.575393
	Naringenin-7-O-glucoside	0.762045	0.00124721	0.888925	0.00113413	2.33104	0.00130704
	Kaempferol-3-O-rutinoside	18.5739	0.0303991	32.7711	0.0418108	59.7427	0.0334984
Sum		611.001	1	783.795	1	1783.45	1
