# Supplementary material for: Multiomics analysis reveals the biochemical and genetic bases of Coffea arabica L. fruit color
Source: PeerJ. 2026 Apr 28;13:e20305. doi: 10.7717/peerj.20305 (PMC13134542; doi:10.7717/peerj.20305)
Supplement: Supplemental Information 7 — n.d., not detected. [file peerj-14-20305-s007.xlsx]

## Sheet: Sheet1
Table S7. Identification of carotenoid metabolite contents (μg/g) in coffee samples based on LC-MS/MS. n.d., not detected
No.	Index	Compounds	Class	Q1 (Da)	Q3 (Da)	Ionization model	RT	Equation	r	Weighting	Pk-1	Pk-2	Pk-3	Pp-1	Pp-2	Pp-3	Y-1	Y-2	Y-3	cpd_ID	kegg_map
1	Carotenoid_01	α-carotene	carotenes	537.5	123.2	[M+H]+	5.95	y = 3.46281e5 x + 1083.99781	0.99458	1 / x^2	1.83065	1.93669	1.7801	0.596276	0.615961	0.607908	1.0403	0.980817	1.01406	C05433	ko00906,ko01100,ko01110
2	Carotenoid_02	lycopene	carotenes	537.4	81	[M+H]+	8.35	y = 1.17062e5 x - 569.47533	0.99160	1 / x^2	1.1904	1.31749	1.19656	1.41004	1.27661	1.34149	n.d.	n.d.	n.d.	C05432	ko00906,ko01100,ko01110,ko01240
3	Carotenoid_07	ε-carotene	carotenes	537.6	123.2	[M+H]+	5.56	y = 1.21098e6 x - 1467.90989	0.99413	1 / x^2	0.648698	0.634825	0.632593	1.42575	1.44316	1.40933	0.581782	0.444277	0.552947	C16276	ko00906,ko01100,ko01110
4	Carotenoid_04	β-carotene	carotenes	537.6	177.1	[M+H]+	6.30	y = 6.91386e5 x - 1853.60233	0.99463	1 / x^2	3.40829	3.51087	3.31292	1.98002	2.12671	1.97418	2.85544	2.369	2.90523	C02094	ko00906,ko01100,ko01110,ko01240
5	Carotenoid_21	lutein oleate	xanthophylls	815.7	533.4	[M+H-18]+	6.56	y = 1.62798e6 x - 189.25861	0.99367	1 / x^2	n.d.	n.d.	n.d.	0.0269619	0.0270842	0.0230427	n.d.	n.d.	n.d.	--	-
6	Carotenoid_47	zeaxanthin-myristate-palmitate	xanthophylls	1018.1	533.6	[M+H]+	7.68	y = 1.62798e6 x - 189.25861	0.99367	1 / x^2	n.d.	n.d.	n.d.	0.00690237	0.00954596	0.00821212	0.0177128	0.0167435	0.0181076	--	-
7	Carotenoid_08	antheraxanthin dipalmitate	xanthophylls	1061	805	[M+H]+	7.14	y = 1.62798e6 x - 189.25861	0.99367	1 / x^2	0.0568309	0.0795555	0.0414449	0.0414099	0.0384386	0.044889	0.0930981	0.0689924	0.0771918	--	-
8	Carotenoid_09	lutein caprate	xanthophylls	705.7	533.5	[M+H-18]+	5.99	y = 1.62798e6 x - 189.25861	0.99367	1 / x^2	0.391335	0.415138	0.387411	0.18202	0.173593	0.174984	0.229793	0.182414	0.208869	--	-
9	Carotenoid_11	lutein myristate	xanthophylls	761.8	533.5	[M+H-18]+	6.62	y = 1.62798e6 x - 189.25861	0.99367	1 / x^2	17.5973	18.4946	17.3414	10.5933	10.0607	10.7862	13.4931	10.4958	13.3034	--	-
10	Carotenoid_12	lutein palmitate	xanthophylls	789.8	533.5	[M+H-18]+	6.97	y = 1.62798e6 x - 189.25861	0.99367	1 / x^2	3.0505	3.14714	3.15698	3.02037	3.03948	3.00695	3.52925	2.87715	3.37105	--	-
11	Carotenoid_15	lutein dilaurate	xanthophylls	733.5	533.3	[M+H-201]+	7.18	y = 1.62798e6 x - 189.25861	0.99367	1 / x^2	0.618387	0.649409	0.640218	0.607126	0.571882	0.591707	0.842569	0.697116	0.811148	--	-
12	Carotenoid_17	lutein dimyristate	xanthophylls	761.8	533.5	[M+H-228]+	7.38	y = 1.62798e6 x - 189.25861	0.99367	1 / x^2	4.15406	4.23	4.29029	3.59312	3.37402	3.51405	6.17525	5.43396	6.38109	--	-
13	Carotenoid_27	violaxanthin dibutyrate	xanthophylls	741.6	653.5	[M+H]+	6.24	y = 1.62798e6 x - 189.25861	0.99367	1 / x^2	0.0839626	0.0908686	0.0853631	0.10345	0.0997693	0.0882621	0.0492699	0.0419791	0.0458055	--	-
14	Carotenoid_29	violaxanthin myristate	xanthophylls	811.8	793.7	[M+H]+	6.06	y = 1.62798e6 x - 189.25861	0.99367	1 / x^2	3.89276	3.73734	3.97552	5.86682	5.03459	5.82844	4.05414	3.58593	3.83238	--	-
15	Carotenoid_45	zeaxanthin dimyristate	xanthophylls	990	761.8	[M+H]+	7.47	y = 1.62798e6 x - 189.25861	0.99367	1 / x^2	0.124841	0.138496	0.131113	0.0916464	0.10841	0.106726	0.140177	0.131321	0.146867	--	-
16	Carotenoid_56	zeaxanthin	xanthophylls	569.4	477.5	[M+H]+	4.65	y = 2.99149e5 x - 731.12382	0.99176	1 / x^2	4.26789	4.46424	4.10117	0.647548	0.61917	0.690026	0.244084	0.22869	0.229512	C06098	ko00906,ko01100,ko01110
17	Carotenoid_57	violaxanthin	xanthophylls	601.4	221	[M+H]+	1.59	y = 3.24166e6 x - 980.48623	0.99438	1 / x^2	0.826079	0.886135	0.643041	0.440028	0.434076	0.32215	0.0652471	0.0787083	0.0697511	C08614	ko00906,ko01100,ko01110
18	Carotenoid_58	neoxanthin	xanthophylls	601.4	565.5	[M+H]+	1.96	y = 1.62798e6 x - 189.25861	0.99367	1 / x^2	1.47378	1.56062	1.45041	0.578069	0.534965	0.569723	0.334592	0.263478	0.308667	C13431	ko00906,ko01100,ko01110
19	Carotenoid_59	lutein	xanthophylls	551.5	175.4	[M+H-18]+	4.08	y = 6.99352e5 x + 287.40613	0.99561	1 / x^2	62.4483	67.9473	63.3494	18.5929	17.0722	17.8359	14.0985	10.3661	13.5507	C08601	ko00906,ko01100,ko01110
20	Carotenoid_60	β-cryptoxanthin	xanthophylls	553.5	177.4	[M+H]+	5.54	y = 4.84221e5 x - 1428.27343	0.99271	1 / x^2	0.778017	0.812106	0.742581	0.702951	0.745499	0.665315	0.695502	0.477236	0.700598	C08591	ko00906,ko01110
21	Carotenoid_28	violaxanthin laurate	xanthophylls	783.7	583.4	[M+H-18]+	5.73	y = 1.62798e6 x - 189.25861	0.99367	1 / x^2	0.076949	0.0853268	0.0817461	0.0662529	0.0565932	0.0699291	0.0369561	0.0337379	0.0346389	--	-
22	Carotenoid_30	violaxanthin palmitate	xanthophylls	839.8	821.8	[M+H]+	6.30	y = 1.62798e6 x - 189.25861	0.99367	1 / x^2	1.19871	1.20444	1.05705	2.17087	2.16107	2.02381	0.977318	0.913971	0.823742	--	-
23	Carotenoid_32	violaxanthin dilaurate	xanthophylls	966.7	948.8	[M+H]+	6.69	y = 1.62798e6 x - 189.25861	0.99367	1 / x^2	0.137362	0.131064	0.121793	0.132188	0.122578	0.141829	0.142361	0.123575	0.109195	--	-
24	Carotenoid_33	violaxanthin-myristate-caprate	xanthophylls	965.7	947.8	[M+H]+	6.88	y = 1.62798e6 x - 189.25861	0.99367	1 / x^2	0.213322	0.233687	0.218638	0.262915	0.24578	0.257479	0.325406	0.282458	0.27044	--	-
25	Carotenoid_34	violaxanthin-myristate-laurate	xanthophylls	993.8	975.7	[M+H]+	6.85	y = 1.62798e6 x - 189.25861	0.99367	1 / x^2	0.794359	0.771649	0.719285	0.700093	0.797897	0.806994	0.783508	0.652989	0.688811	--	-
26	Carotenoid_35	violaxanthin dimyristate	xanthophylls	1021.8	793.7	[M+H]+	7.03	y = 1.62798e6 x - 189.25861	0.99367	1 / x^2	0.677607	0.638302	0.642533	0.576929	0.55005	0.524261	0.591349	0.604479	0.603865	--	-
27	Carotenoid_36	violaxanthin-myristate-palmitate	xanthophylls	1050	793.8	[M+H]+	7.22	y = 1.62798e6 x - 189.25861	0.99367	1 / x^2	0.19372	0.195643	0.155355	0.259649	0.193482	0.25182	0.262343	0.279364	0.32181	--	-
28	Carotenoid_41	zeaxanthin palmitate	xanthophylls	807.8	551.5	[M+H]+	6.94	y = 1.62798e6 x - 189.25861	0.99367	1 / x^2	0.0833962	0.0825881	0.11238	0.121659	0.102239	0.0834986	0.0856264	0.0998867	0.0814012	--	-
29	Carotenoid_46	zeaxanthin-laurate-palmitate	xanthophylls	989.9	533.4	[M+H]+	7.47	y = 1.62798e6 x - 189.25861	0.99367	1 / x^2	0.0258089	0.0237275	0.0234245	0.0180069	0.0163833	0.0146991	0.0350391	0.0344972	0.029902	--	-
30	Carotenoid_52	β-cryptoxanthin myristate	xanthophylls	763.9	535.5	[M+H]+	7.20	y = 1.62798e6 x - 189.25861	0.99367	1 / x^2	0.0966003	0.0755743	0.0922716	0.100195	0.110381	0.106986	0.0679266	0.0552643	0.0760152	--	-
31	Carotenoid_55	antheraxanthin	xanthophylls	585.5	175.4	[M+H]+	2.90	y = 5.79200e5 x + 313.49695	0.99392	1 / x^2	1.73435	1.88943	1.50712	0.356957	0.326601	0.334519	0.214998	0.186723	0.202509	C08579	ko00906,ko01100,ko01110
32	Carotenoid_65	capsorubin	xanthophylls	601.4	109	[M+H]+	4.37	y = 3.13133e6 x - 1466.66991	0.99315	1 / x^2	0.0406918	0.036668	0.0367097	0.0300018	0.0247849	0.0265411	0.0231469	0.0207472	0.0260766	C08585	ko00906
33	Carotenoid_44	zeaxanthin-laurate-myristate	xanthophylls	962.7	733.5	[M+H]+	7.50	y = 1.62798e6 x - 189.25861	0.99367	1 / x^2	0.0306289	0.023186	0.0235918	0.0130948	0.0116333	0.0141601	n.d.	n.d.	n.d.	--	-
34	Carotenoid_64	α-cryptoxanthin	xanthophylls	553.5	123.1	[M+H]+	5.11	y = 6.43021e5 x - 2554.69030	0.99154	1 / x^2	0.562859	0.601437	0.520677	0.440929	0.438492	0.425389	0.349015	0.255207	0.300378	C15981	ko00906
