# Supplementary material for: Multiomics analysis reveals the biochemical and genetic bases of Coffea arabica L. fruit color
Source: PeerJ. 2026 Apr 28;13:e20305. doi: 10.7717/peerj.20305 (PMC13134542; doi:10.7717/peerj.20305)
Supplement: Supplemental Information 8 [file peerj-14-20305-s008.xlsx]

## Sheet: Y vs Pk
Table S8. Identification of DACs in different groups (Y vs Pk)
Index	Compounds	Class	Y-1	Y-2	Y-3	Pk-1	Pk-2	Pk-3	Pvalue	Fold_Change	Log2FC	Type
Carotenoid_02	lycopene	carotenes	0	0	0	1.1904	1.31749	1.19656	0.0011208	NA	NA	up
Carotenoid_47	zeaxanthin-myristate-palmitate	xanthophylls	0.0177128	0.0167435	0.0181076	0	0	0	0.000534575	0	-NA	down
Carotenoid_56	zeaxanthin	xanthophylls	0.244084	0.22869	0.229512	4.26789	4.46424	4.10117	0.000656055	18.2736	4.19169	up
Carotenoid_57	violaxanthin	xanthophylls	0.0652471	0.0787083	0.0697511	0.826079	0.886135	0.643041	0.0101591	11.021	3.46218	up
Carotenoid_58	neoxanthin	xanthophylls	0.334592	0.263478	0.308667	1.47378	1.56062	1.45041	3.44208e-05	4.94609	2.30629	up
Carotenoid_59	lutein	xanthophylls	14.0985	10.3661	13.5507	62.4483	67.9473	63.3494	4.09776e-05	5.09651	2.34951	up
Carotenoid_28	violaxanthin laurate	xanthophylls	0.0369561	0.0337379	0.0346389	0.076949	0.0853268	0.0817461	0.000861918	2.31667	1.21206	up
Carotenoid_55	antheraxanthin	xanthophylls	0.214998	0.186723	0.202509	1.73435	1.88943	1.50712	0.00517385	8.49164	3.08604	up
Carotenoid_44	zeaxanthin-laurate-myristate	xanthophylls	0	0	0	0.0306289	0.023186	0.0235918	0.00865519	NA	NA	up

## Sheet: Y vs Pp
Table S8. Identification of DACs in different groups (Y vs Pp)
Index	Compounds	Class	Y-1	Y-2	Y-3	Pp-1	Pp-2	Pp-3	Pvalue	Fold_Change	Log2FC	Type
Carotenoid_02	lycopene	carotenes	0	0	0	1.41004	1.27661	1.34149	0.000822131	NA	NA	up
Carotenoid_07	ε-carotene	carotenes	0.581782	0.444277	0.552947	1.42575	1.44316	1.40933	0.00136372	2.70945	1.438	up
Carotenoid_21	lutein oleate	xanthophylls	0	0	0	0.0269619	0.0270842	0.0230427	0.00265724	NA	NA	up
Carotenoid_47	zeaxanthin-myristate-palmitate	xanthophylls	0.0177128	0.0167435	0.0181076	0.00690237	0.00954596	0.00821212	0.00160404	0.469152	-1.09187	down
Carotenoid_27	violaxanthin dibutyrate	xanthophylls	0.0492699	0.0419791	0.0458055	0.10345	0.0997693	0.0882621	0.00262896	2.12676	1.08866	up
Carotenoid_56	zeaxanthin	xanthophylls	0.244084	0.22869	0.229512	0.647548	0.61917	0.690026	0.00149038	2.78625	1.47833	up
Carotenoid_57	violaxanthin	xanthophylls	0.0652471	0.0787083	0.0697511	0.440028	0.434076	0.32215	0.0127272	5.59764	2.48482	up
Carotenoid_30	violaxanthin palmitate	xanthophylls	0.977318	0.913971	0.823742	2.17087	2.16107	2.02381	5.02264e-05	2.34095	1.22709	up
Carotenoid_46	zeaxanthin-laurate-palmitate	xanthophylls	0.0350391	0.0344972	0.029902	0.0180069	0.0163833	0.0146991	0.00223987	0.493665	-1.0184	down
Carotenoid_44	zeaxanthin-laurate-myristate	xanthophylls	0	0	0	0.0130948	0.0116333	0.0141601	0.00317714	NA	NA	up

## Sheet: Pk vs Pp
Table S8. Identification of DACs in different groups (Pk vs Pp)
Index	Compounds	Class	Pk-1	Pk-2	Pk-3	Pp-1	Pp-2	Pp-3	Pvalue	Fold_Change	Log2FC	Type
Carotenoid_01	α-carotene	carotenes	1.83065	1.93669	1.7801	0.596276	0.615961	0.607908	0.0011897	0.328106	-1.60777	down
Carotenoid_07	ε-carotene	carotenes	0.648698	0.634825	0.632593	1.42575	1.44316	1.40933	6.11592e-06	2.23277	1.15883	up
Carotenoid_21	lutein oleate	xanthophylls	0	0	0	0.0269619	0.0270842	0.0230427	0.00265724	NA	NA	up
Carotenoid_47	zeaxanthin-myristate-palmitate	xanthophylls	0	0	0	0.00690237	0.00954596	0.00821212	0.0085092	NA	NA	up
Carotenoid_09	lutein caprate	xanthophylls	0.391335	0.415138	0.387411	0.18202	0.173593	0.174984	0.000681801	0.444429	-1.16998	down
Carotenoid_56	zeaxanthin	xanthophylls	4.26789	4.46424	4.10117	0.647548	0.61917	0.690026	0.000560643	0.152474	-2.71336	down
Carotenoid_58	neoxanthin	xanthophylls	1.47378	1.56062	1.45041	0.578069	0.534965	0.569723	0.000323747	0.375213	-1.41422	down
Carotenoid_59	lutein	xanthophylls	62.4483	67.9473	63.3494	18.5929	17.0722	17.8359	0.000711709	0.276141	-1.85652	down
Carotenoid_55	antheraxanthin	xanthophylls	1.73435	1.88943	1.50712	0.356957	0.326601	0.334519	0.00621825	0.198421	-2.33337	down
