# Supplementary material for: Multiomics analysis reveals the biochemical and genetic bases of Coffea arabica L. fruit color
Source: PeerJ. 2026 Apr 28;13:e20305. doi: 10.7717/peerj.20305 (PMC13134542; doi:10.7717/peerj.20305)
Supplement: Supplemental Information 9 [file peerj-14-20305-s009.xlsx]

## Sheet: Sheet1
Table S9. Identification of carotenoids contents (μg/g) in coffee samples
Index	Compounds	Mean(group Y)	Proportion	Mean(group Pk)	Proportion	Mean(group Pp)	Proportion
Carotenes	α-carotene	1.01173	0.238168	1.84915	0.259225	0.606715	0.112303
	lycopene	0	0	1.23481	0.173104	1.34271	0.248536
	ε-carotene	0.526336	0.123903	0.638705	0.0895378	1.42608	0.263968
	β-carotene	2.70989	0.637929	3.41069	0.478133	2.02697	0.375193
Sum		4.24795	1	7.13336	1	5.40248	1
Xanthophylls	lutein oleate	0	0	0	0	0.0256963	0.000525184
	zeaxanthin-myristate-palmitate	0.0175213	0.00039501	0	0	0.00822015	0.000168005
	antheraxanthin dipalmitate	0.0797607	0.00179817	0.0592771	0.000548989	0.0415791	0.000849801
	lutein caprate	0.207025	0.0046673	0.397961	0.00368568	0.176866	0.0036148
	lutein myristate	12.4308	0.280247	17.8111	0.164956	10.4801	0.214194
	lutein palmitate	3.25915	0.0734761	3.11821	0.028879	3.02227	0.0617695
	lutein dilaurate	0.783611	0.0176662	0.636005	0.0058903	0.590238	0.0120634
	lutein dimyristate	5.99677	0.135195	4.22478	0.0391274	3.49373	0.0714053
	violaxanthin dibutyrate	0.0456848	0.00102995	0.0867314	0.000803255	0.0971606	0.00198578
	violaxanthin myristate	3.82415	0.0862139	3.86854	0.0358281	5.57662	0.113976
	zeaxanthin dimyristate	0.139455	0.00314395	0.131483	0.00121772	0.102261	0.00209003
	zeaxanthin	0.234095	0.00527758	4.27777	0.0396181	0.652248	0.0133307
	violaxanthin	0.0712355	0.00160597	0.785085	0.00727099	0.398751	0.00814973
	neoxanthin	0.302246	0.00681401	1.49494	0.0138452	0.560919	0.0114641
	lutein	12.6717	0.285679	64.5817	0.598117	17.8337	0.364487
	β-cryptoxanthin	0.624445	0.0140779	0.777568	0.00720137	0.704588	0.0144005
	violaxanthin laurate	0.0351109	0.000791562	0.0813406	0.000753329	0.0642584	0.00131332
	violaxanthin palmitate	0.905011	0.0204031	1.1534	0.0106821	2.11858	0.0432999
	violaxanthin dilaurate	0.125044	0.00281906	0.130073	0.00120466	0.132199	0.00270189
	violaxanthin-myristate-caprate	0.292768	0.00660033	0.221882	0.00205494	0.255391	0.00521973
	violaxanthin-myristate-laurate	0.708436	0.0159714	0.761764	0.00705501	0.768328	0.0157032
	violaxanthin dimyristate	0.599898	0.0135244	0.652814	0.00604598	0.550414	0.0112494
	violaxanthin-myristate-palmitate	0.287839	0.00648921	0.181573	0.00168162	0.234984	0.00480263
	zeaxanthin palmitate	0.0889714	0.00200582	0.092788	0.000859347	0.102466	0.00209421
	zeaxanthin-laurate-palmitate	0.0331461	0.000747265	0.0243203	0.00022524	0.0163631	0.000334431
	β-cryptoxanthin myristate	0.066402	0.00149701	0.0881487	0.000816381	0.105854	0.00216346
	antheraxanthin	0.20141	0.0045407	1.7103	0.0158398	0.339359	0.00693586
	capsorubin	0.0233235	0.00052582	0.0380232	0.000352148	0.0271093	0.000554063
	zeaxanthin-laurate-myristate	0	0	0.0258022	0.000238965	0.0129627	0.000264934
	α-cryptoxanthin	0.301533	0.00679794	0.561658	0.00520174	0.434937	0.0088893
Sum		44.3566	1	107.975	1	48.9281	1
