# Supplementary material for: Multiomics analysis reveals the biochemical and genetic bases of Coffea arabica L. fruit color
Source: PeerJ. 2026 Apr 28;13:e20305. doi: 10.7717/peerj.20305 (PMC13134542; doi:10.7717/peerj.20305)
Supplement: Supplemental Information 10 [file peerj-14-20305-s010.xlsx]

## Sheet: Sheet1
Table S10. Statistic Reads of RNA-Seq data
Samples	Read_length	Raw_reads	Clean_reads	Reads mapped	Clean Base(G)	Error Rate(%)	Q20(%)	Q30(%)	GC Content(%)
Y-1	150 bp	49792364	44842122	43019529(95.94%)	6.73	0.03	97.64	93.19	43.95
Y-2	150 bp	47142730	43015196	41149647(95.66%)	6.45	0.03	97.88	93.76	43.86
Y-3	150 bp	46184164	42888936	41395893(96.52%)	6.43	0.03	97.79	93.55	43.96
Pk-1	150 bp	45317328	42267334	40862170(96.68%)	6.34	0.03	97.45	92.77	43.85
Pk-2	150 bp	46947298	43655942	42351242(97.01%)	6.55	0.03	97.46	92.82	43.14
Pk-3	150 bp	46206120	42408784	41044119(96.78%)	6.36	0.03	97.08	92.15	43.54
Pp-1	150 bp	49857426	45636644	43774691(95.92%)	6.85	0.03	97.45	92.79	43.22
Pp-2	150 bp	49280028	42287132	40149496(94.94%)	6.34	0.03	97.07	92.11	43.65
Pp-3	150 bp	47347964	43674304	41942102(96.03%)	6.55	0.03	97.91	93.86	43.72
