# Supplementary material for: Multiomics analysis reveals the biochemical and genetic bases of Coffea arabica L. fruit color
Source: PeerJ. 2026 Apr 28;13:e20305. doi: 10.7717/peerj.20305 (PMC13134542; doi:10.7717/peerj.20305)
Supplement: Supplemental Information 11 [file peerj-14-20305-s011.xlsx]

## Sheet: Sheet1
Table S11. Statistics of up-regulated and down-regulated DEGs
Group	Total	Up	Down
Pk vs Pp	3147	1406	1741
Y vs Pk	5066	2371	2695
Y vs Pp	5196	2315	2881
