# Supplementary material for: Multiomics analysis reveals the biochemical and genetic bases of Coffea arabica L. fruit color
Source: PeerJ. 2026 Apr 28;13:e20305. doi: 10.7717/peerj.20305 (PMC13134542; doi:10.7717/peerj.20305)
Supplement: Supplemental Information 12 [file peerj-14-20305-s012.xlsx]

## Sheet: Sheet1
Table S12. Transcription expression of genes involved in anthocyanin biosynthesis
ID	Gene name	Y-1	Y-2	Y-3	Pk-1	Pk-2	Pk-3	Pp-1	Pp-2	Pp-3
LOC113727337	Ca4CL1	57.9895	48.1881	49.6799	69.4614	73.4398	70.1883	54.8955	63.6727	57.1058
LOC113707236	Ca4CL2	124.046	110.218	112.208	154.411	156.857	154.582	137.276	156.214	150.781
LOC140005161	Ca4CL3	159.736	146.82	145.854	215.823	217.446	219.551	138.764	152.77	145.631
LOC113739808	Ca4CL4	12.194	10.7606	9.4217	12.9835	14.0239	14.0761	12.9974	14.5779	13.6147
LOC113741695	Ca4CL5	87.7645	79.3078	74.9333	124.617	133.178	127.925	102.026	110.081	98.8513
LOC113699430	Ca4CL6	12.4566	12.0621	12.4994	19.2069	18.8368	18.8879	14.5887	18.5883	16.6346
LOC113692569	Ca4CL7	25.0467	31.0291	26.86	33.9604	32.8949	35.8965	35.7533	34.737	32.5502
LOC113695924	Ca4CL8	58.0742	64.2598	58.9431	69.4886	67.4804	73.1999	67.2488	70.896	67.981
LOC113725867	CaANR	27.7385	23.7448	24.0265	42.1303	43.2038	42.6133	0	0	0.0452
LOC113704221	CaANS1	11.7966	14.4483	15.5799	85.7676	89.841	85.2559	165.056	147.676	155.763
LOC113705254	CaANS2	15.574	18.1377	19.3514	90.4439	96.5266	92.4287	248.92	213.987	239.448
LOC113731437	CaC4H1	496.907	481.765	483.695	467.846	462.957	473.005	175.062	190.453	179.82
LOC113712254	CaC4H2	494.353	496.059	492.762	516.316	508.589	519.087	362.048	359.127	368.8
LOC113725277	CaCHI1	74.2132	74.8222	78.5631	299.415	319.656	288.432	413.415	379.21	391.881
LOC113730558	CaCHI2	46.3127	42.4083	46.4075	172.505	173.406	173.177	225.455	215.458	214.893
LOC113730249	CaCHI3	70.1709	70.7694	81.21	314.969	318.362	295.503	394.183	353.609	379.258
LOC140036599	CaCHI4	83.5608	80.9155	85.1917	279.976	284.405	286.875	350.158	349.951	328.456
LOC113734418	CaCHS1	161.835	170.466	163.537	719.563	798.75	710.037	1258.05	1188.63	1219.12
LOC113734419	CaCHS2	19.1683	20.3367	20.2589	41.902	41.6762	44.2538	123.196	116.824	119.356
LOC113736283	CaCHS3	123.08	114.18	117.148	654.888	684.486	653.668	2436.85	2363.88	2464.82
LOC113736281	CaCHS4	125.819	125.062	125.291	491.366	541.46	507.953	1635.18	1663.43	1759.1
LOC140006748	CaDFR1	1.9245	2.3361	2.9389	4.4992	4.6933	3.8439	6.1	6.2235	5.2567
LOC140010434	CaDFR2	51.1012	38.7093	45.1648	391.554	417.336	390.888	589.103	599.952	575.99
LOC113700151	CaDFR3	37.9177	35.6622	35.6646	297.256	327.652	314.999	462.988	471.578	460.858
LOC113738601	CaF3’H1	19.0601	18.4758	18.747	103.09	104.13	103.732	94.8019	90.4541	91.8555
LOC113741665	CaF3’H2	0.5167	0.9224	0.526	20.6747	16.8004	20.8951	12.7541	13.2418	12.3167
LOC113702253	CaF3H1	94.9068	90.4958	91.9544	257.402	268.793	257.764	369.15	390.691	381.075
LOC113699400	CaF3H2	82.2734	72.3961	75.0996	260.545	269.762	257.567	341.403	366.962	352.254
LOC113717034	CaLAR1	15.8068	13.6891	14.0663	60.4974	62.4815	57.0902	79.3623	81.4715	81.1477
LOC140021057	CaLAR2	45.7632	42.8591	40.8901	150.519	148.737	137.827	178.532	181.086	177.344
LOC113727571	CaPAL1	377.657	413.498	401.902	393.693	399.34	395.178	142.682	145.103	133.092
LOC113707625	CaPAL2	197.929	209.284	204.738	120.236	122.499	118.244	63.9635	65.7053	62.1268
LOC113725801	CaPAL3	24.6167	23.3458	22.3842	151.916	163.003	156.733	219.318	226.727	210.327
LOC113725793	CaPAL4	21.5701	19.5799	17.9118	129.804	138.437	138.699	156.975	173.016	162.362
LOC113732102	CaPAL5	13.3472	11.8387	12.4292	8.8335	10.1022	9.311	9.0948	10.4475	8.934
LOC113732150	CaPAL6	18.5369	17.8878	19.0628	11.9196	12.523	12.2632	14.7612	14.9663	13.8295
LOC113741568	CaPAL7	8.5599	9.0472	8.0292	9.0896	8.0805	8.4863	9.3049	10.1616	9.6334
LOC140008287	CaPAL8	181.095	164.036	165.287	152.858	151.214	142.347	54.5986	61.3954	50.0573
LOC113697579	CaPAL9	10.6947	12.3887	16.1326	39.5139	44.9598	41.9937	38.9357	41.3819	35.728
LOC113694187	CaPAL10	8.7691	8.085	10.1749	7.5584	6.4621	6.9841	7.345	7.1373	7.3026
LOC113695918	CaPAL11	214.936	212.594	210.487	144.878	141.435	140.796	58.6151	60.9555	55.2619
LOC113694666	CaPAL12	16.2542	16.7407	19.5939	13.1324	15.1347	14.3313	16.3572	16.2354	15.2638
LOC113694480	CaUFGT1	40.742	44.5521	43.0644	34.215	33.3489	34.4494	16.0251	14.8573	14.4624
LOC113697600	CaUFGT2	17.9119	16.3549	16.0961	13.39	13.5411	12.5301	11.5049	12.2569	11.7351
