# Supplementary material for: Multiomics analysis reveals the biochemical and genetic bases of Coffea arabica L. fruit color
Source: PeerJ. 2026 Apr 28;13:e20305. doi: 10.7717/peerj.20305 (PMC13134542; doi:10.7717/peerj.20305)
Supplement: Supplemental Information 13 [file peerj-14-20305-s013.xlsx]

## Sheet: Sheet1
Table S13. Transcription expression of genes involved in carotenoid biosynthesis
ID	Gene name	Y-1	Y-2	Y-3	Pk-1	Pk-2	Pk-3	Pp-1	Pp-2	Pp-3	strand	gene_name	gene_description	KEGG	KEGG pathway	NR	Swissprot	KOG	GO	Pfam	TF-Family	TF-Category	TF-Classification
LOC113727469	CaZDS1	9.8247	9.2587	9.4269	9.8693	11.4764	11.7561	9.1412	8.4796	8.5629	+	LOC113724974	protein_coding	K15746 beta-carotene 3-hydroxylase [EC:1.14.15.24] | (RefSeq) CHYB; beta-carotene hydroxylase 2, chloroplastic (A)	ko00906: Carotenoid biosynthesis; ko01100: Metabolic pathways; ko01110: Biosynthesis of secondary metabolites	ABA43903.1	BCH2_CAPAN RecName: Full=Beta-carotene hydroxylase 2, chloroplastic {ECO:0000305}; EC=1.14.15.24 {ECO:0000269|PubMed:9555077}; Flags: Precursor;	At4g25700	GO:0031969,chloroplast membrane; GO:0016021,integral component of membrane; GO:0052611,beta-carotene 3-hydroxylase activity; GO:0052610,beta-cryptoxanthin hydroxylase activity; GO:0016787,hydrolase activity; GO:0005506,iron ion binding; GO:0016117,carotenoid biosynthetic process; GO:0003674,molecular_function; GO:0003824,catalytic activity; GO:0004497,monooxygenase activity; GO:0016491,oxidoreduc…	PF04116.13:Fatty acid hydroxylase superfamily	--	--	--
LOC113732666	CaZDS2	8.6665	7.6581	8.4904	10.9032	13.2075	10.7324	9.3011	10.2686	10.4792	+	LOC113730013	protein_coding	K15746 beta-carotene 3-hydroxylase [EC:1.14.15.24] | (RefSeq) CHYB; beta-carotene hydroxylase 2, chloroplastic (A)	ko00906: Carotenoid biosynthesis; ko01100: Metabolic pathways; ko01110: Biosynthesis of secondary metabolites	ABA43903.1	BCH2_CAPAN RecName: Full=Beta-carotene hydroxylase 2, chloroplastic {ECO:0000305}; EC=1.14.15.24 {ECO:0000269|PubMed:9555077}; Flags: Precursor;	At4g25700	GO:0031969,chloroplast membrane; GO:0016021,integral component of membrane; GO:0052611,beta-carotene 3-hydroxylase activity; GO:0052610,beta-cryptoxanthin hydroxylase activity; GO:0016787,hydrolase activity; GO:0005506,iron ion binding; GO:0016117,carotenoid biosynthetic process; GO:0003674,molecular_function; GO:0003824,catalytic activity; GO:0004497,monooxygenase activity; GO:0016491,oxidoreduc…	PF04116.13:Fatty acid hydroxylase superfamily	--	--	--
LOC113688784	CaPSY1	1.7699	1.8609	1.7643	6.2384	6.1865	6.3535	2.1112	1.4058	1.6481	-	LOC113697011	lncRNA	K15746 beta-carotene 3-hydroxylase [EC:1.14.15.24] | (RefSeq) beta-carotene hydroxylase 2, chloroplastic-like (A)	ko00906: Carotenoid biosynthesis; ko01100: Metabolic pathways; ko01110: Biosynthesis of secondary metabolites	ABA43903.1	BCH2_CAPAN RecName: Full=Beta-carotene hydroxylase 2, chloroplastic {ECO:0000305}; EC=1.14.15.24 {ECO:0000269|PubMed:9555077}; Flags: Precursor;	--	GO:0031969,chloroplast membrane; GO:0016021,integral component of membrane; GO:0052611,beta-carotene 3-hydroxylase activity; GO:0052610,beta-cryptoxanthin hydroxylase activity; GO:0016787,hydrolase activity; GO:0005506,iron ion binding; GO:0016117,carotenoid biosynthetic process; GO:0003674,molecular_function; GO:0003824,catalytic activity; GO:0004497,monooxygenase activity; GO:0016491,oxidoreduc…	--	--	--	--
LOC113698812	CaPSY2	26.7034	28.5354	29.4419	36.8567	36.2923	34.8843	23.6696	28.9219	25.9201	-	LOC113696030	protein_coding	K09837 carotenoid epsilon hydroxylase [EC:1.14.14.158] | (RefSeq) carotene epsilon-monooxygenase, chloroplastic (A)	ko00906: Carotenoid biosynthesis; ko01100: Metabolic pathways; ko01110: Biosynthesis of secondary metabolites	CDP15310.1	LUT1_ARATH RecName: Full=Carotene epsilon-monooxygenase, chloroplastic; EC=1.14.14.158; AltName: Full=Cytochrome P450 97C1; AltName: Full=Protein LUTEIN DEFICIENT 1; Flags: Precursor;	At3g53130	GO:0009507,chloroplast; GO:0009941,chloroplast envelope; GO:0020037,heme binding; GO:0005506,iron ion binding; GO:0009974,zeinoxanthin epsilon hydroxylase activity; GO:0016117,carotenoid biosynthetic process; GO:0003674,molecular_function; GO:0005488,binding; GO:0046906,tetrapyrrole binding; GO:0048037,cofactor binding; GO:0097159,organic cyclic compound binding; GO:1901363,heterocyclic compound …	PF00067.22:Cytochrome P450	--	--	--
LOC113701813	CaPSY3	20.8408	19.2672	20.6343	37.0498	39.5675	39.4574	32.7247	36.0956	32.8719	-	LOC113731931	protein_coding	K09835 prolycopene isomerase [EC:5.2.1.13] | (RefSeq) prolycopene isomerase, chloroplastic isoform X1 (A)	ko00906: Carotenoid biosynthesis; ko01100: Metabolic pathways; ko01110: Biosynthesis of secondary metabolites	CDO97627.1	CRTSO_DAUCA RecName: Full=Prolycopene isomerase, chloroplastic; Short=CrtISO; EC=5.2.1.13; AltName: Full=Carotenoid isomerase; Flags: Precursor;	At1g57770	GO:0031969,chloroplast membrane; GO:0046608,carotenoid isomerase activity; GO:0016491,oxidoreductase activity; GO:0016117,carotenoid biosynthetic process; GO:0009662,etioplast organization; GO:0003674,molecular_function; GO:0003824,catalytic activity; GO:0016853,isomerase activity; GO:0016859,cis-trans isomerase activity; GO:0008152,metabolic process; GO:0006629,lipid metabolic process; GO:000672…	PF01593.24:Flavin containing amine oxidoreductase	--	--	--
LOC113739559	CaPDS1	8.7096	9.486	11.8371	13.5293	13.7845	13.3398	14.6488	15.8183	16.1552	+	LOC113693904	protein_coding	K09835 prolycopene isomerase [EC:5.2.1.13] | (RefSeq) prolycopene isomerase, chloroplastic (A)	ko00906: Carotenoid biosynthesis; ko01100: Metabolic pathways; ko01110: Biosynthesis of secondary metabolites	BAI47575.1	CRTSO_SOLLC RecName: Full=Prolycopene isomerase, chloroplastic; Short=CrtISO; EC=5.2.1.13; AltName: Full=Carotenoid isomerase; AltName: Full=Protein tangerine; Flags: Precursor;	At1g06820	GO:0031969,chloroplast membrane; GO:0046608,carotenoid isomerase activity; GO:0016491,oxidoreductase activity; GO:0016117,carotenoid biosynthetic process; GO:0009662,etioplast organization; GO:0003674,molecular_function; GO:0003824,catalytic activity; GO:0016853,isomerase activity; GO:0016859,cis-trans isomerase activity; GO:0008152,metabolic process; GO:0006629,lipid metabolic process; GO:000672…	PF01593.24:Flavin containing amine oxidoreductase	--	--	--
LOC113742342	CaPDS2	13.7798	14.031	15.4861	18.653	22.541	20.332	19.1058	17.7438	19.3525	-	LOC113716779	protein_coding	K09835 prolycopene isomerase [EC:5.2.1.13] | (RefSeq) prolycopene isomerase, chloroplastic (A)	ko00906: Carotenoid biosynthesis; ko01100: Metabolic pathways; ko01110: Biosynthesis of secondary metabolites	CDP16964.1	CRTSO_SOLLC RecName: Full=Prolycopene isomerase, chloroplastic; Short=CrtISO; EC=5.2.1.13; AltName: Full=Carotenoid isomerase; AltName: Full=Protein tangerine; Flags: Precursor;	At5g49550	GO:0031969,chloroplast membrane; GO:0046608,carotenoid isomerase activity; GO:0016491,oxidoreductase activity; GO:0016117,carotenoid biosynthetic process; GO:0009662,etioplast organization; GO:0003674,molecular_function; GO:0003824,catalytic activity; GO:0016853,isomerase activity; GO:0016859,cis-trans isomerase activity; GO:0008152,metabolic process; GO:0006629,lipid metabolic process; GO:000672…	PF01593.24:Flavin containing amine oxidoreductase	--	--	--
LOC113697829	CaLCYB1	3.5289	4.0267	3.4892	4.5764	4.0861	3.9907	4.1186	4.5974	3.4294	-	LOC113718964	protein_coding	K09835 prolycopene isomerase [EC:5.2.1.13] | (RefSeq) prolycopene isomerase, chloroplastic (A)	ko00906: Carotenoid biosynthesis; ko01100: Metabolic pathways; ko01110: Biosynthesis of secondary metabolites	CDP16964.1	CRTSO_SOLLC RecName: Full=Prolycopene isomerase, chloroplastic; Short=CrtISO; EC=5.2.1.13; AltName: Full=Carotenoid isomerase; AltName: Full=Protein tangerine; Flags: Precursor;	At5g49550	GO:0031969,chloroplast membrane; GO:0046608,carotenoid isomerase activity; GO:0016491,oxidoreductase activity; GO:0016117,carotenoid biosynthetic process; GO:0009662,etioplast organization; GO:0003674,molecular_function; GO:0003824,catalytic activity; GO:0016853,isomerase activity; GO:0016859,cis-trans isomerase activity; GO:0008152,metabolic process; GO:0006629,lipid metabolic process; GO:000672…	PF01593.24:Flavin containing amine oxidoreductase	--	--	--
LOC113702378	CaLCYB2	5.5996	5.847	6.1736	7.3543	7.0984	6.7605	5.4914	7.4057	5.895	-	LOC113697829	protein_coding	K06443 lycopene beta-cyclase [EC:5.5.1.19] | (RefSeq) LBCY2; lycopene beta cyclase, chloroplastic (A)	ko00906: Carotenoid biosynthesis; ko01100: Metabolic pathways; ko01110: Biosynthesis of secondary metabolites	CDP12863.1	LCYB_CAPAN RecName: Full=Lycopene beta cyclase, chloroplastic/chromoplastic {ECO:0000303|PubMed:7550379}; EC=5.5.1.19 {ECO:0000269|PubMed:7550379}; Flags: Precursor;	At3g10230	GO:0009507,chloroplast; GO:0009509,chromoplast; GO:0045436,lycopene beta cyclase activity; GO:0016705,oxidoreductase activity, acting on paired donors, with incorporation or reduction of molecular oxygen; GO:0016117,carotenoid biosynthetic process; GO:0003674,molecular_function; GO:0003824,catalytic activity; GO:0009975,cyclase activity; GO:0016853,isomerase activity; GO:0016860,intramolecular ox…	PF05834.12:Lycopene cyclase protein	--	--	--
LOC113741634	CaLCYE	5.9167	7.8712	6.6092	10.0963	7.6152	6.8729	6.4305	6.3529	11.1821	-	LOC113702378	protein_coding	K06443 lycopene beta-cyclase [EC:5.5.1.19] | (RefSeq) LBCY2; lycopene beta cyclase, chloroplastic (A)	ko00906: Carotenoid biosynthesis; ko01100: Metabolic pathways; ko01110: Biosynthesis of secondary metabolites	CDP12863.1	LCYB_CAPAN RecName: Full=Lycopene beta cyclase, chloroplastic/chromoplastic {ECO:0000303|PubMed:7550379}; EC=5.5.1.19 {ECO:0000269|PubMed:7550379}; Flags: Precursor;	At3g10230	GO:0009507,chloroplast; GO:0009509,chromoplast; GO:0045436,lycopene beta cyclase activity; GO:0016705,oxidoreductase activity, acting on paired donors, with incorporation or reduction of molecular oxygen; GO:0016117,carotenoid biosynthetic process; GO:0003674,molecular_function; GO:0003824,catalytic activity; GO:0009975,cyclase activity; GO:0016853,isomerase activity; GO:0016860,intramolecular ox…	PF05834.12:Lycopene cyclase protein	--	--	--
LOC113731931	CaCRTISO1	7.589	8.8195	8.5873	8.288	6.1773	5.4252	4.2571	3.7469	3.7943	-	LOC113741634	protein_coding	K06444 lycopene epsilon-cyclase [EC:5.5.1.18] | (RefSeq) lycopene epsilon cyclase, chloroplastic-like isoform X1 (A)	ko00906: Carotenoid biosynthesis; ko01100: Metabolic pathways; ko01110: Biosynthesis of secondary metabolites	CDO97893.1	--	At1g72690	--	--	--	--	--
LOC140036866	CaCRTISO2	18.2955	22.9945	21.4778	16.1791	17.6235	15.094	12.2486	10.505	12.9758	+	LOC113693633	protein_coding	K06444 lycopene epsilon-cyclase [EC:5.5.1.18] | (RefSeq) lycopene epsilon cyclase, chloroplastic (A)	ko00906: Carotenoid biosynthesis; ko01100: Metabolic pathways; ko01110: Biosynthesis of secondary metabolites	CDP03135.1	LCYE_SOLLC RecName: Full=Lycopene epsilon cyclase, chloroplastic {ECO:0000305}; EC=5.5.1.18 {ECO:0000250|UniProtKB:Q38932}; Flags: Precursor;	At5g57030	GO:0031969,chloroplast membrane; GO:0016021,integral component of membrane; GO:0016853,isomerase activity; GO:0016491,oxidoreductase activity; GO:0016705,oxidoreductase activity, acting on paired donors, with incorporation or reduction of molecular oxygen; GO:0016120,carotene biosynthetic process; GO:0006744,ubiquinone biosynthetic process; GO:0016123,xanthophyll biosynthetic process; GO:0003674,…	PF05834.12:Lycopene cyclase protein	--	--	--
LOC140008376	CaCRTISO3	28.2812	28.6102	24.295	16.106	16.8055	15.7148	19.2374	21.5259	20.293	+	LOC113739559	protein_coding	K02293 15-cis-phytoene desaturase [EC:1.3.5.5] | (RefSeq) phytoene dehydrogenase, chloroplastic/chromoplastic (A)	ko00906: Carotenoid biosynthesis; ko01100: Metabolic pathways; ko01110: Biosynthesis of secondary metabolites	CDO97773.1	PDS_SOLLC RecName: Full=15-cis-phytoene desaturase, chloroplastic/chromoplastic {ECO:0000305}; EC=1.3.5.5 {ECO:0000269|PubMed:1594600}; AltName: Full=Phytoene dehydrogenase {ECO:0000305}; AltName: Full=Phytoene desaturase {ECO:0000305}; Flags: Precursor;	At4g14210	GO:0009507,chloroplast; GO:0009534,chloroplast thylakoid; GO:0009509,chromoplast; GO:0016020,membrane; GO:0016491,oxidoreductase activity; GO:0016166,phytoene dehydrogenase activity; GO:0016120,carotene biosynthetic process; GO:0016117,carotenoid biosynthetic process; GO:0003674,molecular_function; GO:0003824,catalytic activity; GO:0016627,oxidoreductase activity, acting on the CH-CH group of don…	PF01593.24:Flavin containing amine oxidoreductase	--	--	--
LOC113693904	CaCRTISO4	69.908	65.3575	66.094	46.4285	46.462	44.1897	51.6487	58.4179	55.6327	-	LOC113742342	protein_coding	K02293 15-cis-phytoene desaturase [EC:1.3.5.5] | (RefSeq) phytoene dehydrogenase, chloroplastic/chromoplastic (A)	ko00906: Carotenoid biosynthesis; ko01100: Metabolic pathways; ko01110: Biosynthesis of secondary metabolites	CDO97773.1	PDS_CAPAN RecName: Full=15-cis-phytoene desaturase, chloroplastic/chromoplastic {ECO:0000305}; EC=1.3.5.5 {ECO:0000269|PubMed:1396714, ECO:0000269|PubMed:15503129}; AltName: Full=Phytoene dehydrogenase {ECO:0000305}; AltName: Full=Phytoene desaturase {ECO:0000305}; Flags: Precursor;	At4g14210	GO:0009507,chloroplast; GO:0009509,chromoplast; GO:0016020,membrane; GO:0016166,phytoene dehydrogenase activity; GO:0016120,carotene biosynthetic process; GO:0016117,carotenoid biosynthetic process; GO:0009635,response to herbicide; GO:0003674,molecular_function; GO:0003824,catalytic activity; GO:0016491,oxidoreductase activity; GO:0016627,oxidoreductase activity, acting on the CH-CH group of don…	PF01593.24:Flavin containing amine oxidoreductase	--	--	--
LOC113716779	CaCRTISO5	29.7244	26.5249	28.186	12.1549	9.8629	11.922	27.9613	29.5163	27.8146	-	LOC113688784	protein_coding	K02291 15-cis-phytoene synthase [EC:2.5.1.32] | (RefSeq) phytoene synthase 2, chloroplastic (A)	ko00906: Carotenoid biosynthesis; ko01100: Metabolic pathways; ko01110: Biosynthesis of secondary metabolites	CDP08373.1	PSY_DAUCA RecName: Full=Phytoene synthase, chloroplastic; EC=2.5.1.32; Flags: Precursor;	At5g17230	GO:0010287,plastoglobule; GO:0004310,farnesyl-diphosphate farnesyltransferase activity; GO:0016767,geranylgeranyl-diphosphate geranylgeranyltransferase activity; GO:0046905,phytoene synthase activity; GO:0051996,squalene synthase activity; GO:0016117,carotenoid biosynthetic process; GO:0003674,molecular_function; GO:0003824,catalytic activity; GO:0004311,farnesyltranstransferase activity; GO:0004…	PF00494.19:Squalene/phytoene synthase	--	--	--
LOC113718964	CaCRTISO6	14.5083	13.1528	14.1805	8.3608	9.0671	7.393	12.2131	12.7063	11.7802	-	LOC113698812	protein_coding	K02291 15-cis-phytoene synthase [EC:2.5.1.32] | (RefSeq) psy-1; phytoene synthase 2, chloroplastic-like (A)	ko00906: Carotenoid biosynthesis; ko01100: Metabolic pathways; ko01110: Biosynthesis of secondary metabolites	ABA43898.1	PSY_CAPAN RecName: Full=Bifunctional 15-cis-phytoene synthase, chromoplastic {ECO:0000303|PubMed:16578835}; EC=2.5.1.32 {ECO:0000269|PubMed:16578835}; AltName: Full=Geranylgeranyl pyrophosphate geranylgeranyltransferase; AltName: Full=Phytoene synthase {ECO:0000303|PubMed:8250898}; Flags: Precursor;	At5g17230	GO:0009575,chromoplast stroma; GO:0004310,farnesyl-diphosphate farnesyltransferase activity; GO:0016767,geranylgeranyl-diphosphate geranylgeranyltransferase activity; GO:0051996,squalene synthase activity; GO:0016117,carotenoid biosynthetic process; GO:0003674,molecular_function; GO:0003824,catalytic activity; GO:0004311,farnesyltranstransferase activity; GO:0004659,prenyltransferase activity; GO…	PF00494.19:Squalene/phytoene synthase	--	--	--
LOC113728747	CaCHYE1	25.0254	22.7588	22.8784	21.7997	26.1689	23.5777	23.0693	24.5145	24.6822	-	LOC113701813	protein_coding	K02291 15-cis-phytoene synthase [EC:2.5.1.32] | (RefSeq) psy-1; phytoene synthase 2, chloroplastic-like (A)	ko00906: Carotenoid biosynthesis; ko01100: Metabolic pathways; ko01110: Biosynthesis of secondary metabolites	ABA43898.1	PSY_CAPAN RecName: Full=Bifunctional 15-cis-phytoene synthase, chromoplastic {ECO:0000303|PubMed:16578835}; EC=2.5.1.32 {ECO:0000269|PubMed:16578835}; AltName: Full=Geranylgeranyl pyrophosphate geranylgeranyltransferase; AltName: Full=Phytoene synthase {ECO:0000303|PubMed:8250898}; Flags: Precursor;	At5g17230	GO:0009575,chromoplast stroma; GO:0004310,farnesyl-diphosphate farnesyltransferase activity; GO:0016767,geranylgeranyl-diphosphate geranylgeranyltransferase activity; GO:0051996,squalene synthase activity; GO:0016117,carotenoid biosynthetic process; GO:0003674,molecular_function; GO:0003824,catalytic activity; GO:0004311,farnesyltranstransferase activity; GO:0004659,prenyltransferase activity; GO…	PF00494.19:Squalene/phytoene synthase	--	--	--
LOC113709088	CaCHYE2	24.1794	22.3925	21.6579	21.1513	21.8807	21.9577	20.9123	23.6506	22.0105	+	LOC113701700	protein_coding	K09839 violaxanthin de-epoxidase [EC:1.23.5.1] | (RefSeq) violaxanthin de-epoxidase, chloroplastic (A)	ko00906: Carotenoid biosynthesis; ko01100: Metabolic pathways; ko01110: Biosynthesis of secondary metabolites	CDP12878.1	--	At2g21860	GO:0046422,violaxanthin de-epoxidase activity; GO:0010028,xanthophyll cycle; GO:0003674,molecular_function; GO:0003824,catalytic activity; GO:0016491,oxidoreductase activity; GO:0008152,metabolic process; GO:0006629,lipid metabolic process; GO:0006720,isoprenoid metabolic process; GO:0006721,terpenoid metabolic process; GO:0008150,biological_process; GO:0009987,cellular process; GO:0016108,tetrat…	PF07137.11:VDE lipocalin domain	--	--	--
LOC113696030	CaCHYE3	19.2031	17.0225	18.43	21.6736	23.5453	22.6749	14.4957	13.7255	14.6445	-	LOC113727469	protein_coding	K00514 zeta-carotene desaturase [EC:1.3.5.6] | (RefSeq) zeta-carotene desaturase, chloroplastic/chromoplastic (A)	ko00906: Carotenoid biosynthesis; ko01100: Metabolic pathways; ko01110: Biosynthesis of secondary metabolites	CDP08546.1	ZDS_SOLLC RecName: Full=Zeta-carotene desaturase, chloroplastic/chromoplastic; EC=1.3.5.6; AltName: Full=9,9'-di-cis-zeta-carotene desaturase; AltName: Full=Carotene 7,8-desaturase; Flags: Precursor;	At3g04870	GO:0009507,chloroplast; GO:0009941,chloroplast envelope; GO:0009509,chromoplast; GO:0052887,7,9,9'-tricis-neurosporene:quinone oxidoreductase activity; GO:0052886,9,9'-dicis-carotene:quinone oxidoreductase activity; GO:0016719,carotene 7,8-desaturase activity; GO:0016491,oxidoreductase activity; GO:0052889,9,9'-di-cis-zeta-carotene desaturation to 7,9,7',9'-tetra-cis-lycopene; GO:0016120,carotene…	PF01593.24:Flavin containing amine oxidoreductase	--	--	--
LOC113695271	CaCHYE4	5.6842	4.8141	4.0412	3.5245	3.9409	4.3786	5.8278	5.746	5.2025	-	LOC113732666	protein_coding	K00514 zeta-carotene desaturase [EC:1.3.5.6] | (RefSeq) zeta-carotene desaturase, chloroplastic/chromoplastic (A)	ko00906: Carotenoid biosynthesis; ko01100: Metabolic pathways; ko01110: Biosynthesis of secondary metabolites	CDP08546.1	ZDS_SOLLC RecName: Full=Zeta-carotene desaturase, chloroplastic/chromoplastic; EC=1.3.5.6; AltName: Full=9,9'-di-cis-zeta-carotene desaturase; AltName: Full=Carotene 7,8-desaturase; Flags: Precursor;	At3g04870	GO:0009507,chloroplast; GO:0009941,chloroplast envelope; GO:0009509,chromoplast; GO:0052887,7,9,9'-tricis-neurosporene:quinone oxidoreductase activity; GO:0052886,9,9'-dicis-carotene:quinone oxidoreductase activity; GO:0016719,carotene 7,8-desaturase activity; GO:0016491,oxidoreductase activity; GO:0052889,9,9'-di-cis-zeta-carotene desaturation to 7,9,7',9'-tetra-cis-lycopene; GO:0016120,carotene…	PF01593.24:Flavin containing amine oxidoreductase	--	--	--
LOC140003832	CaCHYE5	7.7204	8.0808	8.0834	16.087	15.6742	15.1162	7.637	6.913	7.8552	+	LOC113703682	protein_coding	K09838 zeaxanthin epoxidase [EC:1.14.15.21] | (RefSeq) Zep1-2; hypothetical protein (A)	ko00906: Carotenoid biosynthesis; ko01100: Metabolic pathways; ko01110: Biosynthesis of secondary metabolites	CDP09665.1	MO2_ARATH RecName: Full=Monooxygenase 2 {ECO:0000303|PubMed:10216258}; Short=AtMO2 {ECO:0000303|PubMed:10216258}; EC=1.14.13.-;	At4g38540	GO:0005886,plasma membrane; GO:0071949,FAD binding; GO:0004497,monooxygenase activity; GO:0002239,response to oomycetes; GO:0000166,nucleotide binding; GO:0003674,molecular_function; GO:0005488,binding; GO:0036094,small molecule binding; GO:0043167,ion binding; GO:0043168,anion binding; GO:0048037,cofactor binding; GO:0050660,flavin adenine dinucleotide binding; GO:0050662,coenzyme binding; GO:00…	PF01494.19:FAD binding domain	--	--	--
LOC113704782	CaZEP1	10.8115	11.9917	12.4772	12.078	13.0227	16.7604	10.5261	8.761	10.1733	+	LOC113703942	protein_coding	K09838 zeaxanthin epoxidase [EC:1.14.15.21] | (RefSeq) FAD/NAD(P)-binding domain-containing protein (A)	ko00906: Carotenoid biosynthesis; ko01100: Metabolic pathways; ko01110: Biosynthesis of secondary metabolites	CDP09734.1	ABA2_SOLLC RecName: Full=Zeaxanthin epoxidase, chloroplastic; EC=1.14.15.21; Flags: Precursor;	At2g21530	GO:0009941,chloroplast envelope; GO:0016020,membrane; GO:0071949,FAD binding; GO:0009540,zeaxanthin epoxidase [overall] activity; GO:0009688,abscisic acid biosynthetic process; GO:0009408,response to heat; GO:0010114,response to red light; GO:0009414,response to water deprivation; GO:0016123,xanthophyll biosynthetic process; GO:0000166,nucleotide binding; GO:0003674,molecular_function; GO:0005488…	PF00498.26:FHA domain	--	--	--
LOC113720555	CaZEP2	4.9874	4.4363	4.8082	6.4686	7.5187	7.1196	26.7899	23.6079	24.6936	-	LOC113699006	protein_coding	K09838 zeaxanthin epoxidase [EC:1.14.15.21] | (RefSeq) zeaxanthin epoxidase, chloroplastic (A)	ko00906: Carotenoid biosynthesis; ko01100: Metabolic pathways; ko01110: Biosynthesis of secondary metabolites	CDP02496.1	ABA2_SOLLC RecName: Full=Zeaxanthin epoxidase, chloroplastic; EC=1.14.15.21; Flags: Precursor;	At5g67030	GO:0009941,chloroplast envelope; GO:0016020,membrane; GO:0071949,FAD binding; GO:0009540,zeaxanthin epoxidase [overall] activity; GO:0009688,abscisic acid biosynthetic process; GO:0009408,response to heat; GO:0010114,response to red light; GO:0009414,response to water deprivation; GO:0016123,xanthophyll biosynthetic process; GO:0000166,nucleotide binding; GO:0003674,molecular_function; GO:0005488…	PF01494.19:FAD binding domain	--	--	--
LOC113710914	CaZEP3	11.7774	10.669	9.5394	13.8083	13.7105	13.9031	12.1413	13.4283	11.3562	+	LOC113699064	protein_coding	K09838 zeaxanthin epoxidase [EC:1.14.15.21] | (RefSeq) zeaxanthin epoxidase, chloroplastic (A)	ko00906: Carotenoid biosynthesis; ko01100: Metabolic pathways; ko01110: Biosynthesis of secondary metabolites	CDP01501.1	MO2_ARATH RecName: Full=Monooxygenase 2 {ECO:0000303|PubMed:10216258}; Short=AtMO2 {ECO:0000303|PubMed:10216258}; EC=1.14.13.-;	At4g38540	GO:0005886,plasma membrane; GO:0071949,FAD binding; GO:0004497,monooxygenase activity; GO:0002239,response to oomycetes; GO:0000166,nucleotide binding; GO:0003674,molecular_function; GO:0005488,binding; GO:0036094,small molecule binding; GO:0043167,ion binding; GO:0043168,anion binding; GO:0048037,cofactor binding; GO:0050660,flavin adenine dinucleotide binding; GO:0050662,coenzyme binding; GO:00…	PF01494.19:FAD binding domain	--	--	--
LOC140035264	CaZEP4	12.7069	13.7256	13.4884	12.3284	16.363	13.78	14.3442	13.6619	13.3521	-	LOC113701789	protein_coding	K09838 zeaxanthin epoxidase [EC:1.14.15.21] | (RefSeq) zeaxanthin epoxidase, chloroplastic (A)	ko00906: Carotenoid biosynthesis; ko01100: Metabolic pathways; ko01110: Biosynthesis of secondary metabolites	CDP02496.1	ABA2_SOLLC RecName: Full=Zeaxanthin epoxidase, chloroplastic; EC=1.14.15.21; Flags: Precursor;	At5g67030	GO:0009941,chloroplast envelope; GO:0016020,membrane; GO:0071949,FAD binding; GO:0009540,zeaxanthin epoxidase [overall] activity; GO:0009688,abscisic acid biosynthetic process; GO:0009408,response to heat; GO:0010114,response to red light; GO:0009414,response to water deprivation; GO:0016123,xanthophyll biosynthetic process; GO:0000166,nucleotide binding; GO:0003674,molecular_function; GO:0005488…	PF01494.19:FAD binding domain	--	--	--
LOC140036936	CaZEP5	12.3296	12.2058	14.2383	15.1964	13.2477	14.1299	11.9064	12.1997	12.1731	+	LOC113702153	protein_coding	K09838 zeaxanthin epoxidase [EC:1.14.15.21] | (RefSeq) zeaxanthin epoxidase, chloroplastic (A)	ko00906: Carotenoid biosynthesis; ko01100: Metabolic pathways; ko01110: Biosynthesis of secondary metabolites	CDP01501.1	MO2_ARATH RecName: Full=Monooxygenase 2 {ECO:0000303|PubMed:10216258}; Short=AtMO2 {ECO:0000303|PubMed:10216258}; EC=1.14.13.-;	At4g38540	GO:0005886,plasma membrane; GO:0071949,FAD binding; GO:0004497,monooxygenase activity; GO:0002239,response to oomycetes; GO:0000166,nucleotide binding; GO:0003674,molecular_function; GO:0005488,binding; GO:0036094,small molecule binding; GO:0043167,ion binding; GO:0043168,anion binding; GO:0048037,cofactor binding; GO:0050660,flavin adenine dinucleotide binding; GO:0050662,coenzyme binding; GO:00…	PF01494.19:FAD binding domain	--	--	--
LOC113691273	CaZEP6	10.7381	10.8032	10.5098	12.3169	10.879	11.614	11.2363	10.1863	9.5948	+	LOC113707477	protein_coding	K09838 zeaxanthin epoxidase [EC:1.14.15.21] | (RefSeq) ZEP, ZEP1; zeaxanthin epoxidase (A)	ko00906: Carotenoid biosynthesis; ko01100: Metabolic pathways; ko01110: Biosynthesis of secondary metabolites	CDP04812.1	ABA2_CAPAN RecName: Full=Zeaxanthin epoxidase, chloroplastic {ECO:0000303|PubMed:8910532}; EC=1.14.15.21 {ECO:0000269|PubMed:8910532}; AltName: Full=Beta-cyclohexenyl epoxidase {ECO:0000303|PubMed:8910532}; AltName: Full=Xanthophyll epoxidase {ECO:0000303|PubMed:8910532}; Flags: Precursor;	At5g11330	GO:0031969,chloroplast membrane; GO:0009535,chloroplast thylakoid membrane; GO:0052663,antheraxanthin epoxidase activity; GO:0071949,FAD binding; GO:0009540,zeaxanthin epoxidase [overall] activity; GO:0052662,zeaxanthin epoxidase activity; GO:0009688,abscisic acid biosynthetic process; GO:0009408,response to heat; GO:0010114,response to red light; GO:0009414,response to water deprivation; GO:0016…	PF01494.19:FAD binding domain	--	--	--
LOC113697599	CaZEP7	13.8947	14.5789	15.2949	20.377	16.8151	16.7137	18.149	16.8299	16.6472	+	LOC113707258	protein_coding	K09838 zeaxanthin epoxidase [EC:1.14.15.21] | (RefSeq) zeaxanthin epoxidase, chloroplastic (A)	ko00906: Carotenoid biosynthesis; ko01100: Metabolic pathways; ko01110: Biosynthesis of secondary metabolites	CDP08357.1	MO2_ARATH RecName: Full=Monooxygenase 2 {ECO:0000303|PubMed:10216258}; Short=AtMO2 {ECO:0000303|PubMed:10216258}; EC=1.14.13.-;	At2g35660	GO:0005886,plasma membrane; GO:0071949,FAD binding; GO:0004497,monooxygenase activity; GO:0002239,response to oomycetes; GO:0000166,nucleotide binding; GO:0003674,molecular_function; GO:0005488,binding; GO:0036094,small molecule binding; GO:0043167,ion binding; GO:0043168,anion binding; GO:0048037,cofactor binding; GO:0050660,flavin adenine dinucleotide binding; GO:0050662,coenzyme binding; GO:00…	PF01494.19:FAD binding domain	--	--	--
LOC113699006	CaZEP8	42.9729	40.1736	40.3369	39.8553	44.7648	43.8529	33.0242	32.7373	35.1196	+	LOC113711151	protein_coding	K09838 zeaxanthin epoxidase [EC:1.14.15.21] | (RefSeq) Zep1-2; hypothetical protein (A)	ko00906: Carotenoid biosynthesis; ko01100: Metabolic pathways; ko01110: Biosynthesis of secondary metabolites	CDP07354.1	MO2_ARATH RecName: Full=Monooxygenase 2 {ECO:0000303|PubMed:10216258}; Short=AtMO2 {ECO:0000303|PubMed:10216258}; EC=1.14.13.-;	At4g38540	GO:0005886,plasma membrane; GO:0071949,FAD binding; GO:0004497,monooxygenase activity; GO:0002239,response to oomycetes; GO:0000166,nucleotide binding; GO:0003674,molecular_function; GO:0005488,binding; GO:0036094,small molecule binding; GO:0043167,ion binding; GO:0043168,anion binding; GO:0048037,cofactor binding; GO:0050660,flavin adenine dinucleotide binding; GO:0050662,coenzyme binding; GO:00…	PF01494.19:FAD binding domain	--	--	--
LOC113699064	CaZEP9	4.8884	5.3398	3.9587	12.8293	11.6682	10.4113	3.8167	3.2551	3.3105	-	LOC113712881	protein_coding	K09838 zeaxanthin epoxidase [EC:1.14.15.21] | (RefSeq) zeaxanthin epoxidase, chloroplastic-like (A)	ko00906: Carotenoid biosynthesis; ko01100: Metabolic pathways; ko01110: Biosynthesis of secondary metabolites	CDP11536.1	MO1_ARATH RecName: Full=Monooxygenase 1 {ECO:0000303|PubMed:10216258}; Short=AtMO1 {ECO:0000303|PubMed:10216258}; EC=1.14.13.-;	At4g15760_1	GO:0005783,endoplasmic reticulum; GO:0071949,FAD binding; GO:0004497,monooxygenase activity; GO:0009620,response to fungus; GO:0000166,nucleotide binding; GO:0003674,molecular_function; GO:0005488,binding; GO:0036094,small molecule binding; GO:0043167,ion binding; GO:0043168,anion binding; GO:0048037,cofactor binding; GO:0050660,flavin adenine dinucleotide binding; GO:0050662,coenzyme binding; GO…	PF01494.19:FAD binding domain	--	--	--
LOC113701789	CaZEP10	41.9799	44.9763	43.8214	40.6913	42.101	43.7701	32.6625	30.6838	33.6281	-	LOC113713364	protein_coding	K09838 zeaxanthin epoxidase [EC:1.14.15.21] | (RefSeq) zeaxanthin epoxidase, chloroplastic (A)	ko00906: Carotenoid biosynthesis; ko01100: Metabolic pathways; ko01110: Biosynthesis of secondary metabolites	CDP11536.1	MO1_ARATH RecName: Full=Monooxygenase 1 {ECO:0000303|PubMed:10216258}; Short=AtMO1 {ECO:0000303|PubMed:10216258}; EC=1.14.13.-;	At4g15760_1	GO:0005783,endoplasmic reticulum; GO:0071949,FAD binding; GO:0004497,monooxygenase activity; GO:0009620,response to fungus; GO:0000166,nucleotide binding; GO:0003674,molecular_function; GO:0005488,binding; GO:0036094,small molecule binding; GO:0043167,ion binding; GO:0043168,anion binding; GO:0048037,cofactor binding; GO:0050660,flavin adenine dinucleotide binding; GO:0050662,coenzyme binding; GO…	PF01494.19:FAD binding domain	--	--	--
LOC113704169	CaZEP11	5.4614	7.1566	6.6521	9.5512	9.7747	10.8589	9.5625	8.0558	8.7179	+	LOC113720555	protein_coding	K09838 zeaxanthin epoxidase [EC:1.14.15.21] | (RefSeq) Zep1-2; hypothetical protein (A)	ko00906: Carotenoid biosynthesis; ko01100: Metabolic pathways; ko01110: Biosynthesis of secondary metabolites	CDP09665.1	MO2_ARATH RecName: Full=Monooxygenase 2 {ECO:0000303|PubMed:10216258}; Short=AtMO2 {ECO:0000303|PubMed:10216258}; EC=1.14.13.-;	At4g38540	GO:0005886,plasma membrane; GO:0071949,FAD binding; GO:0004497,monooxygenase activity; GO:0002239,response to oomycetes; GO:0000166,nucleotide binding; GO:0003674,molecular_function; GO:0005488,binding; GO:0036094,small molecule binding; GO:0043167,ion binding; GO:0043168,anion binding; GO:0048037,cofactor binding; GO:0050660,flavin adenine dinucleotide binding; GO:0050662,coenzyme binding; GO:00…	PF01494.19:FAD binding domain	--	--	--
LOC113702666	CaZEP12	5.4805	4.6596	4.8305	4.0375	4.2338	4.3735	5.932	6.2324	6.028	-	LOC113734713	protein_coding	K15744 zeta-carotene isomerase [EC:5.2.1.12] | (RefSeq) 15-cis-zeta-carotene isomerase, chloroplastic (A)	ko00906: Carotenoid biosynthesis; ko01100: Metabolic pathways; ko01110: Biosynthesis of secondary metabolites	CDP14635.1	ZCIS_ARATH RecName: Full=15-cis-zeta-carotene isomerase, chloroplastic; EC=5.2.1.12; Flags: Precursor;	At1g10830	GO:0009507,chloroplast; GO:0031969,chloroplast membrane; GO:0016021,integral component of membrane; GO:0090471,9,15,9'-tri-cis-zeta-carotene isomerase activity; GO:0016120,carotene biosynthetic process; GO:0003674,molecular_function; GO:0003824,catalytic activity; GO:0016853,isomerase activity; GO:0016859,cis-trans isomerase activity; GO:0008152,metabolic process; GO:0006629,lipid metabolic proce…	PF07298.11:NnrU protein	--	--	--
LOC113704094	CaZEP13	9.3972	9.5062	8.8519	8.6216	10.0147	9.9072	3.1913	3.9311	3.8198	-	LOC113737065	protein_coding	K15744 zeta-carotene isomerase [EC:5.2.1.12] | (RefSeq) 15-cis-zeta-carotene isomerase, chloroplastic (A)	ko00906: Carotenoid biosynthesis; ko01100: Metabolic pathways; ko01110: Biosynthesis of secondary metabolites	CDP14635.1	ZCIS_ARATH RecName: Full=15-cis-zeta-carotene isomerase, chloroplastic; EC=5.2.1.12; Flags: Precursor;	At1g10830	GO:0009507,chloroplast; GO:0031969,chloroplast membrane; GO:0016021,integral component of membrane; GO:0090471,9,15,9'-tri-cis-zeta-carotene isomerase activity; GO:0016120,carotene biosynthetic process; GO:0003674,molecular_function; GO:0003824,catalytic activity; GO:0016853,isomerase activity; GO:0016859,cis-trans isomerase activity; GO:0008152,metabolic process; GO:0006629,lipid metabolic proce…	PF07298.11:NnrU protein	--	--	--
LOC113707411	CaZEP14	11.7628	13.5879	15.0061	6.5255	6.4062	6.7058	7.0191	5.5948	6.0591
LOC113707258	CaZEP15	16.7197	15.8716	16.3037	6.7959	8.3512	9.3034	2.8835	2.88	3.1679
LOC113713364	CaZEP16	2.4607	3.5125	2.5051	6.4777	6.1902	5.9595	7.3329	6.0804	5.274
LOC140015629	CaZEP17	6.3638	8.4318	7.3222	3.8385	5.3993	3.8074	2.2457	2.457	2.9629
LOC113701700	CaVDE1	5.3032	4.8979	5.1348	4.4408	5.5666	5.547	3.0529	3.3575	3.836
LOC140014269	CaVDE2	27.2599	27.8036	28.2604	32.1559	31.061	32.53	15.3615	14.2788	14.4423
LOC140014554	CaVDE3	27.21	26.7443	30.3687	29.195	27.4598	29.9569	21.5422	22.9103	24.7572
LOC113737065	CaZ-ISO	2.9266	3.5309	2.8092	4.7577	3.181	3.9179	6.6229	4.6932	5.4814
LOC113724974	CaBCH1	63.5878	65.9323	57.9023	45.7353	40.0862	37.7754	40.5107	41.7049	35.6749
LOC113730013	CaBCH2	108.202	131.846	131.351	158.864	157.629	153.695	140.463	98.8218	119.737
