# Supplementary material for: Multiomics analysis reveals the biochemical and genetic bases of Coffea arabica L. fruit color
Source: PeerJ. 2026 Apr 28;13:e20305. doi: 10.7717/peerj.20305 (PMC13134542; doi:10.7717/peerj.20305)
Supplement: Supplemental Information 14 [file peerj-14-20305-s014.xls]

## Sheet: Results
Table S14 Raw data for qRT-PCR measurements
Well	Sample Name	Target Name	Task	Reporter	Quencher	RQ	RQ Min	RQ Max	Cт	Cт Mean	Cт SD	ΔCт	ΔCт Mean	ΔCт SE	HK Control ΔCт Mean	HK Control ΔCт SE	ΔΔCт	Automatic Ct Threshold	Ct Threshold	Automatic Baseline	Baseline Start	Baseline End	Efficiency	Tm1
A1	18a	Actin	UNKNOWN	SYBR	None	1	0.933706	1.071	20.8824	20.8513	0.0422271		-0.053318	0.0356428			0	TRUE	0.396414	TRUE	3	15	1	78.6061
A2	18a	Actin	UNKNOWN	SYBR	None	1	0.933706	1.071	20.8683	20.8513	0.0422271		-0.053318	0.0356428			0	TRUE	0.396414	TRUE	3	14	1	78.6061
A3	18a	Actin	UNKNOWN	SYBR	None	1	0.933706	1.071	20.8032	20.8513	0.0422271		-0.053318	0.0356428			0	TRUE	0.396414	TRUE	3	15	1	78.6061
A4	18a	F3'H1	UNKNOWN	SYBR	None	1	0.581813	1.71877	31.9399	31.4311	0.485365		10.5265	0.281429			0	TRUE	0.693696	TRUE	3	25	1	81.2109
A5	18a	F3'H1	UNKNOWN	SYBR	None	1	0.581813	1.71877	31.3802	31.4311	0.485365		10.5265	0.281429			0	TRUE	0.693696	TRUE	3	24	1	81.2109
A6	18a	F3'H1	UNKNOWN	SYBR	None	1	0.581813	1.71877	30.9731	31.4311	0.485365		10.5265	0.281429			0	TRUE	0.693696	TRUE	3	23	1	81.2109
A7	18a	ANS1	UNKNOWN	SYBR	None	1	0.87518	1.14262	24.8851	24.8235	0.111223		3.91893	0.0692786			0	TRUE	0.411609	TRUE	3	19	1	78.42
A8	18a	ANS1	UNKNOWN	SYBR	None	1	0.87518	1.14262	24.8904	24.8235	0.111223		3.91893	0.0692786			0	TRUE	0.411609	TRUE	3	19	1	78.42
A9	18a	ANS1	UNKNOWN	SYBR	None	1	0.87518	1.14262	24.6951	24.8235	0.111223		3.91893	0.0692786			0	TRUE	0.411609	TRUE	3	19	1	78.42
B1	22a	Actin	UNKNOWN	SYBR	None	0.107957	0.089711	0.129913	22.1895	22.2353	0.127691		3.15816	0.0961998			3.21148	TRUE	0.396414	TRUE	3	16	1	78.6061
B2	22a	Actin	UNKNOWN	SYBR	None	0.107957	0.089711	0.129913	22.1368	22.2353	0.127691		3.15816	0.0961998			3.21148	TRUE	0.396414	TRUE	3	16	1	78.6061
B3	22a	Actin	UNKNOWN	SYBR	None	0.107957	0.089711	0.129913	22.3796	22.2353	0.127691		3.15816	0.0961998			3.21148	TRUE	0.396414	TRUE	3	17	1	78.6061
B4	22a	F3'H1	UNKNOWN	SYBR	None	1.15561	0.700608	1.90611	29.8425	29.395	0.437491		10.3178	0.260036			-0.208656	TRUE	0.693696	TRUE	3	22	1	81.2109
B5	22a	F3'H1	UNKNOWN	SYBR	None	1.15561	0.700608	1.90611	29.374	29.395	0.437491		10.3178	0.260036			-0.208656	TRUE	0.693696	TRUE	3	22	1	81.2109
B6	22a	F3'H1	UNKNOWN	SYBR	None	1.15561	0.700608	1.90611	28.9683	29.395	0.437491		10.3178	0.260036			-0.208656	TRUE	0.693696	TRUE	3	23	1	81.0248
B7	22a	ANS1	UNKNOWN	SYBR	None	0.552308	0.436552	0.698756	23.7286	23.8525	0.18262		4.77538	0.122213			0.856456	TRUE	0.411609	TRUE	3	18	1	78.6061
B8	22a	ANS1	UNKNOWN	SYBR	None	0.552308	0.436552	0.698756	23.7667	23.8525	0.18262		4.77538	0.122213			0.856456	TRUE	0.411609	TRUE	3	18	1	78.6061
B9	22a	ANS1	UNKNOWN	SYBR	None	0.552308	0.436552	0.698756	24.0622	23.8525	0.18262		4.77538	0.122213			0.856456	TRUE	0.411609	TRUE	3	18	1	78.42
C1	26a	Actin	UNKNOWN	SYBR	None	0.151649	0.138574	0.165957	19.5355	19.5349	0.0766526		2.66788	0.0468494			2.72119	TRUE	0.396414	TRUE	3	12	1	78.7921
C2	26a	Actin	UNKNOWN	SYBR	None	0.151649	0.138574	0.165957	19.6112	19.5349	0.0766526		2.66788	0.0468494			2.72119	TRUE	0.396414	TRUE	3	14	1	78.7921
C3	26a	Actin	UNKNOWN	SYBR	None	0.151649	0.138574	0.165957	19.4579	19.5349	0.0766526		2.66788	0.0468494			2.72119	TRUE	0.396414	TRUE	3	14	1	78.9782
C4	26a	F3'H1	UNKNOWN	SYBR	None	1.33094	0.968151	1.82966	27.288	26.9811	0.285187		10.114	0.165369			-0.412441	TRUE	0.693696	TRUE	3	19	1	81.397
C5	26a	F3'H1	UNKNOWN	SYBR	None	1.33094	0.968151	1.82966	26.9308	26.9811	0.285187		10.114	0.165369			-0.412441	TRUE	0.693696	TRUE	3	19	1	81.397
C6	26a	F3'H1	UNKNOWN	SYBR	None	1.33094	0.968151	1.82966	26.7243	26.9811	0.285187		10.114	0.165369			-0.412441	TRUE	0.693696	TRUE	3	20	1	81.397
C7	26a	ANS1	UNKNOWN	SYBR	None	1.38922	1.18762	1.62504	20.2102	20.3117	0.13858		3.44465	0.0814729			-0.474274	TRUE	0.411609	TRUE	3	14	1	78.9782
C8	26a	ANS1	UNKNOWN	SYBR	None	1.38922	1.18762	1.62504	20.2553	20.3117	0.13858		3.44465	0.0814729			-0.474274	TRUE	0.411609	TRUE	3	15	1	78.7921
C9	26a	ANS1	UNKNOWN	SYBR	None	1.38922	1.18762	1.62504	20.4696	20.3117	0.13858		3.44465	0.0814729			-0.474274	TRUE	0.411609	TRUE	3	15	1	78.42
D4	18a	CHI2	UNKNOWN	SYBR	None	1	0.843829	1.18507	23.681	23.5187	0.14604		2.61413	0.0882341			0	TRUE	0.363429	TRUE	3	19	1	80.2806
D5	18a	CHI2	UNKNOWN	SYBR	None	1	0.843829	1.18507	23.398	23.5187	0.14604		2.61413	0.0882341			0	TRUE	0.363429	TRUE	3	18	1	80.2806
D6	18a	CHI2	UNKNOWN	SYBR	None	1	0.843829	1.18507	23.4771	23.5187	0.14604		2.61413	0.0882341			0	TRUE	0.363429	TRUE	3	18	1	80.2806
D7	18a	CHS1	UNKNOWN	SYBR	None	1	0.837434	1.19412	20.2557	20.2908	0.15319		-0.613813	0.0921869			0	TRUE	0.243471	TRUE	3	14	1	79.3503
D8	18a	CHS1	UNKNOWN	SYBR	None	1	0.837434	1.19412	20.1582	20.2908	0.15319		-0.613813	0.0921869			0	TRUE	0.243471	TRUE	3	15	1	78.9782
D9	18a	CHS1	UNKNOWN	SYBR	None	1	0.837434	1.19412	20.4585	20.2908	0.15319		-0.613813	0.0921869			0	TRUE	0.243471	TRUE	3	15	1	79.1642
D10	18a	CHS2	UNKNOWN	SYBR	None	1	0.786918	1.27078	21.5536	21.7151	0.210916		0.810523	0.124517			0	TRUE	0.559261	TRUE	3	15	1	78.6061
D11	18a	CHS2	UNKNOWN	SYBR	None	1	0.786918	1.27078	21.6379	21.7151	0.210916		0.810523	0.124517			0	TRUE	0.559261	TRUE	3	15	1	78.42
D12	18a	CHS2	UNKNOWN	SYBR	None	1	0.786918	1.27078	21.9537	21.7151	0.210916		0.810523	0.124517			0	TRUE	0.559261	TRUE	3	15	1	78.0479
E4	22a	CHI2	UNKNOWN	SYBR	None	0.481751	0.389762	0.59545	22.8379	22.7449	0.157828		3.66777	0.110103			1.05364	TRUE	0.363429	TRUE	3	18	1	80.2806
E5	22a	CHI2	UNKNOWN	SYBR	None	0.481751	0.389762	0.59545	22.5627	22.7449	0.157828		3.66777	0.110103			1.05364	TRUE	0.363429	TRUE	3	17	1	80.2806
E6	22a	CHI2	UNKNOWN	SYBR	None	0.481751	0.389762	0.59545	22.8341	22.7449	0.157828		3.66777	0.110103			1.05364	TRUE	0.363429	TRUE	3	18	1	79.9085
E7	22a	CHS1	UNKNOWN	SYBR	None	0.360597	0.315534	0.412096	19.8781	19.9349	0.0545612		0.857727	0.0693663			1.47154	TRUE	0.243471	TRUE	3	14	1	79.1642
E8	22a	CHS1	UNKNOWN	SYBR	None	0.360597	0.315534	0.412096	19.987	19.9349	0.0545612		0.857727	0.0693663			1.47154	TRUE	0.243471	TRUE	3	14	1	78.9782
E9	22a	CHS1	UNKNOWN	SYBR	None	0.360597	0.315534	0.412096	19.9395	19.9349	0.0545612		0.857727	0.0693663			1.47154	TRUE	0.243471	TRUE	3	15	1	78.7921
E10	22a	CHS2	UNKNOWN	SYBR	None	0.327417	0.279131	0.384057	21.6011	21.4985	0.0957235		2.42132	0.0829078			1.6108	TRUE	0.559261	TRUE	3	15	1	78.42
E11	22a	CHS2	UNKNOWN	SYBR	None	0.327417	0.279131	0.384057	21.4116	21.4985	0.0957235		2.42132	0.0829078			1.6108	TRUE	0.559261	TRUE	3	15	1	78.2339
E12	22a	CHS2	UNKNOWN	SYBR	None	0.327417	0.279131	0.384057	21.4827	21.4985	0.0957235		2.42132	0.0829078			1.6108	TRUE	0.559261	TRUE	3	15	1	78.0479
F4	26a	CHI2	UNKNOWN	SYBR	None	1.19765	1.0621	1.35049	19.3372	19.2209	0.104769		2.35393	0.0624114			-0.260206	TRUE	0.363429	TRUE	3	14	1	80.2806
F5	26a	CHI2	UNKNOWN	SYBR	None	1.19765	1.0621	1.35049	19.1337	19.2209	0.104769		2.35393	0.0624114			-0.260206	TRUE	0.363429	TRUE	3	13	1	80.2806
F6	26a	CHI2	UNKNOWN	SYBR	None	1.19765	1.0621	1.35049	19.192	19.2209	0.104769		2.35393	0.0624114			-0.260206	TRUE	0.363429	TRUE	3	13	1	79.9085
F7	26a	CHS1	UNKNOWN	SYBR	None	2.30119	1.99471	2.65476	14.9234	15.0508	0.125849		-1.81619	0.0742674			-1.20238	TRUE	0.243471	TRUE	3	10	1	78.6061
F8	26a	CHS1	UNKNOWN	SYBR	None	2.30119	1.99471	2.65476	15.0541	15.0508	0.125849		-1.81619	0.0742674			-1.20238	TRUE	0.243471	TRUE	3	10	1	78.9782
F9	26a	CHS1	UNKNOWN	SYBR	None	2.30119	1.99471	2.65476	15.175	15.0508	0.125849		-1.81619	0.0742674			-1.20238	TRUE	0.243471	TRUE	3	10	1	78.9782
F10	26a	CHS2	UNKNOWN	SYBR	None	1.82416	1.69505	1.9631	16.7546	16.8103	0.0604615		-0.056708	0.0381425			-0.867231	TRUE	0.559261	TRUE	3	10	1	78.42
F11	26a	CHS2	UNKNOWN	SYBR	None	1.82416	1.69505	1.9631	16.8017	16.8103	0.0604615		-0.056708	0.0381425			-0.867231	TRUE	0.559261	TRUE	3	10	1	78.2339
F12	26a	CHS2	UNKNOWN	SYBR	None	1.82416	1.69505	1.9631	16.8746	16.8103	0.0604615		-0.056708	0.0381425			-0.867231	TRUE	0.559261	TRUE	3	11	1	78.0479
G1	18a	CHS3	UNKNOWN	SYBR	None	1	0.915771	1.09198	21.7958	21.8064	0.0651392		0.901848	0.045721			0	TRUE	0.744977	TRUE	3	14	1	83.0715
G2	18a	CHS3	UNKNOWN	SYBR	None	1	0.915771	1.09198	21.8762	21.8064	0.0651392		0.901848	0.045721			0	TRUE	0.744977	TRUE	3	15	1	83.0715
G3	18a	CHS3	UNKNOWN	SYBR	None	1	0.915771	1.09198	21.7473	21.8064	0.0651392		0.901848	0.045721			0	TRUE	0.744977	TRUE	3	14	1	83.2576
G4	22a	CHS3	UNKNOWN	SYBR	None	0.318039	0.279402	0.36202	21.6158	21.6317	0.0461636		2.55457	0.0673033			1.65272	TRUE	0.744977	TRUE	3	15	1	83.0715
G5	22a	CHS3	UNKNOWN	SYBR	None	0.318039	0.279402	0.36202	21.6837	21.6317	0.0461636		2.55457	0.0673033			1.65272	TRUE	0.744977	TRUE	3	14	1	83.0715
G6	22a	CHS3	UNKNOWN	SYBR	None	0.318039	0.279402	0.36202	21.5956	21.6317	0.0461636		2.55457	0.0673033			1.65272	TRUE	0.744977	TRUE	3	14	1	83.0715
G7	26a	CHS3	UNKNOWN	SYBR	None	2.16917	1.65429	2.84431	16.478	16.6517	0.242422		-0.215296	0.140804			-1.11714	TRUE	0.744977	TRUE	3	10	1	83.0715
G8	26a	CHS3	UNKNOWN	SYBR	None	2.16917	1.65429	2.84431	16.5485	16.6517	0.242422		-0.215296	0.140804			-1.11714	TRUE	0.744977	TRUE	3	10	1	82.8855
G9	26a	CHS3	UNKNOWN	SYBR	None	2.16917	1.65429	2.84431	16.9287	16.6517	0.242422		-0.215296	0.140804			-1.11714	TRUE	0.744977	TRUE	3	10	1	82.1412
H1	18a	DFR3	UNKNOWN	SYBR	None	1	0.93477	1.06978	23.8799	23.9026	0.0407139		2.99804	0.035051			0	TRUE	0.713587	TRUE	3	17	1	78.2339
H2	18a	DFR3	UNKNOWN	SYBR	None	1	0.93477	1.06978	23.9496	23.9026	0.0407139		2.99804	0.035051			0	TRUE	0.713587	TRUE	3	17	1	78.2339
H3	18a	DFR3	UNKNOWN	SYBR	None	1	0.93477	1.06978	23.8783	23.9026	0.0407139		2.99804	0.035051			0	TRUE	0.713587	TRUE	3	16	1	78.42
H4	22a	DFR3	UNKNOWN	SYBR	None	1.24845	1.00971	1.54363	21.6509	21.755	0.158202		2.67791	0.110281			-0.320137	TRUE	0.713587	TRUE	3	15	1	78.42
H5	22a	DFR3	UNKNOWN	SYBR	None	1.24845	1.00971	1.54363	21.9371	21.755	0.158202		2.67791	0.110281			-0.320137	TRUE	0.713587	TRUE	3	15	1	78.42
H6	22a	DFR3	UNKNOWN	SYBR	None	1.24845	1.00971	1.54363	21.6772	21.755	0.158202		2.67791	0.110281			-0.320137	TRUE	0.713587	TRUE	3	15	1	78.42
H7	26a	DFR3	UNKNOWN	SYBR	None	1.96525	1.877	2.05765	18.8611	18.8903	0.0316369		2.02333	0.0238737			-0.974711	TRUE	0.713587	TRUE	3	13	1	78.42
H8	26a	DFR3	UNKNOWN	SYBR	None	1.96525	1.877	2.05765	18.924	18.8903	0.0316369		2.02333	0.0238737			-0.974711	TRUE	0.713587	TRUE	3	12	1	78.2339
H9	26a	DFR3	UNKNOWN	SYBR	None	1.96525	1.877	2.05765	18.886	18.8903	0.0316369		2.02333	0.0238737			-0.974711	TRUE	0.713587	TRUE	3	12	1	78.0479
A4	18a	PAL2	UNKNOWN	SYBR	None	1	0.798031	1.25308	22.6247	22.7158	0.157244		-8.12947	0.11723			0	TRUE	0.619031	TRUE	3	16	1	78.9952
A5	18a	PAL2	UNKNOWN	SYBR	None	1	0.798031	1.25308	22.8973	22.7158	0.157244		-8.12947	0.11723			0	TRUE	0.619031	TRUE	3	17	1	79.1814
A6	18a	PAL2	UNKNOWN	SYBR	None	1	0.798031	1.25308	22.6252	22.7158	0.157244		-8.12947	0.11723			0	TRUE	0.619031	TRUE	3	16	1	79.1814
B4	22a	PAL2	UNKNOWN	SYBR	None	1.82273	0.575806	5.76989	24.3411	24.3122	0.0972809		-8.99556	0.598767			-0.8661	TRUE	0.619031	TRUE	3	18	1	79.3677
B5	22a	PAL2	UNKNOWN	SYBR	None	1.82273	0.575806	5.76989	24.3918	24.3122	0.0972809		-8.99556	0.598767			-0.8661	TRUE	0.619031	TRUE	3	18	1	79.3677
B6	22a	PAL2	UNKNOWN	SYBR	None	1.82273	0.575806	5.76989	24.2038	24.3122	0.0972809		-8.99556	0.598767			-0.8661	TRUE	0.619031	TRUE	3	17	1	79.3677
C4	26a	PAL2	UNKNOWN	SYBR	None	0.328324	0.243871	0.442024	23.6143	23.6117	0.151966		-6.52266	0.154515			1.60681	TRUE	0.619031	TRUE	3	18	1	77.6916
C5	26a	PAL2	UNKNOWN	SYBR	None	0.328324	0.243871	0.442024	23.7623	23.6117	0.151966		-6.52266	0.154515			1.60681	TRUE	0.619031	TRUE	3	18	1	79.5539
C6	26a	PAL2	UNKNOWN	SYBR	None	0.328324	0.243871	0.442024	23.4584	23.6117	0.151966		-6.52266	0.154515			1.60681	TRUE	0.619031	TRUE	3	17	1	79.5539
D1	18a	PAL11	UNKNOWN	SYBR	None	1	0.836325	1.19571	22.1979	22.1233	0.0968245		-8.72192	0.0928759			0	TRUE	0.553826	TRUE	3	16	1	83.6509
D2	18a	PAL11	UNKNOWN	SYBR	None	1	0.836325	1.19571	22.1582	22.1233	0.0968245		-8.72192	0.0928759			0	TRUE	0.553826	TRUE	3	16	1	83.6509
D3	18a	PAL11	UNKNOWN	SYBR	None	1	0.836325	1.19571	22.0139	22.1233	0.0968245		-8.72192	0.0928759			0	TRUE	0.553826	TRUE	3	15	1	83.8371
E1	22a	PAL11	UNKNOWN	SYBR	None	1.56591	0.495887	4.94486	23.8982	23.9389	0.0700872		-9.36893	0.597499			-0.647006	TRUE	0.553826	TRUE	3	18	1	82.3473
E2	22a	PAL11	UNKNOWN	SYBR	None	1.56591	0.495887	4.94486	24.0198	23.9389	0.0700872		-9.36893	0.597499			-0.647006	TRUE	0.553826	TRUE	3	18	1	83.4647
E3	22a	PAL11	UNKNOWN	SYBR	None	1.56591	0.495887	4.94486	23.8986	23.9389	0.0700872		-9.36893	0.597499			-0.647006	TRUE	0.553826	TRUE	3	17	1	82.7198
F1	26a	PAL11	UNKNOWN	SYBR	None	0.578366	0.426324	0.784631	22.3915	22.2024	0.163781		-7.93198	0.158488			0.789946	TRUE	0.553826	TRUE	3	15	1	83.4647
F2	26a	PAL11	UNKNOWN	SYBR	None	0.578366	0.426324	0.784631	22.1104	22.2024	0.163781		-7.93198	0.158488			0.789946	TRUE	0.553826	TRUE	3	16	1	83.6509
F3	26a	PAL11	UNKNOWN	SYBR	None	0.578366	0.426324	0.784631	22.1053	22.2024	0.163781		-7.93198	0.158488			0.789946	TRUE	0.553826	TRUE	3	16	1	83.6509
H4	26a	PSY3	UNKNOWN	SYBR	None				21.8861	22.0606	0.229473		-8.0737	0.183656				FALSE	0.480416	TRUE	3	16	1	78.0641
H5	26a	PSY3	UNKNOWN	SYBR	None				21.9753	22.0606	0.229473		-8.0737	0.183656				FALSE	0.480416	TRUE	3	16	1	78.0641
H6	26a	PSY3	UNKNOWN	SYBR	None				22.3206	22.0606	0.229473		-8.0737	0.183656				FALSE	0.480416	TRUE	3	16	1	78.0641
