# Supplementary material for: Multiomics analysis reveals the biochemical and genetic bases of Coffea arabica L. fruit color
Source: PeerJ. 2026 Apr 28;13:e20305. doi: 10.7717/peerj.20305 (PMC13134542; doi:10.7717/peerj.20305)
Supplement: Supplemental Information 15 [file peerj-14-20305-s015.xls]

## Sheet: Sheet1
ITEM TO CHECK	IMPORTANCE	CHECKLIST
EXPERIMENTAL DESIGN
Definition of experimental and control groups	E	the three C. arabica varieties (yellow-colored fruits (Y), pink-colored fruits (Pk), purple-colored fruits (Pp)
Number within each group	E	Three biological replicates per group
Assay carried out by core lab or investigator's lab?	D	investigator's lab
Acknowledgement of authors' contributions	D	Wang Ruifang: Manuscript writing and formatting. Xie Zhengwan: Metabolomics data analysis. Pan Gengyun: Transcriptomics data analysis. Liye Yang: RT-qPCR experiments and expression analysis. Liping Liu: Sample collection. Xiu Li: Sample cultivation and management. Lu Haifei: Experimental design and manuscript revision.
SAMPLE
Description	E	The experimental materials of the different varieties of C. arabica were collected from the Yunnan Provincial Seedling Breeding Base of C. arabica (22°67’N, 100°88’E; Altitude: 1000 - 1100 m) in Pu'er City, Yunnan Province, China. The field management of experimental materials was consistent. Fully mature fruits of the fruit colors of the three C. arabica varieties (yellow-colored fruits (Y), pin…
Volume/mass of sample processed	D	Three independent biological replicates were performed for each coffee variety, and each biological replicate was a mixture of five to seven fruits. The harvested coffee fruits were snap-frozen in liquid nitrogen, then stored the samples at -80˚ environment for transcriptomic and metabolomic analyses.
Microdissection or macrodissection	E	macrodissection
Processing procedure	E	Three independent biological replicates were performed for each coffee variety, and each biological replicate was a mixture of five to seven fruits. The harvested coffee fruits were snap-frozen in liquid nitrogen, then stored the samples at -80˚ environment for transcriptomic and metabolomic analyses.
If frozen - how and how quickly?	E	"Time from sampling to liquid nitrogen snap-freezing: <5 minutes; rapid freezing in liquid nitrogen for at least 30 minutes."
If fixed - with what, how quickly?	E	No
Sample storage conditions and duration (especially for FFPE samples)	E	After snap-freezing in liquid nitrogen, transfer to a -80°C ultra-low temperature freezer for storage.
NUCLEIC ACID EXTRACTION
Procedure and/or instrumentation	E	Total RNA of C. arabica samples were extracted from the fruits using the RNA extraction kit (Tiangen DP441, Beijing, China).
Name of kit and details of any modifications	E	RNAprep Pure Plant Plus Kit (Polysaccharides&Polyphenolics-rich)
Source of additional reagents used	D	No
Details of DNase or RNAse treatment	E	Take 10 μL of DNase I stock solution and transfer it into a new RNase-free microcentrifuge tube. Add 70 μL of RDD buffer and mix gently. Then, apply 80 μL of the DNase I working solution to the center of the CR3 adsorption column and incubate at room temperature for 15 minutes.
Contamination assessment (DNA or RNA)	E	OD 260/280 Ratio: 1.8–2.0；RIN (RNA Integrity Number): ≥6
Nucleic acid quantification	E	RNA Quality and Quantity by Experimental Group: Y Group (3 biological replicates): RIN values: 7.30, 7.40, 7.40 Total RNA yields: 2.1 μg, 1.96 μg, 2.66 μg Pk Group (3 biological replicates): RIN values: 7.20, 6.70, 7.20 Total RNA yields: 2.625 μg, 3.115 μg, 3.325 μg Pp Group (3 biological replicates): RIN values: 8.50, 8.80, 8.50 Total RNA yields: 1.68 μg, 1.61 μg, 2.94 μg
Instrument and method	E	The Qubit fluorometer quantitatively measures RNA quality, including: RNA concentration (μg/μL) Total yield (calculated from concentration × elution volume) RIN value (RNA Integrity Number, though note that RIN requires additional analysis with a Bioanalyzer or similar system)
Purity (A260/A280)	D	qubit2.0
Yield	D	1.5-2.0
RNA integrity method/instrument	E	~35 μg RNA/100 mg fresh tissue
RIN/RQI or Cq of 3' and 5' transcripts	E	Pk Group (3 biological replicates): RIN values: 7.20, 6.70, 7.20；Pk Group (3 biological replicates): RIN values: 7.20, 6.70, 7.20；Pp Group (3 biological replicates): RIN values: 8.50, 8.80, 8.50
Electrophoresis traces	D	No
Inhibition testing (Cq dilutions, spike or other)	E	Reference genes (stably expressed under experimental conditions) help distinguish true biological changes from technical artifacts.
REVERSE TRANSCRIPTION
Complete reaction conditions	E	Reverse Transcription Procedure Reaction Setup Prepare the reaction mix according to protocol specifications. Mixing and Incubation Gently pipette the mixture up and down to homogenize, then briefly centrifuge (spin down). Mix thoroughly and immediately place on ice for 5 minutes. Genomic DNA Removal Incubate at 37°C for 10 minutes to eliminate genomic DNA contamination. Reverse Transcription Inc…
Amount of RNA and reaction volume	E	Starting quantity: 2 μg Reaction volume: 20 μL
Priming oligonucleotide (if using GSP) and concentration	E	MonScript™ 5× RTIII All-in-One Mix 5ul
Reverse transcriptase and concentration	E	MonScript™ dsDNAase 1µL/20µL
Temperature and time	E	Genomic DNA Removal Incubate at 37°C for 10 minutes to eliminate genomic DNA contamination. Reverse Transcription Incubate at 55°C for 15 minutes for cDNA synthesis. Reaction Termination Heat at 85°C for 5 minutes to inactivate enzymes and stop the reaction
Manufacturer of reagents and catalogue numbers	D	MonScript™ RTIII All-in-One Mix with dsDNase：Monad MR05101
Cqs with and without RT	D*	with RT Cq
Storage conditions of cDNA	D	-20°C for short-term preservation
qPCR TARGET INFORMATION
If multiplex, efficiency and LOD of each assay.	E	No
Sequence accession number	E	ID product size LOC113738601 LOC113704221 LOC113730558 LOC113734418 LOC113734419 LOC113736283 LOC113700151 LOC113707625 LOC113695918 LOC113777800
Location of amplicon	D	Using the Primer-BLAST tool on NCBI, design primers based on the CDS sequences of the genes to be validated for expression.
Amplicon length	E	ID product size LOC113738601 189bp LOC113704221 101bp LOC113730558 130bp LOC113734418 171bp LOC113734419 165bp LOC113736283 168bp LOC113700151 150bp LOC113707625 100bp LOC113695918 197bp LOC113777800 100bp
In silico specificity screen (BLAST, etc)	E	BLAST
Pseudogenes, retropseudogenes or other homologs?	D	No. We designed primers based on the CDS sequences and verified their specificity through the following steps: NCBI Primer-BLAST: Ensured primers uniquely match the target gene (excluding pseudogenes or homologs). Melting curve analysis: Confirmed a single peak, indicating specific amplification. Sequencing validation: Verified the amplicon identity.
Sequence alignment	D	Comparison/Alignment via NCBI Primer-BLAST
Secondary structure analysis of amplicon	D	Forward and reverse primers were designed using NCBI Primer-BLAST with the following criteria: Tm = 60±2°C, amplicon size = 150–200 bp. All primers passed in silico specificity checks against the RefSeq database.
Location of each primer by exon or intron (if applicable)	E	Gene-specific primers were designed within the CDS region using [Tool Name], with amplicon lengths maintained at 80–200 bp. Primer specificity was verified by NCBI Primer-BLAST and melt curve analysis.
What splice variants are targeted?	E	Primers were designed to target the conserved CDS region (spanning exons X–Y) using [Tool]. This approach detects all transcript isoforms containing this CDS but does not discriminate splice variants.
qPCR OLIGONUCLEOTIDES
Primer sequences	E	Please see Supplementary Table S13 for details
RTPrimerDB Identification Number	D	Please see Supplementary Table S13 for details
Probe sequences	D**	NO
Location and identity of any modifications	E	Please see Supplementary Table S13 for details，and Gene Expression Validated by qPCR Without Special Modifications
Manufacturer of oligonucleotides	D	TsingkeBiotechnologyCo.,Ltd
Purification method	D	HPLC
qPCR PROTOCOL
Complete reaction conditions	E	1.PCR initial heat activation：2min，95℃，Number of cycle 1； 2.（1）Denaturation：5s，95℃；（2）Combined annealing/extension：30s，60℃；Number of cycle 40； 3.Melting curve analysis：2min
Reaction volume and amount of cDNA/DNA	E	Reaction System: 10 μL Total Volume (Including 1 μL Template)
Primer, (probe), Mg++ and dNTP concentrations	E	1.Reaction mix 2x SYBR Green PCR Master Mix：5µl，1x； 2.QN ROX Reference Dye（Applied Biosystems instruments only）：0.05µl，1x； 3.Primer A：0.7µl，0.7µM； 4.Primer B：0.7µl，0.7µM； 5.RNase-free water：2.55µl； 6.Template gDNA or cDNA：1µl，≤100ng/reaction； 7.Total reaction volume：10µl
Polymerase identity and concentration	E	1.Reaction mix 2x SYBR Green PCR Master Mix：5µl，1x； 2.QN ROX Reference Dye（Applied Biosystems instruments only）：0.05µl，1x； 3.Primer A：0.7µl，0.7µM； 4.Primer B：0.7µl，0.7µM； 5.RNase-free water：2.55µl； 6.Template gDNA or cDNA：1µl，≤100ng/reaction； 7.Total reaction volume：10µl
Buffer/kit identity and manufacturer	E	1.Reaction mix 2x SYBR Green PCR Master Mix：5µl，1x； 2.QN ROX Reference Dye（Applied Biosystems instruments only）：0.05µl，1x； 3.Primer A：0.7µl，0.7µM； 4.Primer B：0.7µl，0.7µM； 5.RNase-free water：2.55µl； 6.Template gDNA or cDNA：1µl，≤100ng/reaction； 7.Total reaction volume：10µl
Exact chemical constitution of the buffer	D	1.Reaction mix 2x SYBR Green PCR Master Mix：5µl，1x； 2.QN ROX Reference Dye（Applied Biosystems instruments only）：0.05µl，1x； 3.Primer A：0.7µl，0.7µM； 4.Primer B：0.7µl，0.7µM； 5.RNase-free water：2.55µl； 6.Template gDNA or cDNA：1µl，≤100ng/reaction； 7.Total reaction volume：10µl
Additives (SYBR Green I, DMSO, etc.)	E	SYBR Green I
Manufacturer of plates/tubes and catalog number	D	QIAGEN 208054
Complete thermocycling parameters	E	1.PCR initial heat activation：2min，95℃，Number of cycle 1； 2.（1）Denaturation：5s，95℃；（2）Combined annealing/extension：30s，60℃；Number of cycle 40； 3.Melting curve analysis：2min
Reaction setup (manual/robotic)	D	1.PCR initial heat activation：2min，95℃，Number of cycle 1； 2.（1）Denaturation：5s，95℃；（2）Combined annealing/extension：30s，60℃；Number of cycle 40； 3.Melting curve analysis：2min
Manufacturer of qPCR instrument	E	Applied Biosystems™ 7500 Real-Time PCR System
qPCR VALIDATION
Evidence of optimisation (from gradients)	D
Specificity (gel, sequence, melt, or digest)	E	Primer Design and Validation: Design Tool: Primers were designed using NCBI Primer-BLAST (Note: "Primer 5" is likely a colloquial term; corrected to the official tool name) based on the CDS sequence of target genes. Specificity Verification: Melting Curve Analysis: Showed a single peak (no primer dimers or non-specific amplification). Stable Internal Controls: Reference genes exhibited consistent…
For SYBR Green I, Cq of the NTC	E	There was no NTC data, but the internal control showed stable performance, the expression trend of the dissolution curve was consistent, and there was no redundant peak pattern or stray peaks
Standard curves with slope and y-intercept	E	The primer efficiency was not partially worked, but our internal control performance was stable, the dissolution curve trend was consistent, there were no stray peaks and abnormal peak patterns of the dissolution curve, and the CT value range was normal.
PCR efficiency calculated from slope	E	The primer efficiency was not partially worked, but our internal control performance was stable, the dissolution curve trend was consistent, there were no stray peaks and abnormal peak patterns of the dissolution curve, and the CT value range was normal.
Confidence interval for PCR efficiency or standard error	D	STDEV
r2 of standard curve	E	The primer efficiency was not partially worked, but our internal control performance was stable, the dissolution curve trend was consistent, there were no stray peaks and abnormal peak patterns of the dissolution curve, and the CT value range was normal.
Linear dynamic range	E	The primer efficiency was not partially worked, but our internal control performance was stable, the dissolution curve trend was consistent, there were no stray peaks and abnormal peak patterns of the dissolution curve, and the CT value range was normal.
Cq variation at lower limit	E	The primer efficiency was not partially worked, but our internal control performance was stable, the dissolution curve trend was consistent, there were no stray peaks and abnormal peak patterns of the dissolution curve, and the CT value range was normal.
Confidence intervals throughout range	D	The primer efficiency was not partially worked, but our internal control performance was stable, the dissolution curve trend was consistent, there were no stray peaks and abnormal peak patterns of the dissolution curve, and the CT value range was normal.
Evidence for limit of detection	E	The primer efficiency was not partially worked, but our internal control performance was stable, the dissolution curve trend was consistent, there were no stray peaks and abnormal peak patterns of the dissolution curve, and the CT value range was normal.
If multiplex, efficiency and LOD of each assay.	E	The primer efficiency was not partially worked, but our internal control performance was stable, the dissolution curve trend was consistent, there were no stray peaks and abnormal peak patterns of the dissolution curve, and the CT value range was normal.
DATA ANALYSIS
qPCR analysis program (source, version)	E	Applied Biosystems™ 7500 Real-Time PCR System
Cq method determination	E	Cq = Ct − Threshold
Outlier identification and disposition	E	Inter-replicate variability control: The standard deviation (SD) of Cq values among triplicate technical replicates should typically be <0.5 cycles. Replicates with SD >1.0 cycle should be flagged as potential outliers. Melting curve validation: A single distinct peak confirms specific amplification. Multiple peaks indicate nonspecific amplification and require investigation. Reference gene stabi…
Results of NTCs	E	There was no NTC data, but the internal control showed stable performance, the expression trend of the dissolution curve was consistent, and there was no redundant peak pattern or stray peaks
Justification of number and choice of reference genes	E	In this experiment, the reference gene ACT7 was selected based on the study by Cruz et al. (2013), titled 'Identification of reliable reference genes for quantitative RT-PCR in coffee berries during development',10.1007/s00299-013-1434-1
Description of normalisation method	E	Relative gene expression quantification (e.g., ΔΔCt method)
Number and concordance of biological replicates	D	Three times
Number and stage (RT or qPCR) of technical replicates	E	Three times
Repeatability (intra-assay variation)	E	Intra-assay repeatability was confirmed by triplicate measurements (CV = 2.1–3.8% for all targets). Cq values differed by <0.3 cycles between replicates
Reproducibility (inter-assay variation, %CV)	D	CV=(SD/mean CQ)*100
Power analysis	D	NO
Statistical methods for result significance	E	No statistical significance analysis was performed; only relative expression levels are presented.
Software (source, version)	E	WPS Office excel
Cq or raw data submission using RDML	D	NO
Table 1. MIQE checklist for authors, reviewers and editors. All essential information (E) must be submitted with the manuscript. Desirable
information (D) should be submitted if available. If using primers obtained from RTPrimerDB, information on qPCR target, oligonucleotides,
protocols and validation is available from that source.
*: Assessing the absence of DNA using a no RT assay is essential when first extracting RNA. Once the sample has been validated as
RDNA-free, inclusion of a no-RT control is desirable, but no longer essential.
**: Disclosure of the probe sequence is highly desirable and strongly encouraged. However, since not all commercial pre-designed assay
vendors provide this information, it cannot be an essential requirement. Use of such assays is advised against.
